# Supplementary material for: Genetic circuit characterization by inferring RNA polymerase movement and ribosome usage
Source: Nat Commun. 2020 Oct 5;11:5001. doi: 10.1038/s41467-020-18630-2 (PMC7536230; doi:10.1038/s41467-020-18630-2)
Supplement: Supplementary file 2 — Supplementary Data 1 [file 41467_2020_18630_MOESM2_ESM.xls]

## Sheet: Description
Paper	Genetic circuit characterization by inferring RNA polymerase movement and ribosome usage
Authors	Espah Borujeni et al
Supplementary Data 1	The measured FPKM, ribosome density (RD), and proteome fraction of all the proteins in the circuit and genome across 8 induction states of the circuit and the control cell.
Total_Read	Total mapped nucleotides (without tRNAs and rRNAs) for RNA-seq experiments across circuit states and the control cell.
FPKM	FPKM (arbitrary units) of all circuit and genomic proteins across circuit states and the control cell.
RD	Ribosome density RD (in units of ribosome/nt) of all circuit and genomic proteins across circuit states and the controll cell.
Molecular_Weight	Molecular weight (g/mol) of all circuit and genomic proteins.
Proteome_Fraction	Proteome fraction of all circuit and genomic proteins across circuit states and the controll cell.

## Sheet: Total_Read
	Control	State_1	State_2	State_3	State_4	State_5	State_6	State_7	State_8
Total_mapped_nucleotides_without_tRNA_rRNA_operons	6.59175e+07	1.44929e+08	6.91035e+07	6.96944e+07	6.44593e+07	4.97876e+07	2.63183e+07	6.06683e+07	8.0693e+07

## Sheet: FPKM
Reference	Gene	Control	State_1	State_2	State_3	State_4	State_5	State_6	State_7	State_8
Circuit_Plasmid	AmeR	0	1296.38	615.425	13944.7	19906.4	1196.4	811.187	38588.8	43032.9
Circuit_Plasmid	AmtR	0	2035.09	1827.27	1872.68	2309.1	4616.02	3960.11	4750.6	5388.74
Circuit_Plasmid	AraC	2670.6	3105.69	3353.69	2965.15	3458.01	3434.59	3811.1	3203.26	4159.73
Circuit_Plasmid	BM3R1	0	11334.5	205.974	5667.65	5208.54	14970.2	5511.52	2240.19	829.9
Circuit_Plasmid	BetI	0	36118.7	29042.2	6471.09	7677.05	32993.1	28177.2	1936.04	2307.4
Circuit_Plasmid	HlyIIR	0	51.2984	530.597	220.513	1524.32	40.0758	873.499	722.685	2063.78
Circuit_Plasmid	KanR	4001.39	2772.23	965.742	1281.78	2020.55	2518.28	1520.09	3666.99	3827.15
Circuit_Plasmid	LacI	1003.94	1160.33	1211.82	1111.11	1331.24	1201.2	1316	1216.32	1330.5
Circuit_Plasmid	PhlF	0	3911.33	2252.12	301.03	450.489	479.112	450.277	5785.89	6505.42
Circuit_Plasmid	SrpR	0	2521.52	3164.48	36860.5	39455.9	16022.3	17366	57716.1	69947.3
Circuit_Plasmid	TetR	857.412	744.87	427.743	387.958	634.567	737.547	648.135	958.399	1048.02
Reporter_Plasmid	Strep	3719.76	11943.2	10311	10049.7	13363.8	11368.6	11726.4	13280.2	16776.7
Reporter_Plasmid	YFP	155.777	391.971	8852.43	362.261	541.209	386.538	442.904	812.576	5589.89
NC_010473.1	1_locusTag_ECDH10B_RS06915	0.779416	3.73482	5.57601	3.02765	2.24879	1.54788	0.976093	3.47809	3.25166
NC_010473.1	14_locusTag_ECDH10B_RS06840	4.38162	5.51794	4.1586	3.93592	3.42248	1.25353	1.37872	3.73203	2.03248
NC_010473.1	15_locusTag_ECDH10B_RS06835	3.60885	5.34212	3.76121	2.19651	4.93774	2.74295	4.60313	5.15551	3.52127
NC_010473.1	17_locusTag_ECDH10B_RS06875	2.25027	4.11949	4.16782	3.91965	1.956	3.30206	3.38167	3.74895	2.81861
NC_010473.1	18_locusTag_ECDH10B_RS06880	0.94817	1.17053	1.8735	2.94655	2.83957	2.00853e-05	3.79964e-05	1.03021	1.16182
NC_010473.1	19_locusTag_ECDH10B_RS06885	4.69857	2.58398	4.71628	0.522829	3.39167	3.98456	1.38452	0.467148	2.00692
NC_010473.1	2_locusTag_ECDH10B_RS06920	3.44139	2.0068	2.10818	3.34448	2.26814	2.38267	2.29327	3.81634	1.97948
NC_010473.1	30_locusTag_ECDH10B_RS06825	6.04075	1.93573	1.04769	4.1552	3.4397	2.00853e-05	5.67372	4.54964	3.19631
NC_010473.1	40_locusTag_ECDH10B_RS06815	161.935	122.278	50.4314	40.5101	57.2537	127.447	65.9454	136.185	99.9139
NC_010473.1	5_locusTag_ECDH10B_RS06945	2.00928	2.06466	1.48058	1.64902	3.52239	0.97121	1.62427	2.98014	1.59794
NC_010473.1	aaeA_locusTag_ECDH10B_RS17350	17.0912	12.7634	14.0518	10.284	12.5008	8.83584	15.3291	12.3093	7.55261
NC_010473.1	aaeR_locusTag_ECDH10B_RS17360	30.292	23.6187	12.1812	16.6651	16.549	23.8257	21.5954	31.6	15.6609
NC_010473.1	aaeX_locusTag_ECDH10B_RS17355	17.8608	5.50634	1.35445	14.5604	1.14635	17.5128	11.9792	20.543	10.317
NC_010473.1	aas_locusTag_ECDH10B_RS15280	47.8724	42.1761	55.4243	36.2198	33.722	32.4956	45.9513	26.7745	29.1247
NC_010473.1	aat_locusTag_ECDH10B_RS04900	51.3081	46.4862	45.0576	51.0753	58.617	40.9695	48.4131	64.4104	55.1684
NC_010473.1	abgA_locusTag_ECDH10B_RS07510	3.82159	3.72385	5.15877	2.38776	4.25147	2.3152	7.28027	3.52311	2.31772
NC_010473.1	abgB_locusTag_ECDH10B_RS07505	3.0971	3.79138	2.82412	4.43857	2.16871	4.89278	4.07578	2.33844	2.37563
NC_010473.1	abgR_locusTag_ECDH10B_RS07515	9.05552	5.15974	5.32306	4.37721	5.51865	6.41494	3.80805	3.93925	4.96799
NC_010473.1	abgT_locusTag_ECDH10B_RS07495	5.2391	4.96469	4.47598	5.35009	3.45654	4.46196	1.99199	3.03523	2.2008
NC_010473.1	abrB_locusTag_ECDH10B_RS04000	13.4736	11.6824	8.31464	20.823	18.5393	11.9437	9.55364	15.4115	11.4093
NC_010473.1	accA_locusTag_ECDH10B_RS00830	539.098	567.8	597.87	551.522	459.813	503.62	500.254	454.445	382.932
NC_010473.1	accB_locusTag_ECDH10B_RS17430	815.591	899.94	856.809	824.909	750.697	815.122	816.6	750.225	601.413
NC_010473.1	accC_locusTag_ECDH10B_RS17435	856.227	890.744	909.648	965.254	833.759	801.15	805.643	716.14	653.365
NC_010473.1	accD_locusTag_ECDH10B_RS12605	586.885	591.558	687.073	624.829	564.84	633.501	686.015	559.901	535.04
NC_010473.1	aceA_locusTag_ECDH10B_RS21425	275.896	324.74	22.4168	183.14	21.486	263.836	20.1638	185.662	19.9575
NC_010473.1	aceB_locusTag_ECDH10B_RS21420	337.74	331.623	19.7135	145.106	11.8896	270.87	27.6252	185.195	14.5136
NC_010473.1	aceE_locusTag_ECDH10B_RS00475	1288.08	1226.41	1047.37	1065.01	1017.45	1316.34	1222.21	1335.32	1006.63
NC_010473.1	aceF_locusTag_ECDH10B_RS00480	1233.63	1304.48	1024.67	1032.24	1048.03	1423.97	1228.84	1273.52	924.759
NC_010473.1	aceK_locusTag_ECDH10B_RS21430	128.766	137.895	14.8128	80.288	11.7157	114.311	27.403	61.916	11.4932
NC_010473.1	ackA_locusTag_ECDH10B_RS12505	448.716	499.452	473.427	518.821	580.046	584.413	455.768	600.795	470.787
NC_010473.1	acnA_locusTag_ECDH10B_RS07170	41.6664	45.4311	37.338	29.8392	21.1798	29.5461	28.0251	22.0411	20.5185
NC_010473.1	acnB_locusTag_ECDH10B_RS00495	416.426	476.652	365.582	371.864	266.14	285.154	292.457	230.281	166.835
NC_010473.1	acpH_locusTag_ECDH10B_RS01850	33.7354	34.1789	35.5176	32.4752	35.1661	27.8982	33.484	37.8175	27.2596
NC_010473.1	acpP_locusTag_ECDH10B_RS06015	7625.87	7639.58	6765.58	5250.28	5734.34	7183.74	6139.32	6915.14	6683.94
NC_010473.1	acpS_locusTag_ECDH10B_RS13890	114.417	96.272	100.079	103.988	95.5316	93.4497	112.789	94.3873	87.4986
NC_010473.1	acpT_locusTag_ECDH10B_RS18545	80.5819	78.1677	95.6765	85.3569	83.7527	68.5023	58.3864	66.1569	57.8042
NC_010473.1	acrA_locusTag_ECDH10B_RS02150	174.225	177.495	192.005	42.2272	51.1834	42.292	38.6653	52.4888	37.0014
NC_010473.1	acrB_locusTag_ECDH10B_RS02145	172.526	172.314	227.626	58.0724	55.4236	38.8886	55.8062	46.429	45.3164
NC_010473.1	acrD_locusTag_ECDH10B_RS13390	9.91712	8.77728	11.389	10.9698	9.1647	8.94906	14.354	9.35613	9.66174
NC_010473.1	acrE_locusTag_ECDH10B_RS17480	5.12677	4.17454	5.55329	3.62121	3.49964	4.25318	6.14121	3.31942	4.40224
NC_010473.1	acrF_locusTag_ECDH10B_RS17485	12.0035	10.3321	10.9512	9.64263	9.30122	6.65199	14.9097	7.60432	7.31024
NC_010473.1	acrR_locusTag_ECDH10B_RS02155	34.4443	34.5102	9.57282	0.731847	2.25393	3.94258	1.17458	5.01882	3.69674
NC_010473.1	acs_locusTag_ECDH10B_RS21720	0.116234	1.50474	0.857338	1.45097	0.689336	1.3746	0.892702	1.66684	0.329133
NC_010473.1	actP_locusTag_ECDH10B_RS21710	0.552004	1.05445	0.61431	0.800529	0.385741	2.00853e-05	0.483922	0.449827	0.631293
NC_010473.1	ada_locusTag_ECDH10B_RS12055	12.105	12.6585	12.7574	10.9501	14.1285	12.5722	28.5331	15.9099	17.9134
NC_010473.1	add_locusTag_ECDH10B_RS08995	25.8853	21.2374	17.3479	20.0103	19.5122	13.1628	23.5343	19.727	16.54
NC_010473.1	ade_locusTag_ECDH10B_RS19595	40.7782	26.7753	25.5661	38.7552	26.5384	25.7152	28.0563	38.3049	26.3081
NC_010473.1	adhE_locusTag_ECDH10B_RS06680	517.623	496.714	456.43	362.26	399.516	662.974	556.978	469.567	342.079
NC_010473.1	adhP_locusTag_ECDH10B_RS08245	44.3849	47.6777	33.6846	28.924	26.2657	54.3696	45.8591	37.2909	43.0675
NC_010473.1	adiC_locusTag_ECDH10B_RS21970	2.71187	4.55178	5.54165	7.64103	6.39346	13.8209	12.3055	15.053	18.9829
NC_010473.1	adk_locusTag_ECDH10B_RS02210	526.727	529.279	422.896	455.605	427.806	452.887	398.137	466.235	409.342
NC_010473.1	adrA_locusTag_ECDH10B_RS01755	5.83691	6.26872	6.74884	12.5854	5.56546	8.26833	4.94128	6.50455	7.86907
NC_010473.1	aegA_locusTag_ECDH10B_RS13380	5.19738	6.79881	8.43109	6.79355	6.05968	7.06388	9.86875	6.81313	5.36661
NC_010473.1	aer_locusTag_ECDH10B_RS16510	19.6817	16.7913	16.994	13.4327	12.3905	12.8837	17.2984	12.4274	13.5667
NC_010473.1	aes_locusTag_ECDH10B_RS02220	9.19089	6.30994	7.40906	6.95725	7.42523	5.04753	6.9337	3.48913	6.50001
NC_010473.1	afuB_locusTag_ECDH10B_RS01250	4.78424	2.51076	3.66653	4.13822	2.96894	2.00853e-05	4.09669	2.39917	3.50737
NC_010473.1	agaB_locusTag_ECDH10B_RS16825	2.86838	2.17435	1.4471e-05	0.96461	1.55137e-05	0.590765	2.23512	9.14189	2.91593
NC_010473.1	agaC_locusTag_ECDH10B_RS16830	5.1576	4.24479	3.17175	6.09315	7.05169	4.52735	6.15139	4.51593	6.08059
NC_010473.1	agaD_locusTag_ECDH10B_RS16835	8.95655	5.44318	5.4884	6.6028	5.47197	4.0374	5.13989	6.29317	5.9065
NC_010473.1	agaI_locusTag_ECDH10B_RS16840	5.28457	5.16352	3.69923	4.58009	6.57535	1.67601	8.00194	4.49738	7.5505
NC_010473.1	agaR_locusTag_ECDH10B_RS16790	148.986	122.339	158.609	133.392	143.017	119.693	120.8	125.263	128.461
NC_010473.1	agaS_locusTag_ECDH10B_RS16815	4.61426	3.0673	6.2825	6.19194	3.45497	2.64557	1.97559	5.24203	3.11428
NC_010473.1	agaV_locusTag_ECDH10B_RS16800	8.27482	3.44267	8.41341	6.55233	5.21497	4.03407	7.4708	6.41203	5.71163
NC_010473.1	agaW_locusTag_ECDH10B_RS16805	9.98757	6.074	6.49574	7.51412	5.06807	3.70654	10.044	5.30255	10.0748
NC_010473.1	agp_locusTag_ECDH10B_RS05515	23.3731	18.826	9.39861	8.1743	7.6881	23.2576	16.901	17.9574	13.9904
NC_010473.1	ahpC_locusTag_ECDH10B_RS02915	1689.96	1683.55	1717.22	1429.31	1356.19	1636.19	1581.07	1573.94	1567.75
NC_010473.1	ahpC_locusTag_ECDH10B_RS03450	1658.73	1693.82	1701.9	1381.39	1449.44	1573.43	1614.28	1525.43	1611.02
NC_010473.1	ahpF_locusTag_ECDH10B_RS02920	151.143	139.118	137.017	120.499	134.796	126.12	127.998	135.256	126.468
NC_010473.1	ahpF_locusTag_ECDH10B_RS03455	147.362	144.576	158.627	128.008	132.882	119.729	147.81	122.185	139.502
NC_010473.1	aidB_locusTag_ECDH10B_RS22355	26.28	21.1244	27.4015	18.1805	14.5017	52.2219	48.8459	35.7252	34.6842
NC_010473.1	ais_locusTag_ECDH10B_RS12270	6.32525	4.6649	2.49999	0.429035	2.5255	2.7359	1.13614	2.76545	3.60253
NC_010473.1	alaS_locusTag_ECDH10B_RS14545	512.653	343.708	387.626	479.852	448.204	305.954	325.484	458.11	440.674
NC_010473.1	aldA_locusTag_ECDH10B_RS07915	44.7102	52.4806	31.9791	20.9592	18.3922	22.6117	10.5619	21.3513	16.9484
NC_010473.1	aldB_locusTag_ECDH10B_RS19185	9.61719	9.17447	8.91033	6.53048	7.40381	8.78898	12.0561	9.09893	8.67809
NC_010473.1	alkA_locusTag_ECDH10B_RS11300	19.5714	16.0944	20.2731	12.0472	21.6057	20.038	22.7173	13.8201	15.6516
NC_010473.1	alkB_locusTag_ECDH10B_RS12050	5.99819	4.51149	9.52864	7.99095	10.3106	8.37406	12.2174	14.9109	10.0095
NC_010473.1	allA_locusTag_ECDH10B_RS02360	14.3207	6.5993	10.7782	8.81145	10.5249	3.41703	8.27727	9.84882	5.93923
NC_010473.1	allB_locusTag_ECDH10B_RS02390	4.4475	5.7643	5.00799	4.26973	4.85588	4.17647	6.42119	5.29252	2.95021
NC_010473.1	allC_locusTag_ECDH10B_RS02410	12.247	7.58712	3.93707	4.68211	8.02693	8.87985	9.75297	8.63528	7.68646
NC_010473.1	allD_locusTag_ECDH10B_RS02415	1.99575	2.32848	0.813924	1.28576	3.06134	1.26373	4.16552	1.99558	2.3037
NC_010473.1	allR_locusTag_ECDH10B_RS02365	212.35	186.272	215.894	180.86	176.342	185.894	203.363	179.413	192.641
NC_010473.1	allS_locusTag_ECDH10B_RS02355	2.44105	2.33972	1.68778	3.79629	5.49514	2.21244	4.02126	2.79466	3.73387
NC_010473.1	alpA_locusTag_ECDH10B_RS14205	2.50458	2.92922	0.887389	1.01523	1.24404	0.663215	4.83921	5.52029	6.66398
NC_010473.1	alr_locusTag_ECDH10B_RS21635	94.7066	81.8142	76.9151	78.8163	83.5352	91.4357	76.9437	79.1615	70.0145
NC_010473.1	alsA_locusTag_ECDH10B_RS21830	5.49585	3.62561	1.96475	3.95237	2.9063	2.49102	4.96041	3.79801	4.10123
NC_010473.1	alsB_locusTag_ECDH10B_RS21835	8.14502	5.65277	2.75493	5.30967	4.41353	5.49932	2.76342	7.4218	4.98358
NC_010473.1	alsC_locusTag_ECDH10B_RS21825	4.04032	1.88692	3.36675	3.5871	3.41936	2.02905	6.3974	2.16973	2.07388
NC_010473.1	alsE_locusTag_ECDH10B_RS21820	8.3165	4.7257	5.93418	7.82452	5.62512	2.4854	6.12321	6.21378	4.40431
NC_010473.1	alsK_locusTag_ECDH10B_RS21815	3.59259	5.33277	4.346	6.79579	6.56285	5.7078	12.9655	9.59887	5.81615
NC_010473.1	alx_locusTag_ECDH10B_RS16595	54.7552	52.0461	60.8683	58.9249	69.3695	42.1688	54.3763	47.9803	55.9018
NC_010473.1	amiA_locusTag_ECDH10B_RS13215	76.865	72.2943	54.3372	41.9553	46.2554	71.8126	46.1729	58.2882	62.0346
NC_010473.1	amiB_locusTag_ECDH10B_RS22265	95.2666	84.7601	103.862	103.937	107.25	81.7685	113.592	89.0604	84.5889
NC_010473.1	amiC_locusTag_ECDH10B_RS15175	104.813	96.9733	94.772	82.6663	83.7342	97.894	88.3956	100.516	88.2618
NC_010473.1	amn_locusTag_ECDH10B_RS10855	54.0044	44.4176	45.2444	38.4959	36.949	47.4229	42.4128	44.9373	33.9136
NC_010473.1	ampC_locusTag_ECDH10B_RS22170	14.3939	14.8595	11.4312	10.8658	9.92712	9.48427	10.7651	13.0061	11.3864
NC_010473.1	ampD_locusTag_ECDH10B_RS00455	44.7681	45.9827	53.7346	47.8626	53.5236	50.7784	57.5809	42.4791	44.1727
NC_010473.1	ampE_locusTag_ECDH10B_RS00460	54.3047	41.8358	47.8188	42.8435	43.3438	39.5827	46.2721	41.4007	36.4669
NC_010473.1	ampG_locusTag_ECDH10B_RS02000	97.6568	93.5254	100.718	97.2187	107.565	77.4817	108.812	85.0638	89.3279
NC_010473.1	ampH_locusTag_ECDH10B_RS01700	34.0254	26.3175	37.347	39.4859	31.2419	25.2065	37.7009	28.9629	28.5235
NC_010473.1	amtB_locusTag_ECDH10B_RS02095	10.8175	11.7449	17.3855	16.9927	16.4426	10.1052	21.4801	16.5728	15.9775
NC_010473.1	amyA_locusTag_ECDH10B_RS10590	62.2939	57.2271	42.0312	24.509	29.6085	77.4913	49.9039	57.7961	62.1799
NC_010473.1	anmK_locusTag_ECDH10B_RS09085	25.2386	24.4577	24.0488	27.0924	23.7811	27.0038	27.2382	38.5249	26.2939
NC_010473.1	ansA_locusTag_ECDH10B_RS09750	82.0192	79.0163	85.6298	87.3471	73.125	70.694	81.7896	81.3771	76.9784
NC_010473.1	ansB_locusTag_ECDH10B_RS15890	21.9145	20.8976	24.764	19.4101	18.8211	33.45	26.554	23.4797	21.2192
NC_010473.1	ansP_locusTag_ECDH10B_RS08125	19.8967	31.3741	29.3958	41.6093	36.1813	15.2215	21.9006	20.0898	19.7671
NC_010473.1	apaG_locusTag_ECDH10B_RS00260	195.848	208.59	226.969	179.868	180.362	194.513	219.412	190.845	182.208
NC_010473.1	apaH_locusTag_ECDH10B_RS00255	67.3843	71.6542	78.1299	72.3212	69.83	81.4863	99.5489	80.3207	71.0149
NC_010473.1	aphA_locusTag_ECDH10B_RS21650	27.192	22.7997	15.1002	13.6642	20.6704	31.6351	29.3101	24.3663	21.987
NC_010473.1	appA_locusTag_ECDH10B_RS05395	16.2458	12.9546	17.7934	11.01	14.5217	101.711	121.044	75.4437	112.87
NC_010473.1	appB_locusTag_ECDH10B_RS05385	17.1736	18.9687	24.6237	15.9904	33.9908	216.271	350.129	169.88	240.075
NC_010473.1	appC_locusTag_ECDH10B_RS05380	14.8856	17.5358	28.7921	18.0749	34.8957	214.616	353.264	188.509	255.775
NC_010473.1	appY_locusTag_ECDH10B_RS02685	3.94961	6.76174	4.44372	3.04593	6.85586	34.4856	21.0021	37.9837	25.8773
NC_010473.1	appY_locusTag_ECDH10B_RS03230	9.41827	9.64515	4.05731	4.21449	9.75561	34.3784	34.141	41.4167	28.5577
NC_010473.1	apt_locusTag_ECDH10B_RS02185	362.192	342.316	386.437	371.469	353.126	307.659	411.065	392.153	313.482
NC_010473.1	aqpZ_locusTag_ECDH10B_RS04845	14.0354	12.0823	13.8672	15.1948	11.9422	9.71034	20.9391	14.7992	14.9782
NC_010473.1	araD_locusTag_ECDH10B_RS22410	10.7697	8.6601	11.3701	12.3823	10.4932	10.3062	14.0133	11.8457	8.09317
NC_010473.1	araE_locusTag_ECDH10B_RS15305	30.7796	29.0157	26.6561	34.4341	37.7449	1062.57	1036.86	812.785	649.006
NC_010473.1	araF_locusTag_ECDH10B_RS10450	4.04957	3.05578	2.78009	5.9918	3.20001	64.9473	32.1184	43.5993	32.88
NC_010473.1	araG_locusTag_ECDH10B_RS10445	4.5191	3.53655	4.46367	5.43988	4.66232	35.0366	35.6374	28.5787	22.2233
NC_010473.1	araH_locusTag_ECDH10B_RS10440	9.20077	6.45905	8.29224	5.38429	6.01038	25.565	29.1717	21.1472	21.6557
NC_010473.1	araJ_locusTag_ECDH10B_RS01810	30.3794	24.9131	22.6966	26.0549	32.5866	522.066	578.194	666.687	706.161
NC_010473.1	arcA_locusTag_ECDH10B_RS23270	485.434	432.806	463.437	379.951	411.589	615.267	544.899	564.177	531.153
NC_010473.1	arcB_locusTag_ECDH10B_RS17190	47.7	41.7746	29.4625	32.3698	38.3392	54.736	38.1103	50.9733	48.3929
NC_010473.1	argA_locusTag_ECDH10B_RS15180	24.0722	19.4608	16.8303	23.2096	17.3436	17.4898	17.2997	25.1147	23.1466
NC_010473.1	argB_locusTag_ECDH10B_RS21130	35.5803	31.4053	32.448	47.8156	32.1069	45.5026	45.4391	43.523	45.3386
NC_010473.1	argC_locusTag_ECDH10B_RS21125	25.4755	19.3802	18.3483	24.1521	19.902	19.5452	22.3665	40.042	30.7348
NC_010473.1	argD_locusTag_ECDH10B_RS17970	63.7658	55.0862	58.7026	74.9878	55.4296	64.0261	53.5377	70.9988	47.3359
NC_010473.1	argE_locusTag_ECDH10B_RS21120	62.2636	49.6242	39.4779	45.7253	37.7666	57.621	42.7172	63.641	44.4025
NC_010473.1	argF_locusTag_ECDH10B_RS01320	20.6101	22.1636	14.7305	20.8223	20.3038	25.2067	16.2734	23.1978	15.318
NC_010473.1	argG_locusTag_ECDH10B_RS17000	69.5154	60.9638	66.3427	64.0388	56.845	92.7245	84.3108	89.7425	71.5323
NC_010473.1	argH_locusTag_ECDH10B_RS21135	57.2236	55.3099	61.5309	60.4241	57.3091	62.6698	69.877	61.0702	64.0663
NC_010473.1	argI_locusTag_ECDH10B_RS22695	9.23225	7.63527	6.71665	10.5898	8.08134	11.6231	7.41767	11.1803	9.2945
NC_010473.1	argK_locusTag_ECDH10B_RS15690	2.62245	4.53523	3.01057	6.27291	6.31463	4.92547	5.88089	3.9427	3.83613
NC_010473.1	argO_locusTag_ECDH10B_RS15715	41.7845	32.1199	21.6724	27.6347	19.0073	30.0489	32.8505	43.5309	38.5246
NC_010473.1	argP_locusTag_ECDH10B_RS15680	72.0641	70.2354	73.5544	64.4632	68.5173	61.4706	67.9086	71.7281	61.3249
NC_010473.1	argR_locusTag_ECDH10B_RS17330	161.453	138.732	109.179	78.0612	86.7116	129.444	118.274	138.353	106.893
NC_010473.1	argS_locusTag_ECDH10B_RS10335	172.399	157.038	173.878	171.891	157.625	140.574	166.939	145.523	126.63
NC_010473.1	argT_locusTag_ECDH10B_RS12575	49.5078	40.7907	20.8923	18.2382	18.549	12.2002	8.89179	16.1669	14.0249
NC_010473.1	arnA_locusTag_ECDH10B_RS12285	0.107173	0.609232	0.533004	1.39721	0.579234	0.152028	0.287599	0.515632	0.393926
NC_010473.1	arnB_locusTag_ECDH10B_RS12275	0.426227	0.278669	1.15617	0.188974	0.558453	2.00853e-05	3.79964e-05	0.738064	0.946597
NC_010473.1	arnC_locusTag_ECDH10B_RS12280	0.250767	0.52748	0.433548	0.47434	0.432732	2.00853e-05	3.79964e-05	0.238408	0.166443
NC_010473.1	arnT_locusTag_ECDH10B_RS12295	0.266325	0.647396	0.236527	1.03358	0.441385	0.911884	0.966049	0.848116	0.330083
NC_010473.1	aroA_locusTag_ECDH10B_RS05015	262.108	231.483	273.348	221.399	229.295	224.711	218.946	219.47	236.677
NC_010473.1	aroB_locusTag_ECDH10B_RS18115	395.743	351.534	375.422	391.402	389.268	341.783	372.002	376.474	319.054
NC_010473.1	aroC_locusTag_ECDH10B_RS12670	188.939	177.999	198.247	204.818	183.548	183.323	192.399	154.531	154.16
NC_010473.1	aroD_locusTag_ECDH10B_RS09355	46.1319	33.1615	22.3557	29.17	24.212	31.7179	27.8207	36.315	37.7011
NC_010473.1	aroE_locusTag_ECDH10B_RS17565	128.059	118.463	108.037	117.155	117.794	125.423	111.76	135.693	120.79
NC_010473.1	aroF_locusTag_ECDH10B_RS14095	76.7315	86.7068	99.4039	56.3743	56.3132	90.4028	96.6246	53.6701	46.7678
NC_010473.1	aroG_locusTag_ECDH10B_RS04215	163.472	158.829	128.809	118.319	131.793	159.48	140.356	151.027	153.553
NC_010473.1	aroH_locusTag_ECDH10B_RS09420	232.068	158.296	241.249	236.611	258.601	146.819	170.367	117.399	107.411
NC_010473.1	aroK_locusTag_ECDH10B_RS18120	587.136	557.595	500.848	437.639	463.713	485.363	428.317	601.996	489.07
NC_010473.1	aroL_locusTag_ECDH10B_RS01770	94.4392	86.6835	76.111	69.6607	77.8645	75.665	58.0824	77.4138	62.0815
NC_010473.1	aroM_locusTag_ECDH10B_RS01785	37.1307	26.7639	16.1169	14.7087	17.6906	25.6926	16.3323	22.3508	24.0714
NC_010473.1	aroP_locusTag_ECDH10B_RS00465	33.048	32.5095	32.7469	28.2578	28.2026	29.0528	38.9374	28.9924	30.1197
NC_010473.1	arpA_locusTag_ECDH10B_RS21435	2.81065	1.63818	0.655382	0.820483	0.844539	1.55282	3.54591	2.66174	1.09415
NC_010473.1	arsB_locusTag_ECDH10B_RS18700	17.1006	15.7269	17.491	18.4002	20.4964	15.4419	25.1148	17.9153	11.9793
NC_010473.1	arsC_locusTag_ECDH10B_RS18705	18.6329	11.8516	13.722	15.0236	5.29292	7.70333	15.3774	14.9705	20.3531
NC_010473.1	arsR_locusTag_ECDH10B_RS18695	24.5822	22.9476	23.2029	21.3396	26.237	30.8392	31.4305	25.2149	27.313
NC_010473.1	artI_locusTag_ECDH10B_RS04785	154.652	149.891	116.639	107.191	106.728	189.588	146.476	204.381	146.237
NC_010473.1	artJ_locusTag_ECDH10B_RS04770	39.4516	34.1692	6.45358	17.7637	14.495	42.0666	23.4944	51.5462	24.2767
NC_010473.1	artM_locusTag_ECDH10B_RS04775	126.928	120.697	137.951	124.109	115.656	133.08	163.078	129.372	117.86
NC_010473.1	artP_locusTag_ECDH10B_RS03150	91.0648	148.429	117.086	99.0136	69.0091	130.181	120.069	86.2803	57.3139
NC_010473.1	artP_locusTag_ECDH10B_RS03685	90.2905	158.784	131.018	89.3557	60.7494	134.087	105.394	80.9603	67.4673
NC_010473.1	artP_locusTag_ECDH10B_RS04790	137.201	115.611	76.5295	88.7903	79.6355	139.466	95.6697	158.921	123.297
NC_010473.1	artQ_locusTag_ECDH10B_RS04780	127.869	128.352	113.444	127.953	110.979	148.368	154.798	130.437	139.4
NC_010473.1	ascB_locusTag_ECDH10B_RS14645	8.41622	10.1367	10.9244	11.0031	9.94663	11.8199	7.09769	10.2556	10.0255
NC_010473.1	ascF_locusTag_ECDH10B_RS14640	11.3388	10.9489	10.3194	15.3036	12.4578	10.4494	19.1938	9.50295	11.2954
NC_010473.1	ascG_locusTag_ECDH10B_RS14635	38.6923	42.6702	27.6956	28.8814	27.4485	30.7843	30.9991	35.6916	28.4418
NC_010473.1	asd_locusTag_ECDH10B_RS18335	443.162	427.351	418.597	549.999	531.938	437.052	403.114	574.337	417.822
NC_010473.1	aslA_locusTag_ECDH10B_RS20310	8.43315	7.21678	8.47278	8.9905	6.32735	5.97101	5.02797	4.72085	5.42882
NC_010473.1	aslB_locusTag_ECDH10B_RS20305	20.7719	17.5543	23.2123	14.4181	23.1512	19.077	32.0586	35.7956	25.4576
NC_010473.1	asmA_locusTag_ECDH10B_RS11280	64.6363	51.9449	55.0259	50.9123	58.5133	49.8611	57.6611	56.3075	56.1649
NC_010473.1	asnA_locusTag_ECDH10B_RS20015	301.666	311.345	352.352	333.542	394.363	180.626	263.754	197.282	212.474
NC_010473.1	asnB_locusTag_ECDH10B_RS03775	128.949	136.145	112.725	85.6245	63.043	388.248	275.451	351.058	211.025
NC_010473.1	asnC_locusTag_ECDH10B_RS20010	15.5349	20.7901	9.70003	12.0301	11.7877	21.1817	12.9421	21.2337	8.60451
NC_010473.1	asnS_locusTag_ECDH10B_RS05130	598.421	577.843	807.567	710.5	801.004	505.849	689.853	560.483	668.415
NC_010473.1	aspA_locusTag_ECDH10B_RS22105	140.443	137.696	110.75	84.9611	97.8572	195.706	122.853	116.151	118.938
NC_010473.1	aspC_locusTag_ECDH10B_RS05115	343.478	338.125	365.85	355.417	360.921	350.919	374.6	366.063	320.157
NC_010473.1	aspS_locusTag_ECDH10B_RS10285	294.609	262.064	288.196	307.186	271.104	240.412	291.385	259.292	216.004
NC_010473.1	asr_locusTag_ECDH10B_RS08860	9.37402	1.91551	1.4471e-05	4.02612	4.67727	2.93787	6.12484	2.8046	5.65994
NC_010473.1	astA_locusTag_ECDH10B_RS09640	3.41851	4.02384	2.51915	2.16476	2.29556	2.93318	7.01872	1.32313	1.66595
NC_010473.1	astB_locusTag_ECDH10B_RS09630	3.62602	5.41513	5.62465	3.7714	3.14203	1.51053	2.54634	2.99471	3.74641
NC_010473.1	astC_locusTag_ECDH10B_RS09645	3.29524	5.486	3.01284	3.99874	3.35707	4.01709	1.49498	3.08046	1.18849
NC_010473.1	astD_locusTag_ECDH10B_RS09635	8.16005	7.69822	9.83014	34.4633	10.6749	8.49348	7.84098	3.35685	9.29869
NC_010473.1	astE_locusTag_ECDH10B_RS09625	7.06808	4.86844	4.72403	12.1694	5.99394	4.00464	8.16456	5.02327	5.17215
NC_010473.1	atoA_locusTag_ECDH10B_RS12110	0.863566	1.58168	4.43038	1.83219	3.07888	0.741632	2.63056	0.355036	1.10582
NC_010473.1	atoB_locusTag_ECDH10B_RS12120	5.98364	4.99429	3.10444	5.70785	3.48535	3.4946	8.5364	5.63823	3.02491
NC_010473.1	atoC_locusTag_ECDH10B_RS12100	6.38586	4.49367	6.38399	6.18483	3.12515	3.49501	6.52939	6.89077	6.4245
NC_010473.1	atoD_locusTag_ECDH10B_RS12105	5.0874	5.6596	7.54157	4.07477	3.96046	3.00372	3.79964e-05	1.89233	3.08881
NC_010473.1	atoE_locusTag_ECDH10B_RS12115	2.51313	2.55746	2.39726	2.52889	5.04607	0.866029	1.78202	2.55601	2.92475
NC_010473.1	atoS_locusTag_ECDH10B_RS12095	4.18727	2.81892	1.87824	1.91732	2.44686	2.65093	4.55711	4.70302	2.15142
NC_010473.1	atpA_locusTag_ECDH10B_RS19965	2430.47	2460.34	2483.63	2800.31	1894.66	2413.52	2437.76	2170.28	1416.22
NC_010473.1	atpB_locusTag_ECDH10B_RS19985	1704.83	1555.51	1558.61	1575.04	1127.42	1515.03	1573.61	1448.89	1040.6
NC_010473.1	atpC_locusTag_ECDH10B_RS19950	2432.27	2552.31	2632.38	2838.58	1914.74	2354.78	2318.15	2074.74	1401.43
NC_010473.1	atpD_locusTag_ECDH10B_RS19955	1821	2024.86	2002.06	2206.94	1509.91	1930.79	1894.79	1642.87	1145.29
NC_010473.1	atpE_locusTag_ECDH10B_RS19980	3013.91	3007.24	2951.06	2980.68	1970.95	2911.11	2860.7	2653.7	1876.11
NC_010473.1	atpF_locusTag_ECDH10B_RS19975	2906.7	3108.85	3059.79	3349.46	2181.98	2939.98	2656.44	2609.87	1778.11
NC_010473.1	atpG_locusTag_ECDH10B_RS19960	1992.15	2052.14	1975.72	2207.39	1557.03	1918.07	1829.55	1630.83	1151.9
NC_010473.1	atpH_locusTag_ECDH10B_RS19970	2462.26	2445.17	2477.07	2861.54	1862.05	2493.26	2310.51	2161.23	1482.82
NC_010473.1	atpI_locusTag_ECDH10B_RS19990	1069	924.244	798.459	856.748	642.144	865.519	843.421	756.139	645.918
NC_010473.1	avtA_locusTag_ECDH10B_RS19095	216.733	203.06	202.375	225.932	203.064	178.684	164.995	195.429	150.809
NC_010473.1	azoR_locusTag_ECDH10B_RS07900	28.36	25.8091	24.8758	21.1787	24.3603	14.8067	21.165	12.2329	11.7372
NC_010473.1	B_locusTag_ECDH10B_RS06930	4.5645	3.28093	4.5813	6.03858	7.51323	4.84472	6.56349	2.74374	3.42512
NC_010473.1	bacA_locusTag_ECDH10B_RS16435	82.8556	84.6227	90.3162	80.8472	92.0806	74.5188	64.0062	85.4269	106.356
NC_010473.1	baeR_locusTag_ECDH10B_RS11360	30.8663	38.3509	37.7009	37.103	31.672	32.4648	28.5237	33.6967	45.7086
NC_010473.1	baeS_locusTag_ECDH10B_RS11355	11.559	10.5441	13.2952	7.39407	11.9532	13.3998	9.93924	12.4651	14.0003
NC_010473.1	barA_locusTag_ECDH10B_RS15015	31.9758	25.4841	19.8846	18.8518	20.5742	27.5262	22.183	33.2173	28.495
NC_010473.1	basR_locusTag_ECDH10B_RS21960	37.8808	25.8437	24.7394	23.9068	22.3648	27.6925	33.5598	31.9791	37.6232
NC_010473.1	basS_locusTag_ECDH10B_RS21955	16.0604	19.7574	18.2115	16.9392	14.9876	16.9556	20.6177	21.3781	16.1752
NC_010473.1	bax_locusTag_ECDH10B_RS19085	250.037	313.862	249.643	300.863	314.943	451.506	422.618	582.668	494.819
NC_010473.1	bcp_locusTag_ECDH10B_RS13455	471.544	317.455	287.235	401.418	381.768	369.955	360.32	558.39	518.856
NC_010473.1	bcr_locusTag_ECDH10B_RS11895	105.263	89.6119	105.687	103.164	95.8458	84.2065	90.7764	97.5687	105.65
NC_010473.1	bcsA_locusTag_ECDH10B_RS18870	15.6283	12.4583	14.1836	15.724	13.7893	14.7456	16.5019	15.3246	14.6979
NC_010473.1	bcsB_locusTag_ECDH10B_RS18865	12.4529	10.2098	11.687	14.5569	11.9918	9.60045	11.1439	15.5106	7.86264
NC_010473.1	bcsC_locusTag_ECDH10B_RS18855	19.8007	18.9375	20.6003	18.7731	17.6266	17.1243	19.1569	15.5006	17.4703
NC_010473.1	bcsF_locusTag_ECDH10B_RS18890	47.4971	38.2205	38.0338	25.4665	22.5801	41.5377	37.7975	55.2312	22.2549
NC_010473.1	bcsG_locusTag_ECDH10B_RS18895	44.8699	35.9749	41.6549	34.4309	28.7728	47.0731	54.7203	45.8856	34.506
NC_010473.1	bcsZ_locusTag_ECDH10B_RS18860	16.3501	16.1019	11.043	14.6078	11.1513	11.7679	15.5284	14.7692	10.1293
NC_010473.1	bdm_locusTag_ECDH10B_RS08260	20.3214	14.3775	6.4615	3.40358	3.03059	14.667	20.147	22.693	17.1768
NC_010473.1	bet_locusTag_ECDH10B_RS06775	3.88776	3.8751	3.37712	2.2219	0.998169	4.86255	0.787314	3.48716	4.10837
NC_010473.1	betA_locusTag_ECDH10B_RS01520	40.6969	4.18127	3.08486	7.10546	2.6104	3.47586	7.78135	1.72728	4.93481
NC_010473.1	betB_locusTag_ECDH10B_RS01525	62.7844	2.77497	4.15847	3.53837	4.52132	2.46975	3.63964	3.02341	6.76882
NC_010473.1	betI_locusTag_ECDH10B_RS01530	115.213	22.604	25.4661	14.5684	4.62505	20.6328	46.6056	3.25732	4.94018
NC_010473.1	betT_locusTag_ECDH10B_RS01535	49.847	4.1576	5.79412	4.72163	4.27333	3.23067	6.95266	5.88625	6.68704
NC_010473.1	bfd_locusTag_ECDH10B_RS17845	199.875	68.4301	33.5669	33.874	62.5345	101.151	16.4521	119.885	115.047
NC_010473.1	bfr_locusTag_ECDH10B_RS17840	197.121	176.397	47.1829	49.4958	65.0532	134.184	81.3412	189.417	134.549
NC_010473.1	bglA_locusTag_ECDH10B_RS15610	101.312	91.099	81.5266	65.1509	74.8085	115.278	81.3531	92.8504	70.1963
NC_010473.1	bglB_locusTag_ECDH10B_RS19900	7.29517	4.7889	2.59291	3.56678	4.40581	4.26744	4.09031	3.09351	5.0817
NC_010473.1	bglF_locusTag_ECDH10B_RS19905	4.87364	4.12819	5.14236	4.80828	4.47972	2.32209	12.5306	6.31399	4.78013
NC_010473.1	bglG_locusTag_ECDH10B_RS19910	13.5192	7.61797	6.68162	4.78852	7.31148	7.54403	11.908	9.62171	8.65708
NC_010473.1	bglH_locusTag_ECDH10B_RS19895	10.4485	5.07674	5.5162	4.27966	4.36804	8.79978	4.98472	8.95554	8.71934
NC_010473.1	bglJ_locusTag_ECDH10B_RS23075	11.1594	5.91131	4.85219	5.15016	4.65183	5.45896	8.7555	6.01378	8.89636
NC_010473.1	bglX_locusTag_ECDH10B_RS11630	60.6886	46.8185	44.6479	55.2571	49.479	39.9783	41.95	57.5436	54.4856
NC_010473.1	bioA_locusTag_ECDH10B_RS04325	90.7051	75.5618	81.7855	74.1128	69.1436	39.7811	74.6959	50.0502	56.2621
NC_010473.1	bioB_locusTag_ECDH10B_RS04330	239.519	293.737	203.012	252.931	173.887	112.207	151.803	150.614	113.19
NC_010473.1	bioC_locusTag_ECDH10B_RS04340	204.952	246.45	207.731	243.542	175.726	122.108	128.534	134.419	117.509
NC_010473.1	bioD_locusTag_ECDH10B_RS04345	179.021	197.213	168.458	176.97	147.437	91.3482	85.2535	105.204	96.8164
NC_010473.1	bioF_locusTag_ECDH10B_RS04335	264.813	275.07	246.823	267.123	204.703	130.833	155.97	161.431	132.507
NC_010473.1	bioH_locusTag_ECDH10B_RS18235	37.9262	47.009	53.7684	44.5172	45.8157	57.5432	57.2414	39.1098	36.5986
NC_010473.1	bipA_locusTag_ECDH10B_RS20660	908.565	954.512	1110.94	1057.96	1003.45	1015.48	1132.2	1014.15	879.273
NC_010473.1	birA_locusTag_ECDH10B_RS21200	68.6995	63.2862	50.0563	50.4349	53.0841	56.4263	46.8164	76.9495	59.7159
NC_010473.1	bisC_locusTag_ECDH10B_RS18980	61.7484	49.1541	48.0032	59.5645	45.8495	44.2945	50.3417	50.9046	41.8418
NC_010473.1	blc_locusTag_ECDH10B_RS22165	16.679	23.3665	18.8694	13.81	8.79013	25.4741	33.0776	33.0589	20.3444
NC_010473.1	bolA_locusTag_ECDH10B_RS02010	247.609	197.638	134.028	83.6007	114.077	271.691	172.962	210.588	207.43
NC_010473.1	borD_locusTag_ECDH10B_RS02635	599.26	595.182	293.915	302.687	319.222	484.31	358.178	573.87	531.404
NC_010473.1	borD_locusTag_ECDH10B_RS03195	636.591	600.622	301.521	370.756	370.528	490.548	338.596	609.48	510.89
NC_010473.1	brnQ_locusTag_ECDH10B_RS01835	104.905	112.015	121.056	131.344	121.404	88.61	115.833	110.683	111.261
NC_010473.1	bssR_locusTag_ECDH10B_RS04645	11.6849	9.45811	10.466	11.164	19.9288	48.6663	22.5201	32.6219	15.2401
NC_010473.1	bssS_locusTag_ECDH10B_RS05845	120.946	91.5461	50.8196	35.9274	30.722	71.2476	60.1361	115.252	77.4785
NC_010473.1	btuB_locusTag_ECDH10B_RS21165	121.833	111.761	124.879	117.534	134.895	91.1029	100.246	102.259	101.648
NC_010473.1	btuC_locusTag_ECDH10B_RS09455	34.7838	32.5563	35.897	24.1433	33.0378	29.7386	27.1016	31.2169	34.2189
NC_010473.1	btuD_locusTag_ECDH10B_RS09445	64.7126	65.1116	39.4911	43.8497	39.6852	74.2809	59.658	58.6921	47.6017
NC_010473.1	btuE_locusTag_ECDH10B_RS09450	89.5362	74.4089	48.5607	44.1909	49.9197	86.6476	48.0645	80.8	63.6726
NC_010473.1	btuF_locusTag_ECDH10B_RS00700	51.1435	53.4916	53.3439	67.0427	66.1077	47.2759	61.3168	62.0382	60.5691
NC_010473.1	btuR_locusTag_ECDH10B_RS07115	24.1699	29.0381	23.2027	33.5119	28.8975	29.311	22.8623	28.9432	25.8355
NC_010473.1	C_locusTag_ECDH10B_RS06935	2.12366	2.2349	3.07093	3.64319	4.42424	2.6322	2.63121	3.24017	2.64833
NC_010473.1	cadA_locusTag_ECDH10B_RS22065	4.48686	3.70546	3.57902	4.06995	4.27766	3.44268	6.08796	5.66583	2.24535
NC_010473.1	cadB_locusTag_ECDH10B_RS22070	2.54738	3.51203	3.75337	4.28086	2.22124	1.73151	3.67436	4.93011	2.33176
NC_010473.1	cadC_locusTag_ECDH10B_RS22075	7.53594	6.07444	3.98002	3.88097	5.20486	7.63976	5.1387	8.90602	4.74596
NC_010473.1	caiA_locusTag_ECDH10B_RS00205	20.5771	13.6367	15.8016	15.8938	18.054	13.6306	14.1738	15.5449	11.7958
NC_010473.1	caiB_locusTag_ECDH10B_RS00200	10.471	7.65398	4.50661	8.22939	5.46868	7.50933	8.5547	9.27767	7.27064
NC_010473.1	caiC_locusTag_ECDH10B_RS00195	7.59991	7.00211	5.19952	6.67066	6.94271	8.97569	9.71323	6.55928	4.38093
NC_010473.1	caiD_locusTag_ECDH10B_RS00190	7.71087	3.762	4.8114	6.76294	6.48216	9.00643	11.3264	4.51449	5.05179
NC_010473.1	caiE_locusTag_ECDH10B_RS00185	8.87089	4.74808	11.5523	4.66931	2.26133	6.87669	10.6906	4.94494	7.20455
NC_010473.1	caiF_locusTag_ECDH10B_RS00180	26.6156	41.2772	14.5443	17.7992	14.7282	20.4921	25.2989	33.7173	11.7652
NC_010473.1	caiT_locusTag_ECDH10B_RS00210	4.7195	4.67591	2.5616	4.42583	5.91243	4.49733	5.04448	5.14961	3.47061
NC_010473.1	can_locusTag_ECDH10B_RS00535	569.97	485.183	356.464	333.502	261.389	382.016	315.508	417.355	328.761
NC_010473.1	carA_locusTag_ECDH10B_RS00165	371.294	386.798	280.131	338.286	312.922	336.499	306.752	376.009	291.087
NC_010473.1	carB_locusTag_ECDH10B_RS00170	324.227	352.609	356.946	405.634	353.804	336.792	357.327	332.589	295.842
NC_010473.1	cbl_locusTag_ECDH10B_RS10880	10.1403	14.4898	38.8129	33.9377	105.999	19.0071	8.03929	65.5853	31.9209
NC_010473.1	cbpA_locusTag_ECDH10B_RS05505	47.5562	40.372	38.9617	31.0205	25.7831	70.1895	70.7065	56.5262	45.6912
NC_010473.1	cbpM_locusTag_ECDH10B_RS05500	56.0562	45.4037	31.1721	20.0877	22.2787	82.2511	67.1479	43.5045	41.4036
NC_010473.1	cbrC_locusTag_ECDH10B_RS19880	30.8579	26.4947	13.9287	9.23967	8.80079	21.8988	22.6555	28.1364	21.5974
NC_010473.1	cca_locusTag_ECDH10B_RS16430	101.365	76.7184	83.9858	95.4664	88.4079	74.014	83.7273	73.588	68.9504
NC_010473.1	cchA_locusTag_ECDH10B_RS13325	1.39798	5.22793	2.32131	8.76574	6.35374	6.58088	5.96535	5.90692	5.62534
NC_010473.1	cchB_locusTag_ECDH10B_RS13320	6.34307	2.25991	2.47068	1.49984	2.10815	1.67963	1.85352	2.58447	2.02947
NC_010473.1	ccmA_locusTag_ECDH10B_RS11990	31.4855	27.7215	38.814	32.566	30.1558	23.3416	24.5788	27.9392	21.0257
NC_010473.1	ccmB_locusTag_ECDH10B_RS11985	23.0536	14.4773	18.4276	27.9165	17.4353	10.4978	26.1154	11.9266	17.0165
NC_010473.1	ccmC_locusTag_ECDH10B_RS11980	21.9633	26.5417	25.1722	29.6507	35.6794	28.0432	26.2418	32.0045	19.4381
NC_010473.1	ccmD_locusTag_ECDH10B_RS11975	17.711	22.6476	23.5414	20.8704	31.9181	17.0101	27.8156	15.4578	20.1603
NC_010473.1	ccmE_locusTag_ECDH10B_RS11970	14.7271	11.9272	24.199	28.0377	12.0806	14.5923	26.7324	14.7969	10.918
NC_010473.1	ccmF_locusTag_ECDH10B_RS11965	20.0972	15.9554	21.0549	19.6062	20.6556	16.6327	24.8747	16.1862	15.8241
NC_010473.1	ccmG_locusTag_ECDH10B_RS11960	21.3803	20.6998	19.771	25.3479	22.059	16.4433	21.761	19.4423	15.552
NC_010473.1	ccmH_locusTag_ECDH10B_RS11955	26.0004	23.0413	28.9696	29.406	26.1904	23.102	24.4521	16.4517	22.3351
NC_010473.1	cdaR_locusTag_ECDH10B_RS00720	15.5639	18.5171	20.3745	20.6979	23.8404	16.0579	23.1854	14.1609	15.8202
NC_010473.1	cdd_locusTag_ECDH10B_RS11685	28.316	22.4325	23.4418	41.4544	35.0637	23.9025	30.0447	31.5118	27.6872
NC_010473.1	cdh_locusTag_ECDH10B_RS20915	34.8419	26.8137	17.8444	21.266	34.8698	30.5404	15.5509	36.3938	35.5201
NC_010473.1	cdsA_locusTag_ECDH10B_RS00780	312.402	275.119	331.331	292.911	305.386	264.226	318.603	268.691	278.075
NC_010473.1	cedA_locusTag_ECDH10B_RS09555	34.4364	22.8511	15.8466	25.096	15.6317	10.5391	2.02266	11.9706	6.40838
NC_010473.1	cfa_locusTag_ECDH10B_RS09195	141.992	118.104	78.0655	74.7415	82.5009	121.457	90.1257	131.922	106.536
NC_010473.1	chaA_locusTag_ECDH10B_RS06555	97.4497	89.1532	88.6943	85.138	90.0922	57.8275	73.6095	84.3783	92.0098
NC_010473.1	chaB_locusTag_ECDH10B_RS06560	14.313	11.9699	5.53676	2.24584	4.99137	3.40579	3.30408	37.1228	15.5716
NC_010473.1	chaC_locusTag_ECDH10B_RS06565	27.678	29.5058	18.2606	15.1742	23.5942	24.5937	23.946	28.2465	23.1983
NC_010473.1	chbA_locusTag_ECDH10B_RS09580	12.0064	7.31392	2.19134	7.9531	5.80656	10.4444	2.17126	11.962	15.0128
NC_010473.1	chbB_locusTag_ECDH10B_RS09590	34.8921	20.3548	8.18519	8.42968	7.99925	23.663	16.386	18.801	18.0468
NC_010473.1	chbC_locusTag_ECDH10B_RS09585	8.66886	6.29021	4.50756	9.81564	7.18566	2.51438	5.7079	4.29678	12.1736
NC_010473.1	chbF_locusTag_ECDH10B_RS09570	5.11669	4.97591	3.77833	5.6778	7.8257	5.92757	4.46855	7.08335	8.16706
NC_010473.1	chbG_locusTag_ECDH10B_RS09565	17.7023	10.8704	13.2152	17.241	18.2477	8.82255	16.7915	14.9426	9.249
NC_010473.1	chbR_locusTag_ECDH10B_RS09575	11.1346	7.77675	4.48569	3.56154	7.09356	7.82423	9.61197	13.3118	9.62566
NC_010473.1	cheB_locusTag_ECDH10B_RS10370	3.25393	3.45325	3.22806	3.35116	4.4663	2.60403	3.07887	2.68696	1.21683
NC_010473.1	cheR_locusTag_ECDH10B_RS10375	5.98001	4.65344	1.66587	34.5862	11.8157	0.747381	3.35786	2.77914	5.79285
NC_010473.1	cheW_locusTag_ECDH10B_RS10390	10.1338	4.29359	3.53866	7.04583	6.261	3.79347	7.10077	10.7156	5.88837
NC_010473.1	cheY_locusTag_ECDH10B_RS10365	2.84692	4.82463	4.27808	5.90165	5.30418	9.39727	6.25138	10.339	4.26894
NC_010473.1	cheZ_locusTag_ECDH10B_RS10360	8.31551	6.08565	6.58389	7.86488	9.08178	6.54958	11.2692	8.29274	4.59915
NC_010473.1	chiP_locusTag_ECDH10B_RS03810	5.11439	3.44996	5.13589	2.62272	4.43565	5.58563	6.21567	4.44318	4.22197
NC_010473.1	cho_locusTag_ECDH10B_RS09610	20.3699	14.9278	13.2311	14.4293	14.5517	17.3454	12.8511	15.9442	20.2306
NC_010473.1	chpA_locusTag_ECDH10B_RS14980	72.9089	41.7496	15.4646	19.8307	39.7335	37.1729	31.5314	54.5171	47.1661
NC_010473.1	chpB_locusTag_ECDH10B_RS22550	86.6451	67.0672	82.1542	75.0214	97.8248	76.8981	76.4272	27.8329	64.8313
NC_010473.1	chpR_locusTag_ECDH10B_RS14985	66.1874	65.3266	18.789	14.0591	35.0934	41.2235	32.9405	48.3193	58.6152
NC_010473.1	chpS_locusTag_ECDH10B_RS22545	22.786	24.6583	37.1865	29.0969	33.1288	25.3667	36.1799	24.7575	21.033
NC_010473.1	cI_locusTag_ECDH10B_RS06820	151.342	128.669	51.7289	56.2213	61.574	134.855	58.4932	122.764	86.4693
NC_010473.1	cII_locusTag_ECDH10B_RS06830	2.18322	2.99167	2.08256	3.46798	1.63153	1.37116	1.54233	2.49376	1.85205
NC_010473.1	cirA_locusTag_ECDH10B_RS11755	1258.37	171.424	889.449	166.97	795.148	596.487	275.823	267.885	715.394
NC_010473.1	citC_locusTag_ECDH10B_RS02980	0.9177	0.893474	1.62766	0.556047	0.586544	2.00853e-05	0.718307	0.903625	0.691096
NC_010473.1	citC_locusTag_ECDH10B_RS03515	1.20448	0.906517	2.77659	0.406868	0.454575	0.265799	2.26259	3.44308	0.995641
NC_010473.1	citD_locusTag_ECDH10B_RS02975	1.79382	2.09795	1.4471e-05	1.11492	1.55137e-05	2.00853e-05	3.85103	0.890993	1.50723
NC_010473.1	citD_locusTag_ECDH10B_RS03510	1.74257	0.186491	1.17334	2.2783	1.55137e-05	2.00853e-05	3.9794	3.61961	0.921088
NC_010473.1	citE_locusTag_ECDH10B_RS02970	0.718441	0.759909	0.765003	0.647903	1.02515	0.663632	3.79964e-05	0.744296	0.518647
NC_010473.1	citE_locusTag_ECDH10B_RS03505	0.0501379	1.53501	0.701254	1.91208	1.89651	0.331826	2.09235	1.92425	1.13282
NC_010473.1	citF_locusTag_ECDH10B_RS02965	2.26767	1.5133	1.99309	2.11668	2.73415	0.839094	1.90978	1.80756	1.53696
NC_010473.1	citF_locusTag_ECDH10B_RS03500	1.36655	2.40957	2.31425	1.39551	1.84302	0.878425	0.843301	3.9056	1.57741
NC_010473.1	citG_locusTag_ECDH10B_RS02955	0.95033	1.83894	1.26911	0.686382	0.971829	2.00853e-05	3.59196	0.938688	1.94783
NC_010473.1	citG_locusTag_ECDH10B_RS03490	0.863938	1.09236	1.66468	0.768093	2.38538	0.983698	4.93352	2.32792	1.45382
NC_010473.1	citT_locusTag_ECDH10B_RS02950	4.13742	4.47104	3.81807	2.95207	4.11437	3.41851	4.77881	4.75453	6.86129
NC_010473.1	citT_locusTag_ECDH10B_RS03485	8.32667	4.61724	6.02384	5.64913	7.12591	3.39105	5.48004	4.60806	4.93844
NC_010473.1	citX_locusTag_ECDH10B_RS02960	2.12003	1.51523	3.96576	2.21346	4.02625	2.00853e-05	3.65487	1.91457	5.57783
NC_010473.1	citX_locusTag_ECDH10B_RS03495	0.578201	0.576043	3.75566	2.49991	1.01361	1.932	3.79964e-05	1.04704	1.16955
NC_010473.1	clcA_locusTag_ECDH10B_RS00685	66.7565	56.0054	57.7925	49.881	42.8182	52.1569	69.7092	59.3205	57.1318
NC_010473.1	clcB_locusTag_ECDH10B_RS08835	10.8847	9.20167	7.87396	12.938	10.3985	8.72128	11.3225	8.87944	7.82695
NC_010473.1	cld_locusTag_ECDH10B_RS11095	426.61	366.65	158.416	160.153	191.609	353.138	229.138	402.418	339.896
NC_010473.1	clpA_locusTag_ECDH10B_RS04885	280.521	250.17	280.284	244.773	234.389	203.024	215.725	190.482	208.731
NC_010473.1	clpB_locusTag_ECDH10B_RS14055	343.237	297.412	252.447	271.816	254.477	288.244	296.499	306.753	281.876
NC_010473.1	clpP_locusTag_ECDH10B_RS02025	548.353	494.989	463.468	460.115	410.104	469.571	477.548	510.128	479.454
NC_010473.1	clpS_locusTag_ECDH10B_RS04880	264.772	218.059	202.278	147.026	171.184	198.092	142.724	169.879	193.325
NC_010473.1	clpX_locusTag_ECDH10B_RS02030	654.474	632.929	673.755	645.699	572.666	587.362	704.515	622.812	608.436
NC_010473.1	cls_locusTag_ECDH10B_RS06725	73.1093	61.759	66.8146	57.4819	64.1161	59.8846	52.3623	58.0633	74.6021
NC_010473.1	cmk_locusTag_ECDH10B_RS05025	456.492	435.675	457.183	437.593	415.439	351.273	348.421	353.577	395.893
NC_010473.1	cmr_locusTag_ECDH10B_RS04675	26.967	24.2673	29.8465	31.4919	31.04	18.3246	23.0076	21.2594	23.1658
NC_010473.1	cmtB_locusTag_ECDH10B_RS15775	3.52724	2.66341	1.76398	1.94336	4.48252	1.26952	3.79964e-05	10.3066	3.88845
NC_010473.1	coaA_locusTag_ECDH10B_RS21205	60.0911	68.0332	26.581	42.8336	45.6429	66.493	51.6352	69.0727	68.6422
NC_010473.1	coaD_locusTag_ECDH10B_RS19425	70.0883	83.1879	81.4185	73.1497	84.888	78.7479	85.1152	66.414	75.546
NC_010473.1	coaE_locusTag_ECDH10B_RS00420	84.1962	69.9562	60.3349	60.24	60.3532	76.0651	87.4531	62.8484	57.6658
NC_010473.1	cobB_locusTag_ECDH10B_RS06145	78.3839	66.8774	76.7017	73.8453	63.46	75.6013	73.1398	67.3665	60.4419
NC_010473.1	cobC_locusTag_ECDH10B_RS03080	38.6338	21.558	28.7526	22.4971	35.8008	23.3069	25.3103	32.0489	30.6875
NC_010473.1	cobC_locusTag_ECDH10B_RS03615	30.8127	26.5156	25.6263	26.3249	25.1113	24.2931	29.0415	28.0833	29.2475
NC_010473.1	cobS_locusTag_ECDH10B_RS10905	40.8358	23.7272	37.687	24.1779	33.4077	19.7339	37.076	23.2715	30.4396
NC_010473.1	cobT_locusTag_ECDH10B_RS10900	38.819	26.3527	38.4643	22.7526	28.123	33.1343	32.8552	21.4479	28.0816
NC_010473.1	cobU_locusTag_ECDH10B_RS10910	34.7669	23.3584	25.5434	32.2772	38.5707	21.4121	31.0944	21.6851	32.3573
NC_010473.1	cof_locusTag_ECDH10B_RS02070	26.5762	23.6605	27.0138	28.8897	24.4084	29.465	43.7099	27.4852	22.9825
NC_010473.1	copA_locusTag_ECDH10B_RS02260	24.7429	23.1605	29.7512	32.1291	26.7338	34.4756	54.5213	37.7386	44.6066
NC_010473.1	corA_locusTag_ECDH10B_RS20385	219.701	219.425	222.169	250.643	210.349	208.951	212.74	242.405	156.134
NC_010473.1	corC_locusTag_ECDH10B_RS03715	191.376	181.417	197.156	199.962	188.355	172.304	202.835	201.552	176.758
NC_010473.1	cpdA_locusTag_ECDH10B_RS16290	206.847	168.71	209.734	181.705	189.503	176.979	187.547	190.402	171.219
NC_010473.1	cpdB_locusTag_ECDH10B_RS22490	30.5986	19.4888	11.6558	14.7545	13.1184	23.9928	15.9574	24.2199	18.0054
NC_010473.1	cpsB_locusTag_ECDH10B_RS11205	3.72925	2.41209	1.73331	5.02594	4.29977	4.51782	11.4572	7.67911	13.0917
NC_010473.1	cpsG_locusTag_ECDH10B_RS11200	2.67976	2.26137	3.98219	3.12104	2.09493	2.38973	3.63327	10.1185	14.6179
NC_010473.1	cpxA_locusTag_ECDH10B_RS20885	138.7	145.205	155.956	136.032	104.053	121.814	129.874	92.2596	93.2382
NC_010473.1	cpxP_locusTag_ECDH10B_RS20895	459.848	670.672	451.207	285.475	351.974	468.149	399.951	479.295	439.443
NC_010473.1	cpxR_locusTag_ECDH10B_RS20890	233.86	253.606	242.545	168.069	158.782	235.528	183.069	155.763	150.381
NC_010473.1	crcB_locusTag_ECDH10B_RS03010	35.6883	43.3812	18.5517	21.354	11.8682	23.2319	36.4092	32.2776	39.1841
NC_010473.1	crcB_locusTag_ECDH10B_RS03545	27.291	32.7341	17.9093	14.6106	19.0377	25.0149	36.5084	29.1359	34.9777
NC_010473.1	creA_locusTag_ECDH10B_RS23250	100.805	74.2507	50.6028	42.8934	62.0875	68.494	51.4117	87.3638	74.3297
NC_010473.1	creB_locusTag_ECDH10B_RS23255	55.9481	40.5282	41.1238	41.7331	54.3317	43.9312	44.0627	60.5974	37.8435
NC_010473.1	creC_locusTag_ECDH10B_RS23260	27.9013	20.0262	19.542	21.7644	24.774	18.8159	22.5738	21.2173	19.8074
NC_010473.1	creD_locusTag_ECDH10B_RS23265	11.7145	10.2172	12.2661	11.5254	10.0632	8.24511	11.1292	9.83865	12.2277
NC_010473.1	crl_locusTag_ECDH10B_RS01120	527.751	483.751	361.956	268.898	267.717	265.667	303.403	245.026	221.461
NC_010473.1	crp_locusTag_ECDH10B_RS17960	604.035	599.386	616.21	484.598	504.563	602.846	475.316	552.105	516.256
NC_010473.1	crr_locusTag_ECDH10B_RS13125	2285.35	2107.37	1639.55	1414.79	1278	2156.39	1769.71	1925.18	1831.92
NC_010473.1	csdA_locusTag_ECDH10B_RS15140	59.9769	56.5163	69.1488	64.8236	66.1102	56.8057	63.2539	62.8135	54.9802
NC_010473.1	csgA_locusTag_ECDH10B_RS05745	10.2693	10.6608	6.20189	12.9608	9.20593	9.13774	10.0211	10.3608	12.774
NC_010473.1	csgB_locusTag_ECDH10B_RS05740	8.06871	2.72964	3.68933	1.45062	5.72814	5.42968	3.42389	3.2604	4.19445
NC_010473.1	csgC_locusTag_ECDH10B_RS05750	3.06153	1.2262	1.4471e-05	2.89562	1.55137e-05	2.17795	3.43345	1.14192	1.53043
NC_010473.1	csgD_locusTag_ECDH10B_RS05730	2.54399	4.20365	3.16138	1.34655	1.67072	0.896135	1.63681	3.77844	0.552915
NC_010473.1	csgE_locusTag_ECDH10B_RS05725	1.09198	0.26607	2.23205	0.590178	0.717872	3.35618	1.56287	3.38985	1.23926e-05
NC_010473.1	csgF_locusTag_ECDH10B_RS05720	1.27638	1.99037	3.09598	2.72482	4.95992	1.88302	4.01889	4.00192	4.05145
NC_010473.1	csgG_locusTag_ECDH10B_RS05715	8.19535	8.53171	9.20728	7.75123	7.2447	5.71457	13.593	13.5545	15.6061
NC_010473.1	csiE_locusTag_ECDH10B_RS13735	11.8283	10.1289	11.7351	8.66508	7.07813	9.55624	6.94626	12.2335	10.1368
NC_010473.1	csiR_locusTag_ECDH10B_RS14380	22.687	21.5127	26.5157	29.1952	23.997	18.4166	20.8349	26.0692	20.1053
NC_010473.1	cspA_locusTag_ECDH10B_RS19005	3176.86	3313.75	1928.61	2265.35	2555.8	3064.24	2143.04	4277.74	4662.44
NC_010473.1	cspB_locusTag_ECDH10B_RS08655	121.646	72.4652	17.096	13.7477	28.2133	88.5623	9.01315	136.541	116.318
NC_010473.1	cspC_locusTag_ECDH10B_RS10045	3451.18	3103.11	2608.59	1650.54	1942.33	2285.21	1348.6	2283.02	2041.53
NC_010473.1	cspD_locusTag_ECDH10B_RS04875	282.144	232.626	221.523	134.067	144.402	279.581	250.369	179.106	252.832
NC_010473.1	cspE_locusTag_ECDH10B_RS03005	6640.03	6176.28	4813.94	2656.71	3236.35	6709.94	4557.76	6514.68	7852.61
NC_010473.1	cspE_locusTag_ECDH10B_RS03540	6704.19	6083.61	4855.97	2480.55	3341.16	6514.95	4461.95	6560.26	7570.6
NC_010473.1	cspF_locusTag_ECDH10B_RS08660	20.7521	21.0903	12.628	11.7088	19.0994	11.0848	14.3383	24.1026	12.3342
NC_010473.1	cspG_locusTag_ECDH10B_RS05450	75.7093	66.8836	21.8431	65.5152	62.2742	73.1409	36.7419	66.0878	62.4309
NC_010473.1	cspH_locusTag_ECDH10B_RS05445	1.21652	4.65419	1.4471e-05	1.89508	2.12217	2.00853e-05	3.79964e-05	3.73203	0.876851
NC_010473.1	cspI_locusTag_ECDH10B_RS08630	16.0292	7.61595	2.52562	5.41449	1.09768	5.11609	3.79964e-05	25.8909	5.96251
NC_010473.1	csrA_locusTag_ECDH10B_RS14540	1018.64	845.78	726.837	741.771	647.381	800.59	534.21	902.114	817.178
NC_010473.1	cstA_locusTag_ECDH10B_RS02875	134.127	61.9878	135.244	51.0611	77.8558	78.5379	60.8124	37.3277	79.0598
NC_010473.1	cstA_locusTag_ECDH10B_RS03410	132.499	65.6361	126.41	55.8802	77.0893	84.0149	52.9063	41.008	80.302
NC_010473.1	cueO_locusTag_ECDH10B_RS00520	37.9164	45.032	35.8975	38.8239	25.0921	44.8097	41.9677	42.8879	28.8469
NC_010473.1	cueR_locusTag_ECDH10B_RS02275	56.6564	51.4018	63.4664	46.5352	57.5188	62.6741	78.2335	58.116	52.7068
NC_010473.1	cusA_locusTag_ECDH10B_RS02745	5.12603	4.33358	6.05916	4.00824	5.2568	4.5884	5.7666	5.52234	5.75276
NC_010473.1	cusA_locusTag_ECDH10B_RS03285	5.55561	4.64312	5.7737	4.90302	5.15808	4.991	7.21731	6.37193	5.0036
NC_010473.1	cusB_locusTag_ECDH10B_RS02740	3.03907	3.05222	4.28335	2.92131	4.82029	2.21712	3.169	3.4368	2.3914
NC_010473.1	cusB_locusTag_ECDH10B_RS03280	4.49038	3.02965	4.0467	3.87161	4.63002	2.6277	1.86413	2.26425	2.63459
NC_010473.1	cusC_locusTag_ECDH10B_RS02730	3.02748	1.35687	3.20409	1.94378	1.34461	1.63844	2.40768	2.88125	2.14819
NC_010473.1	cusC_locusTag_ECDH10B_RS03270	1.4806	1.23626	1.66529	1.93333	2.42932	3.30613	0.498171	2.12493	0.830401
NC_010473.1	cusF_locusTag_ECDH10B_RS02735	6.21443	2.07829	1.4471e-05	0.864373	2.85042	2.41994	3.79964e-05	7.84437	2.61292
NC_010473.1	cusF_locusTag_ECDH10B_RS03275	2.33042	1.45481	0.871764	2.59309	1.86913	1.08898	7.32465	3.67395	0.821212
NC_010473.1	cusR_locusTag_ECDH10B_RS02725	36.1382	36.4493	32.5651	28.3186	37.6599	27.8783	32.6558	33.5936	33.7668
NC_010473.1	cusR_locusTag_ECDH10B_RS03265	30.2299	35.6816	36.3789	31.0916	34.4118	33.4952	32.6558	25.871	25.5292
NC_010473.1	cusS_locusTag_ECDH10B_RS02720	21.5038	13.7711	13.6582	10.0399	12.9101	16.6171	20.0786	18.1405	14.0427
NC_010473.1	cusS_locusTag_ECDH10B_RS03260	17.6744	12.7759	11.5909	16.1593	16.7186	15.6838	18.6294	14.3113	15.8045
NC_010473.1	cutA_locusTag_ECDH10B_RS22095	68.1774	79.9614	78.2207	79.9348	54.5274	73.3887	61.7162	79.8307	68.5629
NC_010473.1	cutC_locusTag_ECDH10B_RS10325	119.879	68.5182	74.6442	53.7583	70.2483	61.9791	69.6262	71.0363	76.5985
NC_010473.1	cvpA_locusTag_ECDH10B_RS12590	691.159	719.118	854.147	915.825	775.207	620.793	755.88	669.219	638.475
NC_010473.1	cvrA_locusTag_ECDH10B_RS06410	32.6218	27.0392	29.3672	25.2254	26.3357	26.0438	26.3962	27.5446	33.1232
NC_010473.1	cyaY_locusTag_ECDH10B_RS20340	140.09	149.879	114.683	112.59	90.9005	161.248	140.349	123.932	131.633
NC_010473.1	cybB_locusTag_ECDH10B_RS07935	73.3336	61.8519	42.3756	48.8927	55.5858	79.8108	47.5314	74.8891	65.4005
NC_010473.1	cybC_locusTag_ECDH10B_RS22610	63.7576	44.9912	30.5676	34.3968	27.5846	45.3984	40.9113	56.3586	47.7711
NC_010473.1	cycA_locusTag_ECDH10B_RS22465	116.54	112.505	109.035	96.5466	79.568	86.0312	100.615	83.1625	84.4227
NC_010473.1	cydA_locusTag_ECDH10B_RS04100	161.564	154.403	190.781	316.359	278.267	520.797	556.934	543.752	288.935
NC_010473.1	cydB_locusTag_ECDH10B_RS04105	164.851	150.883	215.706	319.808	284.286	485.328	524.478	529.658	310.034
NC_010473.1	cydC_locusTag_ECDH10B_RS04905	57.1912	50.5526	70.5726	68.582	65.2548	48.4336	66.8084	59.6877	53.7543
NC_010473.1	cydD_locusTag_ECDH10B_RS04910	63.1216	61.521	69.8969	76.6248	75.1614	64.5665	70.1622	66.5483	62.665
NC_010473.1	cynX_locusTag_ECDH10B_RS06955	3.04439	2.56484	2.07081	4.60461	2.44332	3.21435	7.20681	3.53111	2.47644
NC_010473.1	cyoA_locusTag_ECDH10B_RS01995	1000.98	1013.28	959.26	932.416	687.172	606.674	677.958	593.756	446.763
NC_010473.1	cyoB_locusTag_ECDH10B_RS01990	758.029	776.696	832.401	825.323	555.718	473.483	525.061	467.495	318.792
NC_010473.1	cyoC_locusTag_ECDH10B_RS01985	1029.42	1040.97	1103.19	1114.19	701.779	616.234	653.551	601.713	405.486
NC_010473.1	cyoD_locusTag_ECDH10B_RS01980	1105.42	1120.79	1243.54	1179.01	782.993	694.562	652.523	630.064	433.253
NC_010473.1	cyoE_locusTag_ECDH10B_RS01975	1078.47	1048.92	1135.08	1133.39	704.914	625.218	657.04	553.868	403.513
NC_010473.1	cysA_locusTag_ECDH10B_RS13150	132.883	159.811	433.366	428.816	678.331	154.952	163.97	297.431	194.362
NC_010473.1	cysB_locusTag_ECDH10B_RS07150	61.1959	63.764	56.7996	56.9662	109.695	60.2148	43.38	122.049	86.5577
NC_010473.1	cysC_locusTag_ECDH10B_RS14820	126.655	121.61	338.909	348.914	630.471	105.838	91.3799	329.58	140.723
NC_010473.1	cysD_locusTag_ECDH10B_RS14830	108.616	122.861	293.007	394.88	730.441	135.089	93.8195	513.952	213.173
NC_010473.1	cysE_locusTag_ECDH10B_RS19290	175.08	165.816	166.179	161.345	175.582	130.298	189.103	172.018	156.153
NC_010473.1	cysG_locusTag_ECDH10B_RS18015	77.1231	67.6021	90.1357	86.0693	73.6589	66.1368	96.3887	74.528	70.6733
NC_010473.1	cysH_locusTag_ECDH10B_RS14880	163.176	227.848	344.111	396.672	623.189	184.517	127.656	385.196	211.739
NC_010473.1	cysJ_locusTag_ECDH10B_RS14890	160.711	218.88	532.726	558.98	828.856	181.114	179.886	529.071	251.311
NC_010473.1	cysK_locusTag_ECDH10B_RS13110	677.922	778.305	1687.33	1483.16	2325.07	901.275	622.07	1723.83	1205.81
NC_010473.1	cysM_locusTag_ECDH10B_RS13145	109.94	134.007	326.178	306.009	512.922	140.09	148.024	257.523	159.826
NC_010473.1	cysN_locusTag_ECDH10B_RS14825	116.835	144.386	415.016	464.265	817.017	118.57	117.238	439.695	202.729
NC_010473.1	cysP_locusTag_ECDH10B_RS13165	79.5405	114.446	241.478	325.818	473.61	141.111	82.4628	427.229	204.235
NC_010473.1	cysS_locusTag_ECDH10B_RS02460	163.206	142.108	152.233	127.115	123.639	128.213	140.985	120.963	128.982
NC_010473.1	cysU_locusTag_ECDH10B_RS13160	79.6587	100.144	329.742	356.384	521.449	91.9151	106.509	297.784	185.696
NC_010473.1	cysW_locusTag_ECDH10B_RS13155	104.72	141.271	385.244	393.014	582.268	125.057	126.539	307.131	208.735
NC_010473.1	cysZ_locusTag_ECDH10B_RS13105	35.1453	41.7712	42.8807	32.4299	32.3321	42.81	34.0021	44.6841	33.0742
NC_010473.1	cytR_locusTag_ECDH10B_RS20995	80.3962	69.9281	77.0001	57.9534	63.0082	117.377	89.8941	101.616	92.3948
NC_010473.1	D_locusTag_ECDH10B_RS06940	1.37084	9.56013	10.1559	10.113	7.3363	1.39147	3.20456	5.41163	5.07652
NC_010473.1	dacA_locusTag_ECDH10B_RS03050	175.945	160.652	140.886	131.694	131.386	160.484	153.523	156.8	155.179
NC_010473.1	dacA_locusTag_ECDH10B_RS03585	167.063	156.316	126.117	132.631	130.13	152.075	133.411	168.043	151.096
NC_010473.1	dacB_locusTag_ECDH10B_RS17050	41.8803	43.7396	40.1008	48.7023	45.0687	46.0996	60.614	48.2645	37.2644
NC_010473.1	dacC_locusTag_ECDH10B_RS04660	67.9769	74.8486	78.1942	52.2844	52.4135	64.8847	72.1048	58.2256	52.9007
NC_010473.1	dacD_locusTag_ECDH10B_RS11010	13.0237	8.74029	5.10087	4.71307	6.71906	10.68	2.54182	10.1358	10.267
NC_010473.1	dadA_locusTag_ECDH10B_RS06400	198.736	187.377	196.898	138.62	111.906	119.026	144.96	90.0092	90.3384
NC_010473.1	dadX_locusTag_ECDH10B_RS06405	127.588	140.997	141.735	113.446	90.0953	95.9779	88.4927	65.1466	72.6186
NC_010473.1	dam_locusTag_ECDH10B_RS18105	202.805	167.397	172.372	161.711	165.603	152.322	164.985	155.584	183.251
NC_010473.1	damX_locusTag_ECDH10B_RS18110	268.739	244.614	258.903	281.534	285.025	274.166	290.439	256.936	220.977
NC_010473.1	dapA_locusTag_ECDH10B_RS13445	509.611	493.58	494.982	482.631	399.186	465.646	473.181	433.967	356.479
NC_010473.1	dapB_locusTag_ECDH10B_RS00150	183.118	166.808	107.149	113.703	85.0701	158.089	129.123	145.537	142.478
NC_010473.1	dapD_locusTag_ECDH10B_RS00735	563.83	534.492	597.668	553.892	515.02	541.134	544.032	529.439	543.923
NC_010473.1	dapE_locusTag_ECDH10B_RS13405	83.229	83.0929	103.647	86.8668	107.192	75.2977	79.4993	80.1776	93.896
NC_010473.1	dapF_locusTag_ECDH10B_RS20350	231.884	221.894	247.132	223.618	242.684	212.261	233.651	235.504	240.062
NC_010473.1	dbpA_locusTag_ECDH10B_RS07545	27.192	30.1425	32.8734	26.0841	22.8807	20.7436	28.2275	26.9996	34.8763
NC_010473.1	dcd_locusTag_ECDH10B_RS11285	146.639	123.533	159.829	159.067	147.073	121.929	149.043	123.921	109.017
NC_010473.1	dcm_locusTag_ECDH10B_RS10750	52.4869	44.7716	39.4535	51.8889	47.0334	42.2245	45.2313	44.9972	53.5383
NC_010473.1	dcp_locusTag_ECDH10B_RS08555	65.1404	54.8316	41.6936	44.0274	38.917	54.638	38.9627	61.4911	51.6128
NC_010473.1	dcrB_locusTag_ECDH10B_RS18530	263.618	301.255	265.233	276.74	247.968	247.443	280.573	253.313	234.726
NC_010473.1	dcuA_locusTag_ECDH10B_RS22100	215.43	198.416	246.23	221.17	230.571	247.647	309.404	270.115	218.162
NC_010473.1	dcuB_locusTag_ECDH10B_RS22015	6.58899	5.91643	5.96122	4.73283	6.99275	5.86074	7.4859	7.01147	4.05999
NC_010473.1	dcuC_locusTag_ECDH10B_RS02995	4.17327	3.24322	4.07489	7.37621	6.75434	7.88913	7.7365	7.85476	6.60346
NC_010473.1	dcuC_locusTag_ECDH10B_RS03530	4.80857	3.18842	6.35264	7.47981	5.48861	8.73025	5.04794	5.02229	4.33968
NC_010473.1	dcuD_locusTag_ECDH10B_RS17280	6.76958	4.21971	6.82797	3.65271	5.15233	1.68971	4.03039	6.00482	5.30338
NC_010473.1	dcuS_locusTag_ECDH10B_RS22030	32.1268	24.6299	20.318	20.9199	24.1409	28.4717	20.2446	33.997	25.5907
NC_010473.1	dcyD_locusTag_ECDH10B_RS10550	52.0659	50.9516	61.568	74.2593	92.8303	46.7911	41.0794	77.2999	34.6265
NC_010473.1	ddl_locusTag_ECDH10B_RS00365	192.302	163.46	201.336	186.264	195.068	172.144	196.549	188.194	212.547
NC_010473.1	ddlA_locusTag_ECDH10B_RS01730	147.337	136.472	161.179	150.291	132.277	140.781	111.767	139.458	111.942
NC_010473.1	ddpA_locusTag_ECDH10B_RS08290	2.07495	3.57016	2.84754	2.99928	1.39124	2.48801	3.06427	3.74327	2.43057
NC_010473.1	ddpB_locusTag_ECDH10B_RS08285	4.4235	4.09135	4.04964	2.65348	4.2807	1.78844	5.79989	4.53205	4.58359
NC_010473.1	ddpC_locusTag_ECDH10B_RS08280	4.53761	3.68099	5.62046	3.74724	4.70952	6.1646	5.93698	3.80805	5.47712
NC_010473.1	ddpD_locusTag_ECDH10B_RS08275	4.0465	3.70889	5.04873	4.81676	5.08208	2.81115	9.21013	3.54404	3.39354
NC_010473.1	ddpF_locusTag_ECDH10B_RS08270	4.70188	5.0967	5.39149	5.48524	2.99888	3.70908	3.03647	4.30769	3.81416
NC_010473.1	ddpX_locusTag_ECDH10B_RS08295	2.24556	1.56763	0.348714	5.13678	4.00527	3.07677	3.53155	1.98593	3.41279
NC_010473.1	deaD_locusTag_ECDH10B_RS16950	462.929	515.353	560.931	605.685	580.387	429.66	521.531	502.642	443.4
NC_010473.1	dedA_locusTag_ECDH10B_RS12610	146.318	138.689	148.246	121.449	103.699	122.676	157.175	116.082	112.079
NC_010473.1	dedD_locusTag_ECDH10B_RS12595	135.434	116.59	154.853	155.491	133.038	135.015	140.851	126.885	120.332
NC_010473.1	def_locusTag_ECDH10B_RS17590	329.489	347.571	203.703	206.12	251.754	347.843	270.006	357.511	303.242
NC_010473.1	degP_locusTag_ECDH10B_RS00715	316.449	274.272	337.346	316.772	339.634	277.471	338.633	321.941	315.83
NC_010473.1	degQ_locusTag_ECDH10B_RS17315	71.4578	65.0873	59.1651	51.8829	46.2119	71.4961	62.262	64.6783	61.4828
NC_010473.1	degS_locusTag_ECDH10B_RS17320	66.6819	56.8483	61.1934	68.8506	66.3148	56.5853	59.1848	63.9858	48.3279
NC_010473.1	deoA_locusTag_ECDH10B_RS23170	50.9164	47.219	46.6313	43.5444	28.7273	47.5545	44.9232	37.3799	32.2846
NC_010473.1	deoB_locusTag_ECDH10B_RS23175	209.807	207.195	200.323	178.082	162.367	247.79	240.002	233.283	153.728
NC_010473.1	deoC_locusTag_ECDH10B_RS23165	34.8785	37.3605	33.1775	31.6438	33.4769	45.9462	41.362	34.3415	28.4761
NC_010473.1	deoD_locusTag_ECDH10B_RS23180	247.728	253.685	228.699	221.651	183.704	264.294	238.601	222.418	164.414
NC_010473.1	deoR_locusTag_ECDH10B_RS04665	82.2168	60.7429	67.1242	66.3659	57.9409	56.4138	57.7967	62.4965	45.9901
NC_010473.1	der_locusTag_ECDH10B_RS13615	178.026	160.343	160.282	170.913	143.343	154.447	138.563	154.54	136.05
NC_010473.1	dfp_locusTag_ECDH10B_RS19450	125.803	127.79	106.481	118.527	119.214	122.735	99.3514	130.554	96.0126
NC_010473.1	dgkA_locusTag_ECDH10B_RS21580	79.9336	87.3927	84.9387	72.2097	96.6232	83.0157	79.0905	76.6821	105.876
NC_010473.1	dgoA_locusTag_ECDH10B_RS19750	9.88419	7.89521	7.71634	10.5578	10.4095	2.99492	5.91196	7.48018	6.70851
NC_010473.1	dgoD_locusTag_ECDH10B_RS19745	15.1044	11.8885	7.41201	11.1362	7.4055	7.47078	8.53931	12.0752	8.636
NC_010473.1	dgoK_locusTag_ECDH10B_RS19755	12.1813	13.7763	20.2562	21.5552	14.2945	16.1964	25.1435	11.6959	16.1754
NC_010473.1	dgoR_locusTag_ECDH10B_RS19760	24.3741	23.7241	32.2606	24.9482	28.9108	27.6647	17.592	23.3251	19.2455
NC_010473.1	dgoT_locusTag_ECDH10B_RS19740	8.16061	6.32315	10.8421	6.88545	6.91633	7.02678	13.4988	6.74889	8.3545
NC_010473.1	dgsA_locusTag_ECDH10B_RS08845	43.0742	30.5067	24.8261	30.896	31.8921	38.5243	12.5513	37.7625	29.5798
NC_010473.1	dgt_locusTag_ECDH10B_RS00710	29.641	28.9869	16.7128	13.9606	15.0535	26.7187	27.5017	35.6825	24.72
NC_010473.1	dhaK_locusTag_ECDH10B_RS06455	106.605	99.9972	76.4531	76.7302	93.0676	112.741	77.6264	107.71	92.887
NC_010473.1	dhaL_locusTag_ECDH10B_RS06450	97.0239	91.4348	91.337	109.974	93.843	101.158	82.1854	94.0996	76.7874
NC_010473.1	dhaM_locusTag_ECDH10B_RS06445	82.8386	80.1908	75.6515	82.6093	66.2231	87.4094	72.6435	103.722	68.6665
NC_010473.1	dhaR_locusTag_ECDH10B_RS06460	15.8662	13.5697	10.0973	9.9519	10.9461	12.3087	17.0479	13.0645	13.1611
NC_010473.1	diaA_locusTag_ECDH10B_RS16880	150.625	114.024	138.799	155.011	134.128	134.265	148.057	163.35	159.697
NC_010473.1	dicA_locusTag_ECDH10B_RS08715	83.4563	67.2699	24.3554	19.1077	29.0834	72.9882	24.273	76.219	53.194
NC_010473.1	dicB_locusTag_ECDH10B_RS08735	8.71497	0.0367086	2.0783	1.43484e-05	1.55137e-05	4.91452	3.79964e-05	6.13733	1.77981
NC_010473.1	dicC_locusTag_ECDH10B_RS08710	4.08945	3.32997	3.58632	2.74492	2.02354	1.8339	5.4517	6.73657	0.808229
NC_010473.1	dinB_locusTag_ECDH10B_RS01075	17.2124	11.5696	10.0954	16.2388	16.4842	11.7847	15.9549	14.8738	11.6056
NC_010473.1	dinD_locusTag_ECDH10B_RS19480	13.3478	6.59847	5.44422	3.76123	3.52072	9.4333	7.28576	14.0826	4.88789
NC_010473.1	dinF_locusTag_ECDH10B_RS21590	35.5775	33.1136	33.5489	37.416	38.2723	32.2035	28.7109	41.2376	40.6378
NC_010473.1	dinG_locusTag_ECDH10B_RS04455	14.9235	15.0226	14.7807	21.1555	16.3218	17.1146	16.4534	14.5971	16.6869
NC_010473.1	dinI_locusTag_ECDH10B_RS05850	169.29	154.586	157.35	192.268	142.346	167.979	237.749	176.604	129.389
NC_010473.1	dinJ_locusTag_ECDH10B_RS01050	104.385	66.7434	33.2277	62.6361	93.8577	102.281	72.7778	73.6666	65.4427
NC_010473.1	dipZ_locusTag_ECDH10B_RS22090	52.9403	57.8015	67.3581	60.5218	52.2638	55.6874	66.8129	54.9565	50.8851
NC_010473.1	djlA_locusTag_ECDH10B_RS00285	62.6737	52.0922	61.9503	52.0414	50.6907	40.0967	48.5329	51.3099	47.6395
NC_010473.1	djlB_locusTag_ECDH10B_RS03120	4.53947	2.07433	0.40565	1.24682	2.20694	1.61867	1.78403	1.92901	3.03955
NC_010473.1	djlB_locusTag_ECDH10B_RS03655	3.75277	1.31036	1.10537	1.10605	2.13084	2.06908	1.73078	4.08902	1.99743
NC_010473.1	djlC_locusTag_ECDH10B_RS03135	7.70549	4.05626	3.56043	3.52036	4.81129	3.26683	8.11782	5.47544	5.91022
NC_010473.1	djlC_locusTag_ECDH10B_RS03670	6.52405	3.01961	2.9022	2.66005	2.73709	3.91742	3.87562	5.04377	5.31237
NC_010473.1	dkgA_locusTag_ECDH10B_RS16195	31.4233	28.9346	14.1386	14.7301	13.9755	47.2868	26.4643	33.4445	23.062
NC_010473.1	dkgB_locusTag_ECDH10B_RS00945	33.7983	24.3001	14.7053	12.6151	13.1181	25.338	13.0598	51.9535	26.2823
NC_010473.1	dksA_locusTag_ECDH10B_RS00630	944.304	1003.81	1017.84	836.557	862.799	883.401	765.023	852.193	857.735
NC_010473.1	dld_locusTag_ECDH10B_RS11635	75.1094	42.0835	41.3627	50.4159	59.2143	52.1048	40.921	78.2826	72.7445
NC_010473.1	dmsA_locusTag_ECDH10B_RS04945	4.8789	7.07496	4.48817	7.7965	6.86183	5.27612	5.03721	7.37154	4.74613
NC_010473.1	dmsB_locusTag_ECDH10B_RS04950	3.34391	5.16656	3.77609	7.34861	5.75793	2.92981	7.26678	6.14443	5.86493
NC_010473.1	dmsC_locusTag_ECDH10B_RS04955	12.0063	12.5046	13.5656	11.8212	17.6888	12.4515	8.45348	8.0219	14.4174
NC_010473.1	dmsD_locusTag_ECDH10B_RS08830	48.5505	48.3106	47.2312	53.3273	51.1143	45.2411	37.5014	34.4695	44.1009
NC_010473.1	dnaA_locusTag_ECDH10B_RS19800	297.906	289.619	324.582	284.523	299.172	271.846	333.085	300.079	268.063
NC_010473.1	dnaB_locusTag_ECDH10B_RS21630	144.361	133.902	133.87	143.544	133.538	111.215	133.833	134.206	116.99
NC_010473.1	dnaC_locusTag_ECDH10B_RS23050	61.5876	59.2812	40.9784	35.6081	34.669	58.2393	45.5751	56.1587	46.2076
NC_010473.1	dnaE_locusTag_ECDH10B_RS00825	163.83	161.825	181.69	179.387	171.047	151.315	175.207	142.075	134.614
NC_010473.1	dnaG_locusTag_ECDH10B_RS16480	293.238	259.211	254.674	256.7	252.691	245.674	299.53	275.584	250.736
NC_010473.1	dnaJ_locusTag_ECDH10B_RS00075	238.432	263.18	184.09	321.302	255.962	249.929	288.504	380.278	226.237
NC_010473.1	dnaK_locusTag_ECDH10B_RS00070	724.763	648.678	429.713	625.854	655.987	781.158	611.969	1217.64	675.244
NC_010473.1	dnaN_locusTag_ECDH10B_RS19795	249.306	237.752	254.559	236.97	248.219	226.909	240.725	219.854	214.472
NC_010473.1	dnaQ_locusTag_ECDH10B_RS00985	108.476	76.8713	68.396	61.9276	73.2602	52.9747	62.1666	73.3057	75.9495
NC_010473.1	dnaT_locusTag_ECDH10B_RS23055	65.4948	65.3764	66.3413	67.9351	74.316	53.623	66.2647	69.7855	53.4562
NC_010473.1	dnaX_locusTag_ECDH10B_RS02190	171.118	161.782	167.755	173.607	161.934	153.36	170.502	148.203	145.792
NC_010473.1	dos_locusTag_ECDH10B_RS08300	5.95691	4.26536	4.01137	4.45584	5.63253	3.29036	5.03667	8.49921	8.73531
NC_010473.1	dpiA_locusTag_ECDH10B_RS02990	9.77159	13.0287	9.10826	10.9723	10.0839	12.9078	11.6225	14.6651	13.2492
NC_010473.1	dpiA_locusTag_ECDH10B_RS03525	15.8398	13.3432	10.6618	6.22467	6.27393	11.7263	8.8845	15.1499	16.4385
NC_010473.1	dpiB_locusTag_ECDH10B_RS02985	13.0294	8.71854	9.02477	9.39828	8.33698	8.14076	15.4461	9.57372	11.2864
NC_010473.1	dpiB_locusTag_ECDH10B_RS03520	10.0374	10.121	9.08587	11.3281	7.34515	5.66946	7.49391	9.44448	10.1055
NC_010473.1	dppA_locusTag_ECDH10B_RS18940	1080.32	1026.25	396.986	587.533	350.366	945.648	432.029	783.966	284.992
NC_010473.1	dppB_locusTag_ECDH10B_RS18930	340.212	361.436	220.772	383.942	201.906	276.582	230.141	271.979	123.793
NC_010473.1	dppC_locusTag_ECDH10B_RS18925	276.752	340.008	184.289	369.128	190.189	283.577	207.422	237.744	106.533
NC_010473.1	dppD_locusTag_ECDH10B_RS18920	283.903	368.587	222.321	387.055	187.9	280.153	191.876	237.286	107.626
NC_010473.1	dppF_locusTag_ECDH10B_RS18915	242.667	335.23	210.392	355.879	175.131	244.625	199.746	229.236	99.2646
NC_010473.1	dps_locusTag_ECDH10B_RS04525	226.23	217.656	100.607	73.2537	69.2718	297.806	186.205	253.8	231.42
NC_010473.1	dsbA_locusTag_ECDH10B_RS20595	432.795	452.154	346.542	239.269	255.083	406.808	356.11	390.617	390.269
NC_010473.1	dsbB_locusTag_ECDH10B_RS06380	156.571	131.567	166.335	162.055	134.003	114.335	160.445	119.456	130.45
NC_010473.1	dsbC_locusTag_ECDH10B_RS15570	137.816	119.417	88.2122	76.3495	71.9966	87.6682	95.3658	87.2674	82.2278
NC_010473.1	dsbG_locusTag_ECDH10B_RS02910	25.3587	17.0371	9.7573	4.17373	11.6249	14.2159	9.67742	19.0461	10.4657
NC_010473.1	dsbG_locusTag_ECDH10B_RS03445	26.8026	17.7215	7.19674	7.21266	8.79664	19.1969	6.67234	22.7581	20.7652
NC_010473.1	dsdA_locusTag_ECDH10B_RS12855	15.4904	12.5944	14.1115	12.8574	9.3456	9.75532	6.9527	14.944	8.51996
NC_010473.1	dsdC_locusTag_ECDH10B_RS12845	6.94436	7.64526	8.20285	8.05658	3.81621	12.8031	6.66465	12.1816	9.03936
NC_010473.1	dsdX_locusTag_ECDH10B_RS12850	4.65215	4.75305	3.62589	4.31418	4.40929	3.15478	5.59862	7.23679	5.46872
NC_010473.1	dsrB_locusTag_ECDH10B_RS10710	115.722	106.521	53.8179	36.701	41.2843	85.5702	60.4489	104.007	76.8139
NC_010473.1	dtd_locusTag_ECDH10B_RS20745	141.776	131.746	105.139	90.4899	88.325	116.008	117.641	106.065	103.14
NC_010473.1	dusA_locusTag_ECDH10B_RS21615	75.5598	74.8278	68.0153	75.1179	69.5497	60.4884	66.6495	71.5432	67.2334
NC_010473.1	dusB_locusTag_ECDH10B_RS17455	685.313	721.931	747.755	764.359	716.86	630.825	692.677	734.427	569.189
NC_010473.1	dusC_locusTag_ECDH10B_RS11670	30.9978	33.5087	29.3852	28.3483	31.8792	26.4906	26.2405	22.8535	26.9707
NC_010473.1	dut_locusTag_ECDH10B_RS19455	293.24	282.472	298.771	312.069	293.601	224.956	268.981	307.998	220.126
NC_010473.1	dxr_locusTag_ECDH10B_RS00770	72.3262	73.7068	80.3167	85.3104	79.2806	75.4711	80.7584	77.6468	66.6157
NC_010473.1	dxs_locusTag_ECDH10B_RS01935	119.84	116.039	119.351	129.844	129.233	107.546	132.926	115.576	106.223
NC_010473.1	eaeH_locusTag_ECDH10B_RS01455	3.11279	1.55579	1.6641	0.744123	0.472247	2.73996	3.79964e-05	1.89548	2.76635
NC_010473.1	eamA_locusTag_ECDH10B_RS08525	33.4628	30.1555	31.582	25.0897	20.5008	22.5206	23.0769	16.8865	22.3729
NC_010473.1	ebgA_locusTag_ECDH10B_RS16530	3.57676	4.18637	3.22464	3.13234	3.78812	1.72793	5.28415	4.34468	3.41881
NC_010473.1	ebgC_locusTag_ECDH10B_RS16535	4.291	1.95165	3.51303	3.64303	1.7967	4.3839	3.79964e-05	1.61528	1.95965
NC_010473.1	ebgR_locusTag_ECDH10B_RS16525	16.5286	15.0773	13.4111	14.0418	11.7891	16.2849	12.8717	23.5257	11.8632
NC_010473.1	ECDH10B_RS00175_locusTag_ECDH10B_RS00175	1.51705e-05	3.19941	4.52727	1.28255	2.60007	2.00853e-05	4.88226	5.3409	0.96927
NC_010473.1	ECDH10B_RS00445_locusTag_ECDH10B_RS00445	7.31436	3.48077	2.51953	7.04608	3.94769	6.45602	8.65101	1.61889	6.69426
NC_010473.1	ECDH10B_RS01000_locusTag_ECDH10B_RS01000	1.74193	1.00835	0.81571	0.059924	1.55137e-05	1.88695	1.11058	1.30765	1.19012
NC_010473.1	ECDH10B_RS01215_locusTag_ECDH10B_RS01215	0.867892	0.963153	3.47704	2.49538	0.603522	2.71177	2.69544	1.39561	1.84331
NC_010473.1	ECDH10B_RS01220_locusTag_ECDH10B_RS01220	1.42783	3.88019	4.73289	5.0979	0.511054	5.95473	3.79964e-05	2.01677	0.816469
NC_010473.1	ECDH10B_RS01350_locusTag_ECDH10B_RS01350	18.5568	10.7195	5.87887	10.2488	7.27205	11.9257	2.20519	7.5057	2.48961
NC_010473.1	ECDH10B_RS01450_locusTag_ECDH10B_RS01450	7.20975	15.6444	2.72229	1.43484e-05	0.614418	10.9376	3.79964e-05	2.93759	0.49081
NC_010473.1	ECDH10B_RS01540_locusTag_ECDH10B_RS01540	1.64007	6.89991e-06	1.4471e-05	3.25748	1.34174	0.542867	4.10776	1.64831e-05	1.23926e-05
NC_010473.1	ECDH10B_RS01610_locusTag_ECDH10B_RS01610	3.8012	1.82233	2.44996	3.5952	3.3619	5.48608	4.03126	3.49755	5.76273
NC_010473.1	ECDH10B_RS01670_locusTag_ECDH10B_RS01670	9.96474	5.69007	5.40187	3.71486	6.12048	7.47011	4.89273	10.8946	9.23508
NC_010473.1	ECDH10B_RS01705_locusTag_ECDH10B_RS01705	33.2343	28.7734	20.9606	7.9138	16.0735	31.8881	5.2882	31.0969	28.9375
NC_010473.1	ECDH10B_RS01735_locusTag_ECDH10B_RS01735	3.2882	1.49555	1.4471e-05	1.06024	1.55137e-05	2.00853e-05	3.79964e-05	6.00862	1.6483
NC_010473.1	ECDH10B_RS01780_locusTag_ECDH10B_RS01780	45.8195	41.2244	20.3476	27.0944	39.9261	45.0646	30.0886	42.8393	37.2409
NC_010473.1	ECDH10B_RS02015_locusTag_ECDH10B_RS02015	250.342	217.413	134.916	140.701	160.682	271.267	223.067	258.59	328.523
NC_010473.1	ECDH10B_RS02530_locusTag_ECDH10B_RS02530	5.42945	6.89991e-06	6.39774	1.43484e-05	6.69539	2.00853e-05	3.79964e-05	2.4291	1.23926e-05
NC_010473.1	ECDH10B_RS02605_locusTag_ECDH10B_RS02605	9.2554	3.07015	4.51392	5.92365	3.5582	8.4764	14.118	3.40248	8.18598
NC_010473.1	ECDH10B_RS02655_locusTag_ECDH10B_RS02655	1.51705e-05	0.497939	1.4471e-05	1.43484e-05	1.55137e-05	2.00853e-05	3.79964e-05	1.64831e-05	1.23926e-05
NC_010473.1	ECDH10B_RS02670_locusTag_ECDH10B_RS02670	5.6966	1.95018	2.66829	2.27876	4.21773	3.54131	2.557	3.54953	1.66793
NC_010473.1	ECDH10B_RS02695_locusTag_ECDH10B_RS02695	4.44654	1.0112	1.4471e-05	1.43484e-05	1.55137e-05	4.32875	3.79964e-05	2.69983	4.8075
NC_010473.1	ECDH10B_RS02780_locusTag_ECDH10B_RS02780	8.24706	2.03757	1.35971	1.43484e-05	5.20595	2.00853e-05	6.12027	1.54876	5.90523
NC_010473.1	ECDH10B_RS02935_locusTag_ECDH10B_RS02935	15.0091	16.2588	12.0079	6.79259	10.1499	18.1623	28.4974	13.4144	12.9859
NC_010473.1	ECDH10B_RS03035_locusTag_ECDH10B_RS03035	9.57066	5.78853	2.91365	1.92597	2.08239	2.00853e-05	3.79964e-05	5.31	2.16249
NC_010473.1	ECDH10B_RS03215_locusTag_ECDH10B_RS03215	2.77685	1.69945	1.77238	2.47187	2.54735	2.51407	1.43194	2.75089	0.850652
NC_010473.1	ECDH10B_RS03470_locusTag_ECDH10B_RS03470	13.9601	15.1578	14.0092	17.5539	8.25197	11.2179	29.71	16.3954	5.73491
NC_010473.1	ECDH10B_RS03825_locusTag_ECDH10B_RS03825	626.576	566.114	316.007	313.829	285.199	503.067	441.377	538.958	533.316
NC_010473.1	ECDH10B_RS04030_locusTag_ECDH10B_RS04030	4.83817	6.89991e-06	7.43109	1.43484e-05	3.18661	5.97133	3.08083	4.72219	1.40675
NC_010473.1	ECDH10B_RS04095_locusTag_ECDH10B_RS04095	13.4329	9.69636	9.88112	8.02751	12.0282	5.92829	18.9146	9.6575	21.7827
NC_010473.1	ECDH10B_RS04545_locusTag_ECDH10B_RS04545	369.543	259.178	139.623	97.0756	106.899	177.473	146.346	256.003	231.2
NC_010473.1	ECDH10B_RS04735_locusTag_ECDH10B_RS04735	175.45	92.656	94.8258	119.51	73.1359	67.367	71.0369	103.915	59.808
NC_010473.1	ECDH10B_RS05270_locusTag_ECDH10B_RS05270	11.691	3.92473	3.05354	5.79201	4.12751	20.4539	3.79964e-05	7.78789	2.21705
NC_010473.1	ECDH10B_RS05390_locusTag_ECDH10B_RS05390	27.2079	31.4246	31.1442	15.4401	30.8587	199.543	284.973	149.602	297.424
NC_010473.1	ECDH10B_RS05530_locusTag_ECDH10B_RS05530	28.284	11.3732	6.37708	1.43484e-05	4.53579	11.915	3.22008	14.5275	10.3972
NC_010473.1	ECDH10B_RS05585_locusTag_ECDH10B_RS05585	13.2833	7.13102	1.4471e-05	1.43484e-05	1.55137e-05	5.67004	3.63606	4.4954	3.97278
NC_010473.1	ECDH10B_RS05645_locusTag_ECDH10B_RS05645	36.8328	20.2286	6.65362	7.44636	12.3827	15.0259	6.16942	21.5105	12.9192
NC_010473.1	ECDH10B_RS05660_locusTag_ECDH10B_RS05660	16.0711	12.2068	3.2455	7.6285	9.04625	8.50581	10.9779	16.5483	12.0493
NC_010473.1	ECDH10B_RS05775_locusTag_ECDH10B_RS05775	18.1409	26.3934	15.2806	14.1477	16.3816	21.7708	3.79964e-05	21.3243	11.8727
NC_010473.1	ECDH10B_RS05780_locusTag_ECDH10B_RS05780	6.14502	4.06135	0.457959	2.0887	0.196391	4.70355	3.79964e-05	9.18046	1.3334
NC_010473.1	ECDH10B_RS06180_locusTag_ECDH10B_RS06180	52.3412	56.7662	46.757	60.709	56.4302	52.0138	80.6857	66.786	62.1114
NC_010473.1	ECDH10B_RS06290_locusTag_ECDH10B_RS06290	1.51705e-05	0.723774	1.4471e-05	1.43484e-05	1.55137e-05	7.8656	3.79964e-05	1.64831e-05	1.23926e-05
NC_010473.1	ECDH10B_RS06470_locusTag_ECDH10B_RS06470	1.77979	0.34693	2.02111	2.56508	1.55137e-05	2.46861	3.79964e-05	4.88048	1.23926e-05
NC_010473.1	ECDH10B_RS06590_locusTag_ECDH10B_RS06590	1.04386	6.89991e-06	1.4471e-05	1.43484e-05	1.28096	2.00853e-05	3.79964e-05	2.94882	6.13949
NC_010473.1	ECDH10B_RS06730_locusTag_ECDH10B_RS06730	166.768	114.99	103.641	103.217	131.812	108.277	84.6893	129.891	150.414
NC_010473.1	ECDH10B_RS06760_locusTag_ECDH10B_RS06760	2.39535	4.81179	2.95134	2.73753	1.7351	13.0819	12.2489	4.98831	5.87021
NC_010473.1	ECDH10B_RS06810_locusTag_ECDH10B_RS06810	3.1938	10.6635	5.67765	3.15803	7.12591	10.8596	3.79964e-05	8.12325	8.71637
NC_010473.1	ECDH10B_RS06855_locusTag_ECDH10B_RS06855	1.51705e-05	2.92232	1.4471e-05	3.5449	1.91641	1.77225	3.79964e-05	3.19967	5.10287
NC_010473.1	ECDH10B_RS06870_locusTag_ECDH10B_RS06870	1.51705e-05	4.25384	1.4471e-05	2.08958	1.55137e-05	1.26754	6.45574	0.800165	1.23926e-05
NC_010473.1	ECDH10B_RS07140_locusTag_ECDH10B_RS07140	105.335	76.6476	93.2426	70.1851	76.7634	66.9827	63.0885	97.4989	119.308
NC_010473.1	ECDH10B_RS07215_locusTag_ECDH10B_RS07215	70.9418	94.2855	69.6785	70.083	89.5848	66.6415	61.2775	74.2215	67.0492
NC_010473.1	ECDH10B_RS07275_locusTag_ECDH10B_RS07275	45.4356	37.225	16.5694	18.0072	16.9875	18.0768	31.3471	48.2954	46.9062
NC_010473.1	ECDH10B_RS07500_locusTag_ECDH10B_RS07500	4.77012	1.42267	1.4471e-05	1.03546	0.959624	6.31551	3.79964e-05	2.12412	5.17426
NC_010473.1	ECDH10B_RS07540_locusTag_ECDH10B_RS07540	7.89217	9.09354	6.77547	11.4455	4.12504	4.41183	10.5424	8.28919	6.59032
NC_010473.1	ECDH10B_RS07655_locusTag_ECDH10B_RS07655	6.21991	3.44996	1.51947	2.51098	2.2495	2.10898	3.79964e-05	4.03837	4.27548
NC_010473.1	ECDH10B_RS07665_locusTag_ECDH10B_RS07665	1.13482	3.44996	1.13947	2.99396	13.0706	8.85654	3.79964e-05	8.8256	1.23926e-05
NC_010473.1	ECDH10B_RS07710_locusTag_ECDH10B_RS07710	1.51705e-05	6.89991e-06	1.4471e-05	1.43484e-05	1.55137e-05	2.00853e-05	3.79964e-05	1.64831e-05	1.23926e-05
NC_010473.1	ECDH10B_RS07845_locusTag_ECDH10B_RS07845	4.43611	2.04732	1.71414	1.86227	3.37809	2.70895	5.97133	2.97058	3.13935
NC_010473.1	ECDH10B_RS07865_locusTag_ECDH10B_RS07865	44.5928	24.3944	31.541	52.2099	39.6368	24.6589	40.9593	34.1694	29.1235
NC_010473.1	ECDH10B_RS07930_locusTag_ECDH10B_RS07930	180.476	123.961	49.5259	46.8796	71.8176	152.371	136.263	208.028	187.813
NC_010473.1	ECDH10B_RS07970_locusTag_ECDH10B_RS07970	2.24196	2.24333	0.499016	0.424104	1.55137e-05	2.00853e-05	3.79964e-05	1.05558	1.23926e-05
NC_010473.1	ECDH10B_RS08220_locusTag_ECDH10B_RS08220	8.3735	6.03009	11.5867	13.6151	17.9451	16.0478	9.58006	13.6189	6.33356
NC_010473.1	ECDH10B_RS08360_locusTag_ECDH10B_RS08360	1.54017	1.75125	1.02841	0.728357	1.55137e-05	2.00853e-05	3.79964e-05	1.64831e-05	1.23926e-05
NC_010473.1	ECDH10B_RS08460_locusTag_ECDH10B_RS08460	5.61309	18.6298	7.30789	4.87846	8.99795	6.12605	3.79964e-05	15.1644	15.243
NC_010473.1	ECDH10B_RS08465_locusTag_ECDH10B_RS08465	5.84447	5.51138	6.31302	1.87885	4.45846	4.18043	5.78723	5.30504	5.45756
NC_010473.1	ECDH10B_RS08535_locusTag_ECDH10B_RS08535	226.919	147.876	40.3666	44.5554	77.7317	91.124	154.386	147.654	118.448
NC_010473.1	ECDH10B_RS08670_locusTag_ECDH10B_RS08670	5.33644	3.70978	2.37277	2.09277	3.90431	4.11665	1.05046	5.37391	5.45798
NC_010473.1	ECDH10B_RS08675_locusTag_ECDH10B_RS08675	47.858	45.8671	52.7308	41.9096	58.818	40.6764	63.1452	51.7616	46.6285
NC_010473.1	ECDH10B_RS08730_locusTag_ECDH10B_RS08730	9.00911	3.39109	3.75359	4.70118	9.42471	1.23393	10.8932	5.96317	4.31418
NC_010473.1	ECDH10B_RS08770_locusTag_ECDH10B_RS08770	3.88639	3.45772	0.504062	1.62831	2.07432	2.3245	2.81775	6.03763	0.86332
NC_010473.1	ECDH10B_RS08865_locusTag_ECDH10B_RS08865	5.84888	1.57951	4.88181	5.70478	0.186927	0.242012	3.79964e-05	6.15634	4.62859
NC_010473.1	ECDH10B_RS09050_locusTag_ECDH10B_RS09050	7.28185	4.72645	5.06488	1.43484e-05	2.55977	4.01709	4.55961	19.5325	1.92087
NC_010473.1	ECDH10B_RS09100_locusTag_ECDH10B_RS09100	32.0766	22.1908	7.60344	4.68147	5.85051	11.915	14.0072	33.2455	21.4246
NC_010473.1	ECDH10B_RS09175_locusTag_ECDH10B_RS09175	255.853	259.948	91.7041	89.3145	59.4401	270.813	138.324	140.384	103.458
NC_010473.1	ECDH10B_RS09180_locusTag_ECDH10B_RS09180	311.654	310.153	364.473	307.153	300.95	293.618	338.298	247.696	242.037
NC_010473.1	ECDH10B_RS09360_locusTag_ECDH10B_RS09360	2.20663	2.70374	1.0706	2.92366	1.00184	1.63707	2.40608	2.97627	1.35971
NC_010473.1	ECDH10B_RS09375_locusTag_ECDH10B_RS09375	7.15428	2.23464	2.22	7.01114	3.4377	2.73893	3.79964e-05	6.46213	5.84427
NC_010473.1	ECDH10B_RS09410_locusTag_ECDH10B_RS09410	7.17647	7.64362	4.0727	1.43484e-05	1.55137e-05	57.2492	23.435	33.0649	14.8415
NC_010473.1	ECDH10B_RS09490_locusTag_ECDH10B_RS09490	4607.94	4551.5	3998.63	3804.22	3691	4731.32	3630.27	4063.93	3573.2
NC_010473.1	ECDH10B_RS09500_locusTag_ECDH10B_RS09500	1.73685	0.887487	0.89998	1.80497	0.504347	1.58981	1.63805	1.47942	0.613076
NC_010473.1	ECDH10B_RS09730_locusTag_ECDH10B_RS09730	150.789	114.937	186.181	100.342	130.877	147.742	115.774	135.626	125.59
NC_010473.1	ECDH10B_RS09740_locusTag_ECDH10B_RS09740	30.156	40.4318	43.0602	38.1457	39.4464	51.9279	31.741	37.891	54.709
NC_010473.1	ECDH10B_RS09780_locusTag_ECDH10B_RS09780	6.0428	3.78836	2.45801	2.36852	0.519612	3.24346	2.27255	4.0222	3.46877
NC_010473.1	ECDH10B_RS09890_locusTag_ECDH10B_RS09890	181.117	94.0641	83.7253	92.9715	112.712	79.7265	111.663	91.3297	112.672
NC_010473.1	ECDH10B_RS10005_locusTag_ECDH10B_RS10005	83.6917	76.9555	93.6117	51.6953	62.2774	57.2768	69.4481	59.2286	86.7485
NC_010473.1	ECDH10B_RS10055_locusTag_ECDH10B_RS10055	3.46124	1.3063	0.77274	1.43484e-05	3.46423	2.00853e-05	3.79964e-05	9.36176	1.23926e-05
NC_010473.1	ECDH10B_RS10395_locusTag_ECDH10B_RS10395	4.91266	3.88209	1.54732	3.42638	4.69203	4.31571	4.27561	4.12078	2.6691
NC_010473.1	ECDH10B_RS10420_locusTag_ECDH10B_RS10420	1.51705e-05	6.89991e-06	1.4471e-05	0.579033	1.55137e-05	2.00853e-05	3.79964e-05	0.38938	1.23926e-05
NC_010473.1	ECDH10B_RS10570_locusTag_ECDH10B_RS10570	15.566	16.1429	16.4734	15.3363	16.6544	16.796	12.039	19.2266	17.5949
NC_010473.1	ECDH10B_RS10800_locusTag_ECDH10B_RS10800	15.8353	17.0436	14.1828	16.0633	14.3393	15.044	15.2516	11.7385	13.9603
NC_010473.1	ECDH10B_RS10820_locusTag_ECDH10B_RS10820	111.208	84.3957	55.3727	61.0102	46.4769	61.667	70.1836	30.7185	49.7754
NC_010473.1	ECDH10B_RS10940_locusTag_ECDH10B_RS10940	6.12656	9.97834	1.28014	4.91157	8.5922	5.56211	3.79964e-05	1.45813	14.4899
NC_010473.1	ECDH10B_RS10945_locusTag_ECDH10B_RS10945	10.2319	6.41612	9.56684	5.10219	6.37124	3.78907	7.92918	4.23773	6.5377
NC_010473.1	ECDH10B_RS10990_locusTag_ECDH10B_RS10990	12.7814	6.51961	0.740658	0.903848	4.70298	2.53046	1.04718	1.64831e-05	4.9278
NC_010473.1	ECDH10B_RS11305_locusTag_ECDH10B_RS11305	8.22327	5.73919	1.2172	2.68195	0.724954	6.19456	3.79964e-05	8.47262	0.579108
NC_010473.1	ECDH10B_RS11380_locusTag_ECDH10B_RS11380	10.8931	4.9804	5.49466	5.98749	5.83222	4.30402	3.79964e-05	5.51503	2.79535
NC_010473.1	ECDH10B_RS11395_locusTag_ECDH10B_RS11395	5.03417	3.66655	5.61322	6.33774	1.70443	3.19746	10.2233	6.43063	5.61283
NC_010473.1	ECDH10B_RS11410_locusTag_ECDH10B_RS11410	42.8634	23.5577	8.22025	10.4005	19.002	38.0314	25.2935	29.65	22.1821
NC_010473.1	ECDH10B_RS11500_locusTag_ECDH10B_RS11500	5.35517	2.68257	2.88303	3.42752	3.00073	0.951839	4.8139	2.55059	3.236
NC_010473.1	ECDH10B_RS11540_locusTag_ECDH10B_RS11540	5.74418	3.19038	1.63327	0.940319	2.10867	2.77882	8.34634	6.44122	3.65464
NC_010473.1	ECDH10B_RS11665_locusTag_ECDH10B_RS11665	36.1898	39.1549	15.1685	10.3723	20.5603	70.1777	55.3924	51.2365	121.687
NC_010473.1	ECDH10B_RS11730_locusTag_ECDH10B_RS11730	0.74733	1.46157	1.4471e-05	3.18069	0.458548	1.87993	8.4229	1.64831e-05	2.25877
NC_010473.1	ECDH10B_RS11745_locusTag_ECDH10B_RS11745	18.7907	20.9742	7.31775	25.1096	17.0122	22.9384	3.79964e-05	29.4073	20.983
NC_010473.1	ECDH10B_RS11945_locusTag_ECDH10B_RS11945	5.43069	1.47664	0.394167	2.06573	2.71642	2.00853e-05	2.06988	1.15447	2.84502
NC_010473.1	ECDH10B_RS12030_locusTag_ECDH10B_RS12030	1.51705e-05	2.55258	1.25473	1.43484e-05	1.16578	2.78642	3.79964e-05	0.190572	2.00576
NC_010473.1	ECDH10B_RS12135_locusTag_ECDH10B_RS12135	6.381	3.35749	6.3255	8.69778	6.78125	2.40198	3.79964e-05	5.19983	4.24162
NC_010473.1	ECDH10B_RS12140_locusTag_ECDH10B_RS12140	4.21137	3.49789	4.056	2.65777	4.29908	1.63504	4.67667	5.17433	2.99926
NC_010473.1	ECDH10B_RS12355_locusTag_ECDH10B_RS12355	1.51705e-05	0.972977	0.420594	0.695037	0.484296	2.00853e-05	1.06345	0.550043	0.7337
NC_010473.1	ECDH10B_RS12370_locusTag_ECDH10B_RS12370	4.31311	2.48909	3.17577	2.44264	1.31154	1.94226	1.71615	3.00648	3.07844
NC_010473.1	ECDH10B_RS12480_locusTag_ECDH10B_RS12480	21.9856	16.6773	19.7002	19.2904	19.5784	18.8355	21.5493	19.5152	18.3184
NC_010473.1	ECDH10B_RS12875_locusTag_ECDH10B_RS12875	20.8114	15.3861	6.97978	7.24009	9.33499	8.7877	6.87387	14.5563	9.42988
NC_010473.1	ECDH10B_RS13060_locusTag_ECDH10B_RS13060	8.4494	8.73408	1.28226	3.5417	1.55137e-05	7.24599	17.0744	2.29513	7.60816
NC_010473.1	ECDH10B_RS13575_locusTag_ECDH10B_RS13575	6.78681	1.04407	1.4471e-05	1.43484e-05	1.55137e-05	5.15349	3.79964e-05	0.975988	3.4243
NC_010473.1	ECDH10B_RS13875_locusTag_ECDH10B_RS13875	275.344	349.049	380.95	229.036	235.614	287.973	359.541	298.756	277.44
NC_010473.1	ECDH10B_RS13880_locusTag_ECDH10B_RS13880	224.042	285.084	294.45	204.814	238.475	266.376	300.496	168.047	241.279
NC_010473.1	ECDH10B_RS13995_locusTag_ECDH10B_RS13995	81.6815	64.7504	39.7063	47.8514	31.1038	71.1397	26.2045	62.8468	48.4717
NC_010473.1	ECDH10B_RS14075_locusTag_ECDH10B_RS14075	67.899	46.0218	32.314	39.9107	31.7805	53.5284	38.9187	45.6085	49.33
NC_010473.1	ECDH10B_RS14145_locusTag_ECDH10B_RS14145	50.9774	37.6486	44.4742	58.0102	49.2476	35.7524	57.6432	53.5127	38.7603
NC_010473.1	ECDH10B_RS14160_locusTag_ECDH10B_RS14160	215.809	215.202	78.8848	64.5676	92.1361	221.551	104.259	197.395	201.003
NC_010473.1	ECDH10B_RS14195_locusTag_ECDH10B_RS14195	58.8238	48.7887	27.088	26.5809	29.8148	45.9001	40.7214	58.5076	61.3241
NC_010473.1	ECDH10B_RS14325_locusTag_ECDH10B_RS14325	7.86335	5.73976	3.40281	2.8842	2.60851	5.81486	6.91722	3.35498	2.58508
NC_010473.1	ECDH10B_RS14330_locusTag_ECDH10B_RS14330	1.51705e-05	1.34563	0.810633	2.14334	0.933411	2.00853e-05	2.04964	2.22284	1.49124
NC_010473.1	ECDH10B_RS14365_locusTag_ECDH10B_RS14365	23.6463	28.5289	23.8153	15.7059	15.7923	24.108	39.7808	21.1161	21.3962
NC_010473.1	ECDH10B_RS14420_locusTag_ECDH10B_RS14420	177.757	178.664	76.6657	58.0476	79.6432	203.845	133.623	149.851	186.003
NC_010473.1	ECDH10B_RS14480_locusTag_ECDH10B_RS14480	476.525	394.818	252.615	223.834	238.501	139.157	94.7761	131.585	130.941
NC_010473.1	ECDH10B_RS14560_locusTag_ECDH10B_RS14560	298.42	279.073	255.35	211.493	218.273	280.059	224.971	259.659	226.864
NC_010473.1	ECDH10B_RS14690_locusTag_ECDH10B_RS14690	2.11797	3.69639	1.59747	2.65539	3.52585	3.52147	3.79964e-05	4.44188	2.77629
NC_010473.1	ECDH10B_RS14760_locusTag_ECDH10B_RS14760	5.44522	7.66778	8.32426	2.92366	7.10032	4.43894	9.76715	4.67625	7.65315
NC_010473.1	ECDH10B_RS14885_locusTag_ECDH10B_RS14885	156.26	236.624	465.66	547.668	831.785	188.84	171.117	434.51	208.417
NC_010473.1	ECDH10B_RS14955_locusTag_ECDH10B_RS14955	1.51705e-05	0.788569	1.4471e-05	1.43484e-05	1.55137e-05	2.00853e-05	3.79964e-05	4.70946	1.23926e-05
NC_010473.1	ECDH10B_RS15525_locusTag_ECDH10B_RS15525	3.60611	7.26754	9.93403	8.67371	9.40995	10.8247	9.88846	11.2815	10.2341
NC_010473.1	ECDH10B_RS15545_locusTag_ECDH10B_RS15545	11.1655	4.36075	4.39921	9.87169	5.83316	3.69572	5.47153	3.29663	5.84934
NC_010473.1	ECDH10B_RS15630_locusTag_ECDH10B_RS15630	450.552	443.159	427.583	371.103	233.584	337.577	319.809	252.037	189.209
NC_010473.1	ECDH10B_RS15685_locusTag_ECDH10B_RS15685	4.42946	4.1097	4.6707	3.47333	6.78725	4.93704	7.5497	3.42118	4.09814
NC_010473.1	ECDH10B_RS15700_locusTag_ECDH10B_RS15700	3.15112	4.00551	3.43664	5.08698	4.07262	5.20481	5.93859	5.19698	3.50483
NC_010473.1	ECDH10B_RS15760_locusTag_ECDH10B_RS15760	4.41949	3.41091	2.94883	2.5773	2.32999	2.86502	4.21549	5.11288	2.73107
NC_010473.1	ECDH10B_RS15765_locusTag_ECDH10B_RS15765	1.51705e-05	6.89991e-06	1.4471e-05	1.43484e-05	1.55137e-05	2.00853e-05	3.79964e-05	1.64831e-05	1.23926e-05
NC_010473.1	ECDH10B_RS15770_locusTag_ECDH10B_RS15770	1.85763	1.49264	1.4471e-05	2.5183	1.55137e-05	2.00853e-05	3.79964e-05	1.64831e-05	0.505835
NC_010473.1	ECDH10B_RS15820_locusTag_ECDH10B_RS15820	46.2188	51.8236	38.9182	51.9897	47.9767	106.896	90.1394	128.069	89.6111
NC_010473.1	ECDH10B_RS15830_locusTag_ECDH10B_RS15830	18.4535	21.0121	22.0443	24.0492	25.3222	12.2444	18.4877	25.6688	16.1963
NC_010473.1	ECDH10B_RS15935_locusTag_ECDH10B_RS15935	3.64194	2.25048	0.646899	1.3422	1.52827	0.981009	4.37215	2.74265	2.52368
NC_010473.1	ECDH10B_RS15985_locusTag_ECDH10B_RS15985	42.3288	43.3416	47.9164	51.624	50.2025	40.276	39.9229	49.2763	57.8901
NC_010473.1	ECDH10B_RS15990_locusTag_ECDH10B_RS15990	2.93867	1.54792	0.0479318	1.43484e-05	0.154125	0.565336	1.47838	3.22022	1.66194
NC_010473.1	ECDH10B_RS16000_locusTag_ECDH10B_RS16000	3.58425	0.720328	1.4471e-05	1.43484e-05	0.852415	2.00853e-05	3.79964e-05	3.07927	1.23926e-05
NC_010473.1	ECDH10B_RS16125_locusTag_ECDH10B_RS16125	16.6465	13.4642	1.64267	17.4507	24.9058	28.4452	7.59933	30.8278	14.0004
NC_010473.1	ECDH10B_RS16165_locusTag_ECDH10B_RS16165	362.134	256.276	280.458	227.722	314.477	367.108	277.987	294.568	431.584
NC_010473.1	ECDH10B_RS16335_locusTag_ECDH10B_RS16335	19.9406	11.0612	8.42902	10.6503	7.99676	22.0525	12.7308	14.6988	14.2452
NC_010473.1	ECDH10B_RS16420_locusTag_ECDH10B_RS16420	34.6123	29.5424	25.0082	22.4977	42.399	17.5503	26.0073	23.0443	17.1452
NC_010473.1	ECDH10B_RS16570_locusTag_ECDH10B_RS16570	32.5626	30.0536	23.2506	16.9299	21.4206	20.4215	15.8981	33.5869	28.415
NC_010473.1	ECDH10B_RS16740_locusTag_ECDH10B_RS16740	2.64603	1.56452	2.0613	1.79356	1.53334	2.00853e-05	3.79964e-05	1.15	0.576415
NC_010473.1	ECDH10B_RS17085_locusTag_ECDH10B_RS17085	403.602	403.434	427.476	437.665	354.794	384.908	400.487	406.774	349.012
NC_010473.1	ECDH10B_RS17225_locusTag_ECDH10B_RS17225	6.14422	1.57013	2.38668	2.21667	2.78535	12.915	6.10803	7.39847	3.20813
NC_010473.1	ECDH10B_RS17235_locusTag_ECDH10B_RS17235	1.71281	5.89832	1.16703	0.810002	0.750677	5.4263	3.98354	4.58603	1.44915
NC_010473.1	ECDH10B_RS17245_locusTag_ECDH10B_RS17245	22.3856	17.1733	14.6251	13.1898	12.8983	16.3427	22.0157	18.2089	20.013
NC_010473.1	ECDH10B_RS17345_locusTag_ECDH10B_RS17345	11.6382	6.99463	8.74738	12.4299	8.68357	8.11788	6.12351	12.553	8.20297
NC_010473.1	ECDH10B_RS17390_locusTag_ECDH10B_RS17390	297.083	244.268	313.876	278.056	265.842	199.16	244.721	261.204	202.642
NC_010473.1	ECDH10B_RS17400_locusTag_ECDH10B_RS17400	3.79264	1.76169	1.23159	4.88456	3.21828	2.00853e-05	3.79964e-05	3.41938	2.90042
NC_010473.1	ECDH10B_RS17495_locusTag_ECDH10B_RS17495	7.06808	4.62609	1.4471e-05	2.44576	1.55137e-05	8.33087	3.79964e-05	5.24463	6.05551
NC_010473.1	ECDH10B_RS17605_locusTag_ECDH10B_RS17605	95.9401	95.7814	96.8908	87.9463	77.3654	97.77	96.7032	91.3038	77.1478
NC_010473.1	ECDH10B_RS17730_locusTag_ECDH10B_RS17730	6954.42	7224.16	6258.2	7671.64	7355.58	6877.72	6253.8	6882.3	5473.47
NC_010473.1	ECDH10B_RS17875_locusTag_ECDH10B_RS17875	6212.84	6296.39	5974.6	6204.94	5656.14	5963.03	5652.63	6039.37	4990.19
NC_010473.1	ECDH10B_RS17955_locusTag_ECDH10B_RS17955	764.31	670.736	685.927	628.391	628.34	731.666	636.926	575.221	612.658
NC_010473.1	ECDH10B_RS18185_locusTag_ECDH10B_RS18185	6.2535	3.1076	3.09306	1.43484e-05	1.89482	7.66618	4.64083	6.29126	5.58143
NC_010473.1	ECDH10B_RS18230_locusTag_ECDH10B_RS18230	13.6846	11.2536	4.82919	7.51738	5.84856	11.8042	6.88094	9.74342	8.59582
NC_010473.1	ECDH10B_RS18610_locusTag_ECDH10B_RS18610	140.188	123.92	145.565	157.254	137.471	109.029	129.124	116.973	106.935
NC_010473.1	ECDH10B_RS18625_locusTag_ECDH10B_RS18625	7.23872	1.75125	5.95003	1.43484e-05	1.55137e-05	2.00853e-05	2.89317	5.85694	1.7614
NC_010473.1	ECDH10B_RS18685_locusTag_ECDH10B_RS18685	595.67	711.606	793.466	645.676	697.368	935.783	739.328	646.216	905.559
NC_010473.1	ECDH10B_RS18690_locusTag_ECDH10B_RS18690	72.6319	120.344	92.647	103.485	85.8886	95.9383	102.739	67.4977	84.2562
NC_010473.1	ECDH10B_RS18720_locusTag_ECDH10B_RS18720	2.74719	2.52674	2.38759	2.13639	0.998884	1.73778	3.79964e-05	5.17378	2.04467
NC_010473.1	ECDH10B_RS18760_locusTag_ECDH10B_RS18760	2.07368	7.79344	1.45753	2.01291	2.17639	7.8752	4.10037	7.58934	7.48909
NC_010473.1	ECDH10B_RS18830_locusTag_ECDH10B_RS18830	15.9333	10.1764	9.9438	6.89364	5.37347	6.2837	7.85405	9.3926	8.86179
NC_010473.1	ECDH10B_RS18845_locusTag_ECDH10B_RS18845	69.5294	78.0828	86.3424	64.1437	51.5836	76.1087	77.2043	50.8591	35.5301
NC_010473.1	ECDH10B_RS18885_locusTag_ECDH10B_RS18885	80.6807	53.4952	32.7924	38.8529	32.2025	75.0739	55.604	75.6689	51.7872
NC_010473.1	ECDH10B_RS18905_locusTag_ECDH10B_RS18905	41.3655	26.6568	26.7849	46.9664	45.3847	35.43	42.4805	39.8256	50.4173
NC_010473.1	ECDH10B_RS18935_locusTag_ECDH10B_RS18935	8.68796	5.92725	4.78119	6.5105	7.03926	2.74295	10.3779	4.57461	3.49397
NC_010473.1	ECDH10B_RS18945_locusTag_ECDH10B_RS18945	48.0204	42.7795	38.2369	33.0564	30.6694	34.5313	56.1179	38.3548	35.0807
NC_010473.1	ECDH10B_RS19030_locusTag_ECDH10B_RS19030	474.481	480.866	564.863	552.451	514.421	538.468	588.09	488.105	408.413
NC_010473.1	ECDH10B_RS19180_locusTag_ECDH10B_RS19180	8.58708	9.6664	1.56999	5.61753	8.85452	7.86362	12.546	14.4616	5.96251
NC_010473.1	ECDH10B_RS19200_locusTag_ECDH10B_RS19200	63.2776	67.1489	70.9299	67.5435	61.0398	59.3319	80.0357	52.8264	52.2612
NC_010473.1	ECDH10B_RS19210_locusTag_ECDH10B_RS19210	2.30881	2.29887	2.23737	2.31908	3.4158	3.29007	3.2729	2.98715	1.55621
NC_010473.1	ECDH10B_RS19230_locusTag_ECDH10B_RS19230	7.51733	3.2337	1.98708	2.6127	1.01882	6.95494	3.79964e-05	6.29802	0.887844
NC_010473.1	ECDH10B_RS19470_locusTag_ECDH10B_RS19470	238.766	284.708	312.118	342.256	285.833	261.334	310.127	270.359	227.55
NC_010473.1	ECDH10B_RS19550_locusTag_ECDH10B_RS19550	21.4049	20.7943	27.9509	9.13972	12.9635	19.5351	38.2567	28.4502	4.75336
NC_010473.1	ECDH10B_RS19635_locusTag_ECDH10B_RS19635	9.57311	2.21274	6.08783	3.41393	2.99576	4.91746	0.655149	1.762	10.1278
NC_010473.1	ECDH10B_RS19640_locusTag_ECDH10B_RS19640	48.872	39.2596	50.5571	39.9575	55.0834	38.8995	109.42	40.8947	68.238
NC_010473.1	ECDH10B_RS19645_locusTag_ECDH10B_RS19645	126.137	83.7293	105.037	138.486	114.522	146.239	99.4739	88.3418	146.623
NC_010473.1	ECDH10B_RS19735_locusTag_ECDH10B_RS19735	15.8549	8.98157	10.3637	5.01655	11.2562	7.06009	10.7133	8.07114	6.26622
NC_010473.1	ECDH10B_RS19785_locusTag_ECDH10B_RS19785	255.73	272.529	298.73	281.065	252.634	247.805	264.889	246.707	207.354
NC_010473.1	ECDH10B_RS19940_locusTag_ECDH10B_RS19940	477.46	500.442	556.403	568.576	454.384	465.059	515.85	499.926	350.328
NC_010473.1	ECDH10B_RS20025_locusTag_ECDH10B_RS20025	45.8664	36.183	29.5128	30.5862	36.4094	37.5929	34.4407	41.2187	43.0264
NC_010473.1	ECDH10B_RS20075_locusTag_ECDH10B_RS20075	20.2444	13.1238	12.9555	12.4579	7.28515	13.2319	15.7891	13.1419	8.83396
NC_010473.1	ECDH10B_RS20155_locusTag_ECDH10B_RS20155	80.8628	54.6138	51.5326	82.6621	62.6333	52.7864	48.9436	69.6298	49.2089
NC_010473.1	ECDH10B_RS20215_locusTag_ECDH10B_RS20215	360.612	289.132	275.945	286.901	292.696	349.743	311.466	451.243	311.01
NC_010473.1	ECDH10B_RS20320_locusTag_ECDH10B_RS20320	156.715	146.779	129.418	113.681	122.914	167.639	172.48	151.725	137.41
NC_010473.1	ECDH10B_RS20335_locusTag_ECDH10B_RS20335	257.934	199.837	227.291	222.85	226.91	220.276	244.261	250.444	214.389
NC_010473.1	ECDH10B_RS20440_locusTag_ECDH10B_RS20440	106.531	96.9058	115.961	114.436	130.839	87.5131	111.496	88.3375	85.1357
NC_010473.1	ECDH10B_RS20610_locusTag_ECDH10B_RS20610	3.00904	4.07723	3.88686	3.85391	2.30783	1.74296	3.76828	7.42421	3.02136
NC_010473.1	ECDH10B_RS20635_locusTag_ECDH10B_RS20635	859.753	878.359	910.228	804.03	812.917	748.818	1061.48	767.811	949.389
NC_010473.1	ECDH10B_RS20820_locusTag_ECDH10B_RS20820	1.39461	4.16161	4.21803	8.26801	1.1131	4.18822	4.94128	1.47832	5.11267
NC_010473.1	ECDH10B_RS21115_locusTag_ECDH10B_RS21115	59.637	42.0508	41.9365	49.8532	45.1559	54.3124	64.1675	40.0724	46.6621
NC_010473.1	ECDH10B_RS21535_locusTag_ECDH10B_RS21535	1.51705e-05	1.96104	4.87447	1.43484e-05	1.55137e-05	10.9941	3.79964e-05	1.64831e-05	3.91348
NC_010473.1	ECDH10B_RS21555_locusTag_ECDH10B_RS21555	4.92651	6.89991e-06	1.1935	0.961502	1.55137e-05	2.00853e-05	3.79964e-05	1.64831e-05	0.766568
NC_010473.1	ECDH10B_RS21665_locusTag_ECDH10B_RS21665	41.4259	39.9374	44.1003	39.1148	35.8871	39.0461	47.6908	38.2697	34.8812
NC_010473.1	ECDH10B_RS21680_locusTag_ECDH10B_RS21680	15.9931	10.3716	6.38698	5.63622	4.3235	14.6778	9.79862	15.2879	12.8068
NC_010473.1	ECDH10B_RS21805_locusTag_ECDH10B_RS21805	2.04113	4.79231	1.4471e-05	4.90454	1.55137e-05	1.09558	7.46116	7.19263	1.23926e-05
NC_010473.1	ECDH10B_RS21950_locusTag_ECDH10B_RS21950	124.091	136.138	99.6713	132.843	129.513	114.87	157.536	254.469	185.054
NC_010473.1	ECDH10B_RS21975_locusTag_ECDH10B_RS21975	4.60498	2.45714	2.24388	1.24442	4.72955	3.56312	2.24687	2.03603	2.11702
NC_010473.1	ECDH10B_RS21980_locusTag_ECDH10B_RS21980	5.98255	4.60502	3.35127	4.66466	7.13069	14.7871	19.6268	17.0866	19.5046
NC_010473.1	ECDH10B_RS22025_locusTag_ECDH10B_RS22025	24.2221	23.3004	16.9064	17.222	21.7709	22.8789	21.2442	34.3187	23.9063
NC_010473.1	ECDH10B_RS22140_locusTag_ECDH10B_RS22140	76.3394	76.7716	80.379	95.8046	80.7224	86.32	84.9007	85.1572	77.7554
NC_010473.1	ECDH10B_RS22185_locusTag_ECDH10B_RS22185	38.1122	53.5636	47.0407	54.4026	36.8608	54.619	55.9594	53.5812	39.7612
NC_010473.1	ECDH10B_RS22430_locusTag_ECDH10B_RS22430	3321.95	4182.67	3697.35	4538.61	4162.31	3945.62	3661.21	4134.68	2282.42
NC_010473.1	ECDH10B_RS22495_locusTag_ECDH10B_RS22495	77.9845	77.2977	82.2894	72.5756	74.5285	83.8698	91.1402	70.8995	70.6883
NC_010473.1	ECDH10B_RS22525_locusTag_ECDH10B_RS22525	128.822	70.7338	29.9931	26.2118	24.6139	105.813	31.2038	71.089	63.3479
NC_010473.1	ECDH10B_RS22580_locusTag_ECDH10B_RS22580	81.7688	48.0908	46.5518	65.6673	64.7724	38.7046	53.1713	69.3183	62.7128
NC_010473.1	ECDH10B_RS22800_locusTag_ECDH10B_RS22800	7.81985	1.7072	5.37071	8.13568	1.55137e-05	2.89893	17.0397	6.20241	9.70972
NC_010473.1	ECDH10B_RS22810_locusTag_ECDH10B_RS22810	199.762	148.951	148.859	112.78	89.285	156.609	151.986	82.9917	148.018
NC_010473.1	ECDH10B_RS22920_locusTag_ECDH10B_RS22920	21.2069	20.3746	13.1073	17.0528	17.8692	7.78177	5.96807	15.7064	22.3198
NC_010473.1	ECDH10B_RS22995_locusTag_ECDH10B_RS22995	6.2535	4.2137	3.42446	3.94307	2.72379	2.00853e-05	2.61048	6.29126	1.23926e-05
NC_010473.1	ECDH10B_RS23000_locusTag_ECDH10B_RS23000	6.315	2.04687	0.900127	2.74611	1.48458	10.9557	5.99948	9.38511	6.75964
NC_010473.1	ECDH10B_RS23025_locusTag_ECDH10B_RS23025	0.305461	6.89991e-06	1.4471e-05	1.43484e-05	1.55137e-05	2.00853e-05	3.31516	1.64831e-05	1.23926e-05
NC_010473.1	ECDH10B_RS23035_locusTag_ECDH10B_RS23035	1.51705e-05	0.342718	1.4471e-05	0.34447	0.0257004	0.349186	3.79964e-05	1.64831e-05	0.502694
NC_010473.1	ECDH10B_RS23340_locusTag_ECDH10B_RS23340	6.20794	3.85851	1.55184	3.56822	2.78635	2.00855	2.32482	4.79312	1.75292
NC_010473.1	ECDH10B_RS23380_locusTag_ECDH10B_RS23380	1.42664	1.71813	4.46591	1.42535	1.93152	1.27697	3.79964e-05	2.05221	1.62501
NC_010473.1	ECDH10B_RS23395_locusTag_ECDH10B_RS23395	10.7287	6.53383	4.33185	4.68673	6.41211	7.33248	7.88969	10.0014	5.30071
NC_010473.1	ECDH10B_RS23445_locusTag_ECDH10B_RS23445	4.5845	4.89061	2.46486	1.49792	2.98341	1.98648	5.21933	1.26794	1.23926e-05
NC_010473.1	ECDH10B_RS23450_locusTag_ECDH10B_RS23450	0.916912	5.15599	6.44042	3.07466	6.56349	7.72515	3.79964e-05	2.80757	8.17099
NC_010473.1	ECDH10B_RS23455_locusTag_ECDH10B_RS23455	532.929	627.178	425.399	364.151	416.328	340.239	385.86	339.04	259.605
NC_010473.1	ECDH10B_RS23460_locusTag_ECDH10B_RS23460	6.22564	6.31408	3.0717	1.01523	3.80526	1.80012	7.52764	1.24402	5.8456
NC_010473.1	ECDH10B_RS23465_locusTag_ECDH10B_RS23465	2.7307	0.138005	5.86078	1.43484e-05	1.16354	2.00853e-05	3.03975	2.63731	2.35462
NC_010473.1	ECDH10B_RS23475_locusTag_ECDH10B_RS23475	113.264	84.36	55.1995	66.6128	54.0522	94.2466	58.4561	84.0562	88.3187
NC_010473.1	ECDH10B_RS23480_locusTag_ECDH10B_RS23480	5.33876	11.9727	5.59683	40.4954	4.27033	4.8289	8.07594	9.59121	8.76554
NC_010473.1	ECDH10B_RS23515_locusTag_ECDH10B_RS23515	1.24124	6.89991e-06	1.4471e-05	1.56529	1.55137e-05	2.00853e-05	3.79964e-05	1.64831e-05	1.23926e-05
NC_010473.1	ECDH10B_RS23530_locusTag_ECDH10B_RS23530	18.949	18.0834	13.3413	13.2816	15.9174	4.25602	5.36757	21.3851	15.3411
NC_010473.1	ECDH10B_RS23540_locusTag_ECDH10B_RS23540	5.0973	7.50711	1.4471e-05	1.43484e-05	1.61344	4.65982	3.79964e-05	9.23053	3.17253
NC_010473.1	ECDH10B_RS23545_locusTag_ECDH10B_RS23545	24.2389	19.8903	4.12305	6.41269	14.127	5.72266	6.36816	18.9694	12.6004
NC_010473.1	ECDH10B_RS23550_locusTag_ECDH10B_RS23550	1.9493	1.42625	1.13183	3.84762	1.38671	2.00853e-05	3.79964e-05	3.77547	10.0387
NC_010473.1	ECDH10B_RS23555_locusTag_ECDH10B_RS23555	21.3798	21.1811	6.05766	1.43484e-05	2.81412	8.12757	3.79964e-05	1.37999	2.1327
NC_010473.1	ECDH10B_RS23565_locusTag_ECDH10B_RS23565	6.70628	1.71758	1.61481	1.04689	1.79774	4.9998	3.26154	4.1031	6.80799
NC_010473.1	ECDH10B_RS23570_locusTag_ECDH10B_RS23570	6.14873	4.39048	3.19447	5.72897	4.39774	3.77965	5.47721	2.65441	4.2754
NC_010473.1	ECDH10B_RS23580_locusTag_ECDH10B_RS23580	1.35604	0.539665	1.4471e-05	1.43484e-05	1.55137e-05	5.83486	3.60864	1.64831e-05	0.830804
NC_010473.1	ECDH10B_RS23595_locusTag_ECDH10B_RS23595	3.82159	0.790073	3.64539	1.43484e-05	4.73702	8.27947	3.79964e-05	5.03301	0.567615
NC_010473.1	ECDH10B_RS23600_locusTag_ECDH10B_RS23600	1.82683	0.867012	2.12142	1.05173	1.55137e-05	2.00853e-05	2.78512	7.50801	1.88162
NC_010473.1	ECDH10B_RS23610_locusTag_ECDH10B_RS23610	275.763	236.403	232.348	303.997	194.718	221.314	230.109	236.617	236.271
NC_010473.1	ECDH10B_RS23615_locusTag_ECDH10B_RS23615	26.3229	20.3641	5.24088	6.9803	2.0126	35.1765	20.3333	18.6214	12.7946
NC_010473.1	ECDH10B_RS23660_locusTag_ECDH10B_RS23660	2.54688	6.89991e-06	3.16885	4.39878	7.70023	4.25166	3.79964e-05	16.3628	3.34693
NC_010473.1	ECDH10B_RS23670_locusTag_ECDH10B_RS23670	11.7357	5.85842	1.4471e-05	3.04566	1.60993	2.00853e-05	6.09381	9.33005	1.51987
NC_010473.1	ECDH10B_RS23675_locusTag_ECDH10B_RS23675	1.51705e-05	6.89991e-06	0.653545	1.43484e-05	1.55137e-05	2.00853e-05	3.79964e-05	0.957098	2.15873
NC_010473.1	ECDH10B_RS23685_locusTag_ECDH10B_RS23685	282.2	91.4071	319.346	80.8663	189.252	229.616	189.613	71.0532	190.883
NC_010473.1	ECDH10B_RS23690_locusTag_ECDH10B_RS23690	5.57619	2.79727	1.4471e-05	1.43484e-05	2.43189	2.93139	4.51853	2.85114	1.23926e-05
NC_010473.1	ECDH10B_RS23695_locusTag_ECDH10B_RS23695	12.9564	1.15621	5.86665	1.43484e-05	7.79878	5.21135	3.79964e-05	1.64831e-05	4.08624
NC_010473.1	ECDH10B_RS23700_locusTag_ECDH10B_RS23700	4.5894	1.3336	1.4471e-05	2.65265	0.130383	22.7859	3.79964e-05	1.64831e-05	3.33249
NC_010473.1	ECDH10B_RS23705_locusTag_ECDH10B_RS23705	6.30986	6.59462	2.68932	1.43484e-05	3.43224	2.00853e-05	3.79964e-05	8.16862	2.96109
NC_010473.1	ECDH10B_RS23730_locusTag_ECDH10B_RS23730	2.18957	6.89991e-06	1.4471e-05	1.25734	1.55137e-05	2.00853e-05	3.79964e-05	1.95419	1.23926e-05
NC_010473.1	ECDH10B_RS23735_locusTag_ECDH10B_RS23735	9.63383	1.86349	6.3377	3.03726	3.28393	7.91686	3.79964e-05	7.09856	7.68888
NC_010473.1	ECDH10B_RS23745_locusTag_ECDH10B_RS23745	8.36994	1.48706	1.4471e-05	1.85541	1.87236	2.00853e-05	3.79964e-05	5.39964	3.20501
NC_010473.1	ECDH10B_RS23750_locusTag_ECDH10B_RS23750	4.15043	1.92027	1.22869	3.38406	1.39039	2.36857	7.34841	4.35403	2.86435
NC_010473.1	ECDH10B_RS23755_locusTag_ECDH10B_RS23755	2.54474	1.1129	1.4471e-05	1.43484e-05	1.55137e-05	2.00853e-05	3.79964e-05	1.64831e-05	2.63845
NC_010473.1	ECDH10B_RS23760_locusTag_ECDH10B_RS23760	6.61801	1.75972	1.4471e-05	5.10379	2.18651	2.00853e-05	10.9655	3.87188	1.23926e-05
NC_010473.1	ECDH10B_RS23770_locusTag_ECDH10B_RS23770	254.805	83.6698	280.289	100.16	203.335	239.269	137.414	85.4559	164.112
NC_010473.1	ECDH10B_RS23775_locusTag_ECDH10B_RS23775	2.87011	1.90215	1.4471e-05	1.00828	5.61848	2.49711	3.79964e-05	2.85114	0.200974
NC_010473.1	ECDH10B_RS23780_locusTag_ECDH10B_RS23780	7.38025	3.09564	3.52	1.43484e-05	3.27047	4.6685	3.79964e-05	7.12783	2.94745
NC_010473.1	ECDH10B_RS23785_locusTag_ECDH10B_RS23785	1.51705e-05	6.89991e-06	3.52657	2.53208	3.51992	6.92018	5.7474	1.64831e-05	1.23926e-05
NC_010473.1	ECDH10B_RS23790_locusTag_ECDH10B_RS23790	2.2823	2.56458	1.92095	1.43484e-05	5.76616	0.533259	3.79964e-05	11.2318	5.48348
NC_010473.1	ECDH10B_RS23795_locusTag_ECDH10B_RS23795	3.66537	1.15771	2.42804	3.85192	1.56179	5.12245	5.10023	4.64625	7.65185
NC_010473.1	ECDH10B_RS23835_locusTag_ECDH10B_RS23835	4.0624	4.73468	5.69155	2.82166	1.03859	2.94139	3.79964e-05	7.58637	3.31855
NC_010473.1	ECDH10B_RS23845_locusTag_ECDH10B_RS23845	353.276	277.944	201.279	165.452	160.927	378.258	253.067	394.49	442.163
NC_010473.1	ECDH10B_RS23850_locusTag_ECDH10B_RS23850	113.482	95.5966	89.4941	78.6354	83.6352	96.1627	134.792	82.5074	108.972
NC_010473.1	ECDH10B_RS23865_locusTag_ECDH10B_RS23865	3.12795	4.69479	7.01175	1.43484e-05	1.55137e-05	7.04024	3.79964e-05	1.44441	4.66323
NC_010473.1	ECDH10B_RS23885_locusTag_ECDH10B_RS23885	20.1718	14.5581	1.4471e-05	9.46047	7.92733	2.00853e-05	23.8	5.70569	10.6223
NC_010473.1	ECDH10B_RS23910_locusTag_ECDH10B_RS23910	68.9508	49.4247	31.178	56.7161	54.3312	58.7906	53.8147	75.7655	50.6875
NC_010473.1	ECDH10B_RS23925_locusTag_ECDH10B_RS23925	2.70052	1.69789	1.51531	3.3054	2.68039	1.5774	3.79964e-05	4.83275	0.973257
NC_010473.1	ECDH10B_RS23930_locusTag_ECDH10B_RS23930	125.363	55.4502	97.6137	51.1323	81.0942	63.5427	88.4281	76.1218	91.9309
NC_010473.1	ECDH10B_RS23940_locusTag_ECDH10B_RS23940	1.51705e-05	3.66197	1.4471e-05	1.43484e-05	1.55137e-05	2.00853e-05	3.79964e-05	1.64831e-05	1.23926e-05
NC_010473.1	ECDH10B_RS23975_locusTag_ECDH10B_RS23975	4.54448	5.31932	0.637505	1.43484e-05	1.55137e-05	1.0618	3.79964e-05	5.44596	8.73492
NC_010473.1	ECDH10B_RS23985_locusTag_ECDH10B_RS23985	76.1752	89.8457	85.2098	45.4874	57.8462	56.8372	20.2109	40.5063	56.8216
NC_010473.1	ECDH10B_RS23995_locusTag_ECDH10B_RS23995	421.329	320.977	410.117	283.787	397.318	368.701	459.244	31.897	317.118
NC_010473.1	ECDH10B_RS24000_locusTag_ECDH10B_RS24000	318.965	230.394	284.499	149.165	249.636	272.426	400.795	5.77327	249.111
NC_010473.1	ECDH10B_RS24010_locusTag_ECDH10B_RS24010	2.40884	5.89757	0.0489031	5.52607	7.12792	3.12139	3.08083	4.0651	0.962955
NC_010473.1	ECDH10B_RS24030_locusTag_ECDH10B_RS24030	5.33935	1.61898	1.4471e-05	3.60714	2.42674	5.72266	6.58043	2.21004	1.23926e-05
NC_010473.1	ECDH10B_RS24045_locusTag_ECDH10B_RS24045	1.51705e-05	0.614135	1.43954	1.05173	1.54326	2.00853e-05	5.37126	2.93418	1.23926e-05
NC_010473.1	ECDH10B_RS24050_locusTag_ECDH10B_RS24050	29.2072	14.2664	7.72477	2.19567	8.0605	11.6509	19.742	26.1031	23.4622
NC_010473.1	ECDH10B_RS24055_locusTag_ECDH10B_RS24055	5.73675	7.71168	7.78276	6.02874	3.25919	5.90747	3.79964e-05	5.26352	2.18695
NC_010473.1	ECDH10B_RS24080_locusTag_ECDH10B_RS24080	23.4153	7.79991	7.23553	4.52287	5.73333	15.719	6.19511	19.3497	17.3767
NC_010473.1	ECDH10B_RS24100_locusTag_ECDH10B_RS24100	355.468	234.888	122.471	128.531	155.79	317.771	209.98	167.954	293.901
NC_010473.1	ECDH10B_RS24105_locusTag_ECDH10B_RS24105	65.767	47.9139	17.5431	10.5008	13.1736	66.5397	50.3082	27.9936	49.5706
NC_010473.1	ECDH10B_RS24115_locusTag_ECDH10B_RS24115	1.51705e-05	6.01334	1.4471e-05	1.43484e-05	1.55137e-05	2.00853e-05	3.1841	1.47336	3.46165
NC_010473.1	ECDH10B_RS24145_locusTag_ECDH10B_RS24145	8.26611	4.87618	1.77459	2.93862	0.921814	3.3772	1.44112	3.33414	1.81739
NC_010473.1	ECDH10B_RS24155_locusTag_ECDH10B_RS24155	32.2199	29.8469	29.0085	20.7327	21.2779	23.5865	33.2905	19.4319	41.0436
NC_010473.1	ECDH10B_RS24160_locusTag_ECDH10B_RS24160	11.2972	9.13872	4.07962	1.43484e-05	6.18898	5.55554	4.24432	1.64831e-05	8.37164
NC_010473.1	ECDH10B_RS24195_locusTag_ECDH10B_RS24195	6.77832	7.30364	5.23422	6.71627	6.35402	13.8888	3.79964e-05	6.66338	2.8345
NC_010473.1	ECDH10B_RS24205_locusTag_ECDH10B_RS24205	55.5874	49.0203	40.7133	53.6457	29.0592	31.1772	49.0551	47.3581	42.2645
NC_010473.1	ECDH10B_RS24210_locusTag_ECDH10B_RS24210	1196.85	967.693	513.694	499.574	627.861	931.944	541.63	785.86	1223.95
NC_010473.1	ECDH10B_RS24215_locusTag_ECDH10B_RS24215	299.414	292.846	316.36	300.099	234.575	313.923	295.321	279.329	247.078
NC_010473.1	ECDH10B_RS24230_locusTag_ECDH10B_RS24230	3.36767	0.145882	1.34616	0.940393	1.93513	1.91089	19.2794	1.64831e-05	1.07422
NC_010473.1	ECDH10B_RS24260_locusTag_ECDH10B_RS24260	1.51705e-05	0.889171	2.75995	1.43484e-05	1.27949	0.621216	3.79964e-05	0.934623	1.23926e-05
NC_010473.1	ECDH10B_RS24270_locusTag_ECDH10B_RS24270	14.337	13.4586	20.7524	14.9791	6.22253	11.4774	15.4491	23.0039	21.9936
NC_010473.1	ECDH10B_RS24310_locusTag_ECDH10B_RS24310	1.32939	0.569072	1.71565	2.81052	1.55137e-05	1.55301	3.79964e-05	1.6993	2.29968
NC_010473.1	ECDH10B_RS24315_locusTag_ECDH10B_RS24315	42.203	43.1979	20.0901	11.8298	18.4844	41.5596	19.6046	43.3996	39.6169
NC_010473.1	ECDH10B_RS24320_locusTag_ECDH10B_RS24320	4.4839	2.31131	1.63959	0.989556	1.14635	2.00853e-05	3.79964e-05	1.64831e-05	5.06696
NC_010473.1	ECDH10B_RS24330_locusTag_ECDH10B_RS24330	3.85481	3.73275	13.9966	4.35157	6.86672	9.87805	7.78619	3.10748	13.4085
NC_010473.1	ECDH10B_RS24340_locusTag_ECDH10B_RS24340	10.9194	4.01864	4.37313	14.506	9.88785	2.42792	4.17547	2.26417	5.51542
NC_010473.1	ECDH10B_RS24345_locusTag_ECDH10B_RS24345	78.7261	97.845	62.9841	197.969	132.857	71.7586	85.3665	89.7492	90.2971
NC_010473.1	ECDH10B_RS24350_locusTag_ECDH10B_RS24350	5.22454	2.12983	1.32899	3.22107	10.4876	25.9777	1.26012	27.2475	7.80864
NC_010473.1	ECDH10B_RS24410_locusTag_ECDH10B_RS24410	6.39164	5.35882	1.4471e-05	7.72045	3.38625	4.07826	3.79964e-05	3.51417	5.85035
NC_010473.1	ECDH10B_RS24425_locusTag_ECDH10B_RS24425	154.121	126.702	67.6169	70.3451	146.488	123.178	85.408	112.172	101.664
NC_010473.1	ECDH10B_RS24430_locusTag_ECDH10B_RS24430	94.107	75.9749	71.8781	97.5216	83.8761	76.4788	116.495	70.7323	80.0756
NC_010473.1	ECDH10B_RS24440_locusTag_ECDH10B_RS24440	1.61654	2.77128	3.20262	0.470452	6.6124	2.00853e-05	3.79964e-05	1.64831e-05	1.23926e-05
NC_010473.1	ECDH10B_RS24445_locusTag_ECDH10B_RS24445	1.74089	1.52704	1.4471e-05	1.43484e-05	1.55137e-05	2.00853e-05	3.79964e-05	0.270231	1.23926e-05
NC_010473.1	ECDH10B_RS24465_locusTag_ECDH10B_RS24465	5.5858	5.54303	2.05866	2.46145	5.06306	2.101	2.70271	12.2761	4.82226
NC_010473.1	ECDH10B_RS24480_locusTag_ECDH10B_RS24480	16.4499	1.24698	6.27661	3.97607	11.7755	2.00853e-05	3.79964e-05	15.6887	5.22583
NC_010473.1	ECDH10B_RS24490_locusTag_ECDH10B_RS24490	5.91292	5.86765	3.47534	2.59854	8.79517	7.3541	2.24392	7.33303	3.952
NC_010473.1	ECDH10B_RS24495_locusTag_ECDH10B_RS24495	15.9562	9.45646	4.84291	5.88799	2.78135	9.20246	18.7712	9.98179	6.96162
NC_010473.1	ECDH10B_RS24510_locusTag_ECDH10B_RS24510	20.7641	20.8154	15.1178	11.5428	16.3804	15.9336	18.6799	36.4654	24.3007
NC_010473.1	ECDH10B_RS24520_locusTag_ECDH10B_RS24520	33.0426	11.8149	2.67617	5.11039	2.23143	23.6622	3.79964e-05	32.8533	21.8993
NC_010473.1	ECDH10B_RS24530_locusTag_ECDH10B_RS24530	10.3138	2.03523	3.59175	4.95484	4.91082	10.9097	8.20071	2.49026	6.4638
NC_010473.1	ECDH10B_RS24550_locusTag_ECDH10B_RS24550	3.95199	3.13106	1.58088	2.29093	4.30213	2.00853e-05	3.79964e-05	4.70946	7.49808
NC_010473.1	ECDH10B_RS24565_locusTag_ECDH10B_RS24565	7.39274	2.97713	1.4471e-05	0.582689	4.80374	2.00853e-05	4.2433	10.2078	6.3536
NC_010473.1	ECDH10B_RS24630_locusTag_ECDH10B_RS24630	31.6912	19.8689	7.12189	19.6821	19.4124	26.6052	3.79964e-05	36.677	19.6596
NC_010473.1	ECDH10B_RS24635_locusTag_ECDH10B_RS24635	5.11564	6.89991e-06	2.86057	4.83841	1.55137e-05	2.00853e-05	3.79964e-05	1.64831e-05	1.23926e-05
NC_010473.1	ECDH10B_RS24640_locusTag_ECDH10B_RS24640	301.312	306.386	226.071	206.906	186.824	251.28	232.829	327.119	248.908
NC_010473.1	ECDH10B_RS24645_locusTag_ECDH10B_RS24645	84.3376	52.6265	58.1294	111.139	54.6923	29.2769	61.1808	39.1124	39.6985
NC_010473.1	ECDH10B_RS24655_locusTag_ECDH10B_RS24655	1209.58	1037.92	1177.6	1094.88	991.493	956.937	970.226	777.479	868.222
NC_010473.1	ECDH10B_RS24665_locusTag_ECDH10B_RS24665	52.4877	47.141	38.2374	51.7379	25.5919	29.4683	60.1842	37.0568	51.5607
NC_010473.1	ECDH10B_RS24680_locusTag_ECDH10B_RS24680	29.5189	42.963	39.635	65.5925	38.8988	54.9131	40.4298	61.9536	32.111
NC_010473.1	ECDH10B_RS24700_locusTag_ECDH10B_RS24700	4.98612	8.39571	6.27417	6.522	8.89597	13.9052	3.79964e-05	7.03126	10.9194
NC_010473.1	ECDH10B_RS24715_locusTag_ECDH10B_RS24715	74.8239	95.1954	91.2411	98.9794	103.6	91.2351	146.19	55.3161	46.84
NC_010473.1	ECDH10B_RS24725_locusTag_ECDH10B_RS24725	12.3343	14.6398	12.3948	20.9611	17.4698	17.2035	21.9719	23.9363	19.1278
NC_010473.1	ECDH10B_RS24730_locusTag_ECDH10B_RS24730	795.953	537.967	434.961	579.58	530.644	518.761	456.269	462.877	478.437
NC_010473.1	ECDH10B_RS24740_locusTag_ECDH10B_RS24740	14.5814	14.0678	3.72315	15.7414	3.38893	13.6502	6.08685	20.1638	9.80585
NC_010473.1	ECDH10B_RS24745_locusTag_ECDH10B_RS24745	14.2536	14.7476	5.24775	10.3277	6.64873	9.27017	12.9439	12.6793	13.2778
NC_010473.1	ECDH10B_RS24755_locusTag_ECDH10B_RS24755	0.602816	0.799666	1.86879	1.43484e-05	1.387	2.00853e-05	0.503302	4.80303	1.23926e-05
NC_010473.1	ECDH10B_RS24765_locusTag_ECDH10B_RS24765	7.071	3.68386	7.78739	13.8012	3.54975	1.19152	4.83009	9.70826	3.99086
NC_010473.1	ECDH10B_RS24775_locusTag_ECDH10B_RS24775	27.777	48.0807	46.3175	32.3849	30.3172	59.6195	47.3618	44.69	24.1744
NC_010473.1	ECDH10B_RS24785_locusTag_ECDH10B_RS24785	2.50064	1.85768	5.64531	0.3942	1.55137e-05	2.00853e-05	9.81231	4.3472	4.42596
NC_010473.1	ECDH10B_RS24790_locusTag_ECDH10B_RS24790	958.484	983.898	906.595	946.61	854.077	806.405	862.196	913.32	755.424
NC_010473.1	ECDH10B_RS24795_locusTag_ECDH10B_RS24795	1.36731	0.769954	0.186337	2.15535	1.55137e-05	2.00853e-05	3.79964e-05	3.18344	1.27651
NC_010473.1	ECDH10B_RS24800_locusTag_ECDH10B_RS24800	4.75415	3.40137	1.4471e-05	0.75785	6.93747	3.04111	2.94342	5.45568	1.52728
NC_010473.1	ECDH10B_RS24805_locusTag_ECDH10B_RS24805	83.0342	81.1474	78.0512	79.4502	90.4414	54.4868	86.7047	58.9182	39.3533
NC_010473.1	ECDH10B_RS24820_locusTag_ECDH10B_RS24820	42.9694	37.3714	39.502	29.5499	45.6186	37.6736	14.9932	39.8267	45.7523
NC_010473.1	ECDH10B_RS24830_locusTag_ECDH10B_RS24830	6.95037	8.78448	5.80118	8.6596	12.7117	4.77803	13.3909	5.15551	10.3727
NC_010473.1	ECDH10B_RS24850_locusTag_ECDH10B_RS24850	33.7737	22.4121	1.16192	3.24672	9.965	3.37201	4.16023	7.45951	6.60339
NC_010473.1	ECDH10B_RS24855_locusTag_ECDH10B_RS24855	6.86487	2.65975	4.68895	1.43484e-05	6.32682	3.47848	3.79964e-05	15.4702	1.31543
NC_010473.1	ECDH10B_RS24865_locusTag_ECDH10B_RS24865	15.8601	7.44878	2.46667	4.80998	5.81764	68.2445	37.7806	67.7117	66.6105
NC_010473.1	ECDH10B_RS24870_locusTag_ECDH10B_RS24870	72.0733	37.1761	26.1612	25.8883	29.0398	65.1165	33.8047	138.141	105.756
NC_010473.1	ECDH10B_RS24880_locusTag_ECDH10B_RS24880	4.6546	5.37096	4.52221	3.26101	1.55137e-05	2.00853e-05	6.26082	5.90021	7.74542
NC_010473.1	ECDH10B_RS24890_locusTag_ECDH10B_RS24890	1.77979	3.50778	1.4471e-05	0.881757	1.56005	2.00853e-05	4.45772	4.69631	1.4539
NC_010473.1	ECDH10B_RS24905_locusTag_ECDH10B_RS24905	14.3064	7.33662	0.641136	1.54383	5.40035	8.26297	12.2647	15.1269	1.49027
NC_010473.1	ECDH10B_RS24910_locusTag_ECDH10B_RS24910	11.4426	4.61565	2.02497	2.69339	6.14195	4.66146	3.79964e-05	8.26968	4.73713
NC_010473.1	ECDH10B_RS24930_locusTag_ECDH10B_RS24930	35.759	31.1254	19.7188	31.7714	28.7259	38.4049	33.4035	31.1548	42.1486
NC_010473.1	ECDH10B_RS24935_locusTag_ECDH10B_RS24935	34.7792	17.47	10.7763	8.85326	26.1587	19.3375	4.64854	35.4211	21.3576
NC_010473.1	ECDH10B_RS24940_locusTag_ECDH10B_RS24940	6.75128	3.32353	6.59153	4.43223	3.16773	1.5774	2.98405	4.40125	3.17928
NC_010473.1	ECDH10B_RS24945_locusTag_ECDH10B_RS24945	56.2516	61.1833	109.365	69.3293	82.2362	75.5422	57.4991	90.584	62.5116
NC_010473.1	ECDH10B_RS24955_locusTag_ECDH10B_RS24955	1.51705e-05	4.07096	2.31538	7.81987	3.02518	4.8205	5.88949	5.52184	1.42517
NC_010473.1	ECDH10B_RS24965_locusTag_ECDH10B_RS24965	56.0828	27.225	5.82772	3.31117	11.3018	29.4464	1.71933	31.1016	20.3554
NC_010473.1	ECDH10B_RS24970_locusTag_ECDH10B_RS24970	296.322	354.328	334.257	235.689	257.502	376.847	182.196	407.348	308.8
NC_010473.1	ECDH10B_RS24980_locusTag_ECDH10B_RS24980	5.00775	7.80428	2.52893	5.57219	3.08769	10.0427	16.2315	15.3629	14.438
NC_010473.1	ECDH10B_RS24990_locusTag_ECDH10B_RS24990	6.49322	2.0136	2.70278	3.40566	0.905483	2.00853e-05	3.79964e-05	1.64831e-05	1.63951
NC_010473.1	ECDH10B_RS25010_locusTag_ECDH10B_RS25010	36.3136	42.1329	18.8579	13.2751	25.4082	43.8873	31.7136	33.031	28.0542
NC_010473.1	ECDH10B_RS25020_locusTag_ECDH10B_RS25020	30.341	11.1559	2.70488	24.8079	10.5841	19.8976	3.79964e-05	21.7207	10.1921
NC_010473.1	ECDH10B_RS25025_locusTag_ECDH10B_RS25025	865.835	665.297	676.331	772.244	738.288	876.777	1046.3	641.278	1001.07
NC_010473.1	ECDH10B_RS25040_locusTag_ECDH10B_RS25040	9.56124	8.00159	15.0791	1.43484e-05	11.9938	4.21963	3.79964e-05	9.00337	1.23926e-05
NC_010473.1	ECDH10B_RS25045_locusTag_ECDH10B_RS25045	16.8127	5.51283	4.25181	5.32518	7.19708	8.1791	4.89649	9.00623	10.9234
NC_010473.1	ECDH10B_RS25055_locusTag_ECDH10B_RS25055	1.51705e-05	5.49838	1.4471e-05	1.68146	1.55137e-05	2.00853e-05	3.79964e-05	2.96182	0.290465
NC_010473.1	ECDH10B_RS25060_locusTag_ECDH10B_RS25060	97.8235	69.7129	58.098	41.8435	61.5198	124.668	72.6238	87.2872	125.27
NC_010473.1	ECDH10B_RS25075_locusTag_ECDH10B_RS25075	26.0449	15.2042	4.86638	19.0465	15.7883	17.4192	17.8214	21.5885	14.6957
NC_010473.1	ECDH10B_RS25085_locusTag_ECDH10B_RS25085	17.2486	21.0306	19.526	13.3656	11.3696	19.6726	0.260288	9.59632	22.5784
NC_010473.1	ECDH10B_RS25090_locusTag_ECDH10B_RS25090	13.2314	6.12174	10.1733	5.17837	5.42397	15.4038	8.71351	18.0322	14.0699
NC_010473.1	ECDH10B_RS25095_locusTag_ECDH10B_RS25095	5.01045	3.00685	5.04496	1.71129	3.13122	7.46292	3.79964e-05	8.16594	11.3694
NC_010473.1	ECDH10B_RS25100_locusTag_ECDH10B_RS25100	186.743	195.719	174.387	220.761	225.303	131.319	197.89	187.338	199.289
NC_010473.1	ECDH10B_RS25105_locusTag_ECDH10B_RS25105	1.14805	1.2308	1.4471e-05	1.43484e-05	1.55137e-05	2.00853e-05	3.79964e-05	1.64831e-05	1.23926e-05
NC_010473.1	ECDH10B_RS25115_locusTag_ECDH10B_RS25115	1.27084	2.52877	1.96989	0.976604	2.11182	2.31351	3.79964e-05	2.07119	6.68296
NC_010473.1	ECDH10B_RS25150_locusTag_ECDH10B_RS25150	1.64587	4.29618	0.887389	2.1658	1.55137e-05	1.80012	3.94307	4.12078	1.23926e-05
NC_010473.1	ECDH10B_RS25155_locusTag_ECDH10B_RS25155	12.207	6.93201	5.85574	0.86759	5.48392	15.6012	8.12951	16.4831	10.5482
NC_010473.1	ECDH10B_RS25160_locusTag_ECDH10B_RS25160	3.61866	4.84261	4.38115	3.62001	3.91402	3.6854	3.66025	2.64638	3.86561
NC_010473.1	ECDH10B_RS25180_locusTag_ECDH10B_RS25180	71.5063	63.4419	44.8993	36.5302	67.0023	52.3304	69.0098	66.9124	83.8681
NC_010473.1	ECDH10B_RS25195_locusTag_ECDH10B_RS25195	4.25108	1.40274	0.318059	1.10373	4.60297	1.6554	7.30705	3.8038	4.22168
NC_010473.1	ECDH10B_RS25210_locusTag_ECDH10B_RS25210	65.6084	38.5542	36.0284	33.3563	21.5912	28.0574	24.6781	44.4363	35.006
NC_010473.1	ECDH10B_RS25220_locusTag_ECDH10B_RS25220	5.73842	4.07996	3.71215	6.92466	3.70981	2.00853e-05	3.79964e-05	5.4466	3.39452
NC_010473.1	ECDH10B_RS25280_locusTag_ECDH10B_RS25280	1.51705e-05	7.27726	4.06999	1.45727	1.55137e-05	2.00853e-05	3.79964e-05	10.3019	3.29181
NC_010473.1	ECDH10B_RS25285_locusTag_ECDH10B_RS25285	127.182	125.739	147.872	146.339	137.74	89.8965	120.261	92.1772	123.866
NC_010473.1	ECDH10B_RS25295_locusTag_ECDH10B_RS25295	6.49659	5.40239	5.50475	5.84316	4.21785	1.73434	6.82787	6.77019	4.59845
NC_010473.1	ECDH10B_RS25325_locusTag_ECDH10B_RS25325	13.8109	7.45322	4.84645	4.80536	6.87872	12.0323	5.91458	7.3863	5.96251
NC_010473.1	ECDH10B_RS25330_locusTag_ECDH10B_RS25330	36.2706	9.84202	10.9451	9.54131	4.17375	14.3758	6.5578	9.70578	17.7397
NC_010473.1	ECDH10B_RS25335_locusTag_ECDH10B_RS25335	39.8666	46.2936	37.9024	28.8636	27.2842	39.47	9.94097	28.0787	30.9096
NC_010473.1	ECDH10B_RS25345_locusTag_ECDH10B_RS25345	38.8539	26.458	24.6737	34.9935	31.5854	34.5352	44.9671	48.4413	42.0369
NC_010473.1	ECDH10B_RS25355_locusTag_ECDH10B_RS25355	5.42638	2.17613	1.39146	0.88299	1.31271	2.70381	3.79964e-05	6.46645	1.38227
NC_010473.1	ECDH10B_RS25360_locusTag_ECDH10B_RS25360	4.1302	4.76853	1.4471e-05	1.57758	8.12236	1.99804	6.7638	10.7874	4.6067
NC_010473.1	ECDH10B_RS25365_locusTag_ECDH10B_RS25365	27.7875	12.7751	24.9303	25.4293	22.8865	11.3353	27.839	23.827	20.3681
NC_010473.1	ECDH10B_RS25375_locusTag_ECDH10B_RS25375	28.1356	23.5266	34.1058	17.572	17.7006	17.6963	14.2278	25.124	37.5055
NC_010473.1	ECDH10B_RS25385_locusTag_ECDH10B_RS25385	48.853	19.3319	24.0972	12.5785	15.172	25.3942	15.7342	24.1074	36.905
NC_010473.1	ECDH10B_RS25390_locusTag_ECDH10B_RS25390	84.758	53.4567	34.2267	31.3901	25.0443	156.501	70.1573	153.973	93.5159
NC_010473.1	ECDH10B_RS25395_locusTag_ECDH10B_RS25395	1.65283	4.29567	1.85816	2.73569	1.55137e-05	2.00853e-05	2.06988	3.27098	1.23926e-05
NC_010473.1	ECDH10B_RS25400_locusTag_ECDH10B_RS25400	7.58526	6.19968	4.69236	2.98334	5.83684	8.75006	4.42042	9.83274	4.23314
NC_010473.1	ECDH10B_RS25405_locusTag_ECDH10B_RS25405	148.369	112.964	73.6432	66.7837	68.6338	107.683	89.9183	93.289	88.4355
NC_010473.1	ECDH10B_RS25430_locusTag_ECDH10B_RS25430	49.6489	33.113	36.4199	25.1955	50.1782	33.6357	37.9965	34.3857	33.1459
NC_010473.1	ECDH10B_RS25440_locusTag_ECDH10B_RS25440	5.99765	7.12457	3.97114	20.1545	4.40157	1.21448	32.8714	11.1165	3.57371
NC_010473.1	ECDH10B_RS25450_locusTag_ECDH10B_RS25450	106.86	58.3081	60.349	46.3563	63.589	76.4788	71.3999	48.5436	58.5587
NC_010473.1	ECDH10B_RS25455_locusTag_ECDH10B_RS25455	3.64677	0.265388	1.4471e-05	1.43484e-05	1.55137e-05	2.00853e-05	3.79964e-05	1.64831e-05	1.19161
NC_010473.1	ECDH10B_RS25470_locusTag_ECDH10B_RS25470	2.01867	6.53823	6.01016	2.37212	2.43967	5.99322	7.5074	2.45918	4.84714
NC_010473.1	ECDH10B_RS25490_locusTag_ECDH10B_RS25490	3.27684	4.08476	3.3573	2.06618	2.35809	3.37436	10.943	5.93392	6.64247
NC_010473.1	ECDH10B_RS25495_locusTag_ECDH10B_RS25495	2.23495	4.58968	3.81158	4.7401	1.55137e-05	4.30402	2.8837	11.0378	2.21299
NC_010473.1	ECDH10B_RS25500_locusTag_ECDH10B_RS25500	5.67447	5.68849	2.43027	1.43484e-05	2.96064	2.00853e-05	13.9224	6.92039	10.3115
NC_010473.1	ECDH10B_RS25520_locusTag_ECDH10B_RS25520	1.51705e-05	0.940904	1.4471e-05	1.43484e-05	1.55137e-05	5.47784	3.79964e-05	10.6391	1.23926e-05
NC_010473.1	ECDH10B_RS25525_locusTag_ECDH10B_RS25525	216.692	121.588	109.119	83.9573	100.839	110.741	91.3969	118.945	184.717
NC_010473.1	ECDH10B_RS25530_locusTag_ECDH10B_RS25530	24.6443	14.6166	9.33236	14.5826	16.3369	6.47651	30.7074	12.9174	20.0306
NC_010473.1	ECDH10B_RS25535_locusTag_ECDH10B_RS25535	1.51705e-05	6.89991e-06	1.4471e-05	2.4282	1.55137e-05	2.00853e-05	11.6913	9.88986	1.23926e-05
NC_010473.1	ECDH10B_RS25545_locusTag_ECDH10B_RS25545	489.689	270.38	95.2396	119.959	129.521	184.505	70.2493	292.095	244.971
NC_010473.1	ECDH10B_RS25550_locusTag_ECDH10B_RS25550	3.49479	0.361259	3.63671	4.05662	1.55137e-05	4.20637	0.198972	4.40125	1.23926e-05
NC_010473.1	ECDH10B_RS25555_locusTag_ECDH10B_RS25555	34.6985	21.9843	11.0072	10.456	18.1543	29.2733	29.1037	34.4566	39.4851
NC_010473.1	ECDH10B_RS25570_locusTag_ECDH10B_RS25570	12.628	12.1423	7.76102	1.52302	3.03342	19.6365	3.79964e-05	11.4185	12.9465
NC_010473.1	ECDH10B_RS25585_locusTag_ECDH10B_RS25585	66.0816	48.4164	77.7512	71.985	57.5847	119.491	54.0967	27.9374	77.5066
NC_010473.1	ECDH10B_RS25595_locusTag_ECDH10B_RS25595	19.4346	12.1588	14.7057	14.8913	11.9917	15.5254	4.10776	18.7996	17.5507
NC_010473.1	ECDH10B_RS25600_locusTag_ECDH10B_RS25600	117.755	53.3148	50.298	63.3983	46.7461	138.916	209.232	104.707	74.0829
NC_010473.1	ECDH10B_RS25615_locusTag_ECDH10B_RS25615	4.46192	2.40405	2.68469	0.973885	1.55137e-05	2.09035	5.50179	1.71545	2.35518
NC_010473.1	ECDH10B_RS25620_locusTag_ECDH10B_RS25620	191.416	184.837	149.988	204.422	200.765	171.316	202.275	155.135	220.516
NC_010473.1	ECDH10B_RS25625_locusTag_ECDH10B_RS25625	310.461	265.307	325.904	221.288	247.126	130.413	113.454	168.777	184.493
NC_010473.1	ECDH10B_RS25640_locusTag_ECDH10B_RS25640	245.556	230.153	94.6749	35.5061	159.87	269.96	105.617	203.664	293.643
NC_010473.1	ECDH10B_RS25645_locusTag_ECDH10B_RS25645	78.6405	85.2233	80.0209	92.9153	58.7004	66.1187	53.4004	74.6639	93.2463
NC_010473.1	ECDH10B_RS25650_locusTag_ECDH10B_RS25650	53.0967	82.1583	89.9272	97.2614	72.3602	58.6779	117.518	99.2516	69.93
NC_010473.1	ECDH10B_RS25655_locusTag_ECDH10B_RS25655	0.639734	0.727408	0.784589	0.388976	1.82241	3.6904	3.79964e-05	0.744733	0.70923
NC_010473.1	ECDH10B_RS25665_locusTag_ECDH10B_RS25665	8.23738	13.7374	4.32168	6.23279	6.17741	6.36189	3.95442	15.3643	13.7385
NC_010473.1	ECDH10B_RS25670_locusTag_ECDH10B_RS25670	5.12005	1.29374	2.53245	2.69033	1.55137e-05	2.00853e-05	3.79964e-05	9.47778	1.23926e-05
NC_010473.1	ECDH10B_RS25675_locusTag_ECDH10B_RS25675	5.89068	4.03719	3.46383	4.42664	2.4756	2.00853e-05	6.26541	1.64831e-05	6.13042
NC_010473.1	ECDH10B_RS25680_locusTag_ECDH10B_RS25680	3.12335	2.20696	2.07491	4.16737	1.53998	2.28916	2.37482	6.30237	4.46501
NC_010473.1	ECDH10B_RS25705_locusTag_ECDH10B_RS25705	723.632	660.494	584.268	704.863	705.29	553.853	591.795	784.182	674.78
NC_010473.1	ECDH10B_RS25710_locusTag_ECDH10B_RS25710	1.01622	3.73058	2.0772	5.01164	2.30109	5.67004	4.54507	1.64831e-05	3.14265
NC_010473.1	ECDH10B_RS25715_locusTag_ECDH10B_RS25715	10.0301	3.47848	9.68724	8.18214	5.44903	4.73086	20.8824	7.76477	12.4439
NC_010473.1	ECDH10B_RS25720_locusTag_ECDH10B_RS25720	2.49435	3.0873	2.30134	2.7846	0.96178	1.73245	3.79964e-05	5.55361	0.835096
NC_010473.1	ECDH10B_RS25730_locusTag_ECDH10B_RS25730	54.2133	52.5725	39.5934	20.5393	28.5074	52.8132	41.2754	54.4694	56.8678
NC_010473.1	ECDH10B_RS25735_locusTag_ECDH10B_RS25735	43.1454	26.7767	12.6124	9.08292	23.1282	17.5056	17.4296	23.7417	19.8965
NC_010473.1	ECDH10B_RS25740_locusTag_ECDH10B_RS25740	56.9891	45.031	35.6064	29.3575	41.642	56.8204	50.4953	21.4714	31.3893
NC_010473.1	ECDH10B_RS25750_locusTag_ECDH10B_RS25750	0.763996	2.23379	6.45472	5.31613	11.3283	5.49097	10.7976	11.0283	11.3674
NC_010473.1	ECDH10B_RS25765_locusTag_ECDH10B_RS25765	1.56938	2.48126	1.0693	1.43484e-05	1.55137e-05	2.77041	5.05375	6.90179	2.56401
NC_010473.1	ECDH10B_RS25795_locusTag_ECDH10B_RS25795	6.06821	5.29914	1.85231	1.43484e-05	1.55137e-05	3.37436	4.25564	5.67019	2.57768
NC_010473.1	ecfK_locusTag_ECDH10B_RS00790	577.296	480.202	571.094	506.753	491.009	457.148	498.485	451.278	430.247
NC_010473.1	ecnA_locusTag_ECDH10B_RS22150	99.5184	78.4382	102.686	87.5824	97.7982	117.78	84.8081	158.765	82.3863
NC_010473.1	ecnB_locusTag_ECDH10B_RS22155	865.549	702.232	297.152	216.405	250.025	921.036	524.924	666.322	543.834
NC_010473.1	eco_locusTag_ECDH10B_RS12035	35.5325	35.5176	25.5912	17.1122	21.9671	24.3658	19.3097	24.2517	25.5725
NC_010473.1	ecpD_locusTag_ECDH10B_RS00605	4.03864	4.55954	2.42489	1.18278	3.14468	2.52426	2.00255	2.16063	2.07662
NC_010473.1	eda_locusTag_ECDH10B_RS10200	274.749	297.073	351.436	321.014	287.451	275.178	321.695	241.615	236.775
NC_010473.1	edd_locusTag_ECDH10B_RS10205	47.413	43.3655	52.6343	52.1643	42.1122	41.0025	47.0602	32.775	32.4016
NC_010473.1	efeB_locusTag_ECDH10B_RS05610	86.4276	38.7177	73.4482	43.5079	57.1357	42.6833	27.7724	42.9001	37.6167
NC_010473.1	efeO_locusTag_ECDH10B_RS05605	117.137	51.832	78.8139	41.3391	72.9845	72.1789	44.7394	69.4424	57.3889
NC_010473.1	efeU_locusTag_ECDH10B_RS05600	151.958	64.3544	99.0431	65.4756	91.5717	81.8778	62.2529	60.201	72.6668
NC_010473.1	efp_locusTag_ECDH10B_RS22145	998.009	1040.58	1134.8	957.335	899.3	969.774	960.719	977.19	864.289
NC_010473.1	elaA_locusTag_ECDH10B_RS12350	1.51705e-05	1.24229	0.816168	1.83636	0.942278	2.00853e-05	2.30785	1.07267	0.34948
NC_010473.1	elaB_locusTag_ECDH10B_RS12345	1.51705e-05	0.203611	1.4471e-05	0.799759	1.55137e-05	2.00853e-05	3.79964e-05	1.45917	1.23926e-05
NC_010473.1	elaD_locusTag_ECDH10B_RS12365	1.66614	0.88315	0.549699	1.10191	1.40918	0.696621	3.57691	2.36835	0.767517
NC_010473.1	elbA_locusTag_ECDH10B_RS06235	3.24077	9.05748	4.48021	2.1767	5.04316	4.85035	3.79964e-05	5.61345	6.56083
NC_010473.1	elbB_locusTag_ECDH10B_RS17185	130.378	136.942	122.106	114.875	88.6156	128.571	123.707	124.191	101.551
NC_010473.1	emrA_locusTag_ECDH10B_RS14485	62.6236	57.7544	54.4393	58.1403	58.4675	35.7834	34.3006	36.5806	31.7958
NC_010473.1	emrB_locusTag_ECDH10B_RS12860	5.97746	4.01524	3.81066	2.14574	4.51895	3.43464	1.55646	6.02309	4.472
NC_010473.1	emrB_locusTag_ECDH10B_RS14490	53.2052	55.7197	58.9568	71.0794	57.0617	25.2177	37.9965	31.0371	33.7776
NC_010473.1	emrD_locusTag_ECDH10B_RS19650	73.0464	87.5776	93.304	92.9614	87.8803	70.129	90.1132	78.935	80.6569
NC_010473.1	emrE_locusTag_ECDH10B_RS02550	72.4711	42.2516	18.1324	25.8876	22.2892	47.1884	23.6906	32.7676	51.8849
NC_010473.1	emrK_locusTag_ECDH10B_RS12865	5.11337	3.85636	1.75446	1.88763	1.20056	0.984426	2.77708	3.75583	2.22707
NC_010473.1	emtA_locusTag_ECDH10B_RS06420	100.16	96.7569	97.1525	74.0197	92.9805	55.4237	51.4289	46.3199	58.3124
NC_010473.1	eno_locusTag_ECDH10B_RS14965	1994.11	1957.73	2222.11	2042.73	1966.65	2114.3	2359.56	2067.02	1898.19
NC_010473.1	entA_locusTag_ECDH10B_RS02865	545.507	78.2114	684.853	75.5693	326.64	328.339	202.003	80.0733	289.998
NC_010473.1	entA_locusTag_ECDH10B_RS03400	561.511	83.3077	702.505	77.2811	361.66	352.516	236.892	90.215	308.819
NC_010473.1	entB_locusTag_ECDH10B_RS02860	724.696	94.0224	780.102	106.516	385.181	440.307	237.688	111.689	406.441
NC_010473.1	entB_locusTag_ECDH10B_RS03395	736.592	96.5263	816.052	79.1588	400.586	439.698	227.624	117.343	391.952
NC_010473.1	entC_locusTag_ECDH10B_RS02850	530.644	86.7686	604.951	94.1008	315.225	336.476	202.206	140.73	283.976
NC_010473.1	entC_locusTag_ECDH10B_RS03385	567.647	90.3331	624.311	104.651	332.23	343.587	199.845	131.808	261.332
NC_010473.1	entD_locusTag_ECDH10B_RS02795	140.351	13.6774	79.0772	9.6273	61.1039	23.5517	7.2929	21.4546	25.8047
NC_010473.1	entD_locusTag_ECDH10B_RS03330	140.816	15.5471	86.0093	13.1681	57.2755	26.0462	10.4184	21.5609	28.643
NC_010473.1	entE_locusTag_ECDH10B_RS02855	599.715	86.0861	679.671	81.8748	324.38	329.786	183.728	105.461	297.701
NC_010473.1	entE_locusTag_ECDH10B_RS03390	602.193	77.8748	663.978	86.5803	334.093	327.328	192.838	108.932	302.835
NC_010473.1	entF_locusTag_ECDH10B_RS02815	315.59	39.3034	310.298	48.1027	168.068	87.5298	47.0819	46.1195	109.152
NC_010473.1	entF_locusTag_ECDH10B_RS03350	310.657	40.0003	305.148	47.4335	171.914	76.0303	47.7771	49.1774	111.358
NC_010473.1	entS_locusTag_ECDH10B_RS02840	109.203	41.4768	79.2203	57.6575	29.687	93.7905	45.383	56.3589	28.632
NC_010473.1	entS_locusTag_ECDH10B_RS03375	105.259	45.0261	76.1524	54.2827	28.6196	78.6542	38.4828	60.2621	27.5513
NC_010473.1	envC_locusTag_ECDH10B_RS19320	200.681	204.792	224.927	204.881	214.773	215.788	239.292	196.846	183.137
NC_010473.1	envR_locusTag_ECDH10B_RS17475	5.75197	2.0533	2.12039	1.32214	9.44414	7.73682	3.61601	3.63525	4.02481
NC_010473.1	envY_locusTag_ECDH10B_RS02700	2.65136	3.39103	3.09959	2.03631	3.03752	2.79771	4.44377	1.97105	2.05188
NC_010473.1	envY_locusTag_ECDH10B_RS03240	1.21605	2.48434	3.51794	0.565653	2.24247	0.976573	4.19413	3.89877	2.68699
NC_010473.1	envZ_locusTag_ECDH10B_RS18195	57.6972	57.7153	51.8046	63.6019	49.5589	63.3312	75.459	60.1778	45.8858
NC_010473.1	epd_locusTag_ECDH10B_RS15735	983.461	790.348	912.769	849.806	764.783	799.983	820.746	831.497	670.966
NC_010473.1	eptA_locusTag_ECDH10B_RS21965	5.37386	5.70304	4.65928	4.59359	4.24904	3.19069	5.92036	7.99576	6.06434
NC_010473.1	eptB_locusTag_ECDH10B_RS18955	39.8057	34.9566	41.3507	34.229	33.7705	29.3738	39.3447	34.4088	34.6129
NC_010473.1	era_locusTag_ECDH10B_RS13905	212.404	214.85	222.118	279.103	255.59	220.051	229.28	246.08	202.705
NC_010473.1	erfK_locusTag_ECDH10B_RS10895	32.9454	25.2676	23.6008	20.2447	17.0284	14.2882	26.4589	32.5417	20.7564
NC_010473.1	essD_locusTag_ECDH10B_RS02620	19.4747	6.86783	17.9037	7.07409	7.57646	6.16575	7.59933	7.74322	7.95436
NC_010473.1	essD_locusTag_ECDH10B_RS03180	16.9345	10.8152	5.38459	10.3442	13.7819	7.38021	19.9703	11.4998	6.05224
NC_010473.1	essQ_locusTag_ECDH10B_RS08650	1.19954	2.79207	1.48077	1.53496	4.61804	1.96184	3.79964e-05	5.97992	1.23926e-05
NC_010473.1	etk_locusTag_ECDH10B_RS05400	12.5052	12.6572	15.5066	13.1505	15.3714	9.49909	11.8173	11.6818	12.7224
NC_010473.1	etp_locusTag_ECDH10B_RS05405	6.66686	5.3838	9.70145	5.14741	5.94808	4.23325	5.79322	7.87197	5.00153
NC_010473.1	eutA_locusTag_ECDH10B_RS13295	3.90347	4.91798	3.54815	5.77822	5.51771	2.36216	7.42058	3.07811	3.23288
NC_010473.1	eutB_locusTag_ECDH10B_RS13245	22.2709	19.9089	18.6072	14.4222	13.4163	17.2814	20.8269	20.2496	14.6599
NC_010473.1	eutC_locusTag_ECDH10B_RS13240	20.9514	22.17	22.1389	24.038	21.4778	19.089	18.5485	18.8431	17.2966
NC_010473.1	eutE_locusTag_ECDH10B_RS13315	1.67601	2.9262	4.71367	3.47716	1.8245	2.04721	3.22283	1.44508	2.42908
NC_010473.1	eutG_locusTag_ECDH10B_RS13305	4.05144	5.8536	3.32823	6.50331	2.96683	3.07966	5.66589	2.41624	2.18204
NC_010473.1	eutH_locusTag_ECDH10B_RS13300	4.98672	3.23047	4.63877	4.22494	2.18914	3.66977	6.47741	4.89385	4.18481
NC_010473.1	eutI_locusTag_ECDH10B_RS13330	5.12155	4.02043	8.13285	2.97984	5.1916	1.10709	8.5268	6.03516	2.09798
NC_010473.1	eutJ_locusTag_ECDH10B_RS13310	4.13742	3.47472	5.29683	3.4498	3.02481	0.937015	2.2271	2.20827	2.46075
NC_010473.1	eutL_locusTag_ECDH10B_RS13235	24.7931	26.1024	24.8577	23.21	26.225	22.4931	13.8379	19.4595	17.4325
NC_010473.1	eutP_locusTag_ECDH10B_RS13345	1.96363	4.37908	5.7703	4.8527	4.89055	4.57059	10.1536	2.40882	3.98429
NC_010473.1	eutQ_locusTag_ECDH10B_RS13340	2.27234	2.25404	3.53004	2.57903	2.21309	2.75065	3.84847	1.57543	3.09375
NC_010473.1	eutT_locusTag_ECDH10B_RS13335	4.30745	16.6182	12.1824	15.2239	3.09116	6.90357	7.90216	8.31339	1.41984
NC_010473.1	evgA_locusTag_ECDH10B_RS12870	85.5378	63.7287	13.4105	16.7787	27.6164	29.5719	15.8422	35.248	28.1761
NC_010473.1	exbB_locusTag_ECDH10B_RS16160	1071.61	554.155	1077.3	657.112	827.34	955.722	879.716	658.469	868.684
NC_010473.1	exbD_locusTag_ECDH10B_RS16155	952.349	484.195	1067.38	527.581	714.25	812.629	687.155	653.35	804.268
NC_010473.1	exo_locusTag_ECDH10B_RS06770	5.19814	5.60111	4.29876	2.65868	6.13704	0.945212	13.3547	4.33894	5.12109
NC_010473.1	exoX_locusTag_ECDH10B_RS10165	43.2886	37.6577	38.3198	34.0503	45.7911	37.8648	29.5592	52.6612	35.5493
NC_010473.1	exuR_locusTag_ECDH10B_RS16625	78.3743	67.4876	67.0218	59.8157	66.6528	61.809	64.5352	73.4091	64.1032
NC_010473.1	exuT_locusTag_ECDH10B_RS16620	13.2304	17.1647	20.8593	18.1621	16.7686	18.0273	19.0568	15.7085	13.462
NC_010473.1	fabA_locusTag_ECDH10B_RS05250	931.755	861.49	1063.57	723.429	847.142	900.195	1075.56	976.956	1123.5
NC_010473.1	fabB_locusTag_ECDH10B_RS12640	520.609	519.716	615.363	602.431	471.857	414.235	511.27	434.315	300.938
NC_010473.1	fabD_locusTag_ECDH10B_RS06005	626.889	663.491	683.846	667.361	601.877	584.269	589.988	563.441	462.33
NC_010473.1	fabF_locusTag_ECDH10B_RS06020	1076.35	1110.82	1300.57	1292.08	1117.1	1036.28	1127.37	992.73	943.878
NC_010473.1	fabG_locusTag_ECDH10B_RS06010	1561.57	1605.88	1724.14	1581.47	1475.81	1440.15	1580.27	1346.51	1282.62
NC_010473.1	fabH_locusTag_ECDH10B_RS06000	565.383	542.472	673.412	637.501	548.611	463.585	549.812	466.006	436.773
NC_010473.1	fabI_locusTag_ECDH10B_RS07240	605.433	647.795	712.515	663.539	555.303	638.652	648.109	606.255	497.687
NC_010473.1	fabR_locusTag_ECDH10B_RS21150	188.799	150.305	169.783	197.528	196.355	153.791	151.692	174.359	192.996
NC_010473.1	fabZ_locusTag_ECDH10B_RS00805	836.21	817.268	864.7	806.189	745.747	703.737	838.678	698.266	709.649
NC_010473.1	fadA_locusTag_ECDH10B_RS20520	15.4444	11.5276	10.3649	12.0166	14.74	6.68362	13.1338	11.9052	8.43937
NC_010473.1	fadB_locusTag_ECDH10B_RS20525	12.9043	13.8597	9.86333	8.32455	11.9276	8.60671	12.4977	8.65946	6.70869
NC_010473.1	fadD_locusTag_ECDH10B_RS09945	39.5423	37.1736	36.285	45.1995	42.9595	27.6904	38.6279	38.8746	33.0005
NC_010473.1	fadE_locusTag_ECDH10B_RS01025	12.8117	14.6101	14.3171	13.3503	10.7212	9.93585	13.1993	9.68483	8.40714
NC_010473.1	fadH_locusTag_ECDH10B_RS16555	6.405	9.3549	7.60125	9.95428	7.15722	4.97656	5.36624	5.37457	5.02339
NC_010473.1	fadJ_locusTag_ECDH10B_RS12725	10.3519	9.02396	11.8252	7.19427	7.77132	9.2745	8.84343	7.84177	8.14425
NC_010473.1	fadL_locusTag_ECDH10B_RS12740	163.207	189.423	162.464	170.992	140.086	127.542	147.704	121.679	97.495
NC_010473.1	fadR_locusTag_ECDH10B_RS06390	111.257	107.817	92.0592	98.6425	97.0306	113.947	95.3875	112.287	97.3142
NC_010473.1	fbaA_locusTag_ECDH10B_RS15725	2383.69	2459.06	2703.79	2390.66	2082.38	2493.26	2633.02	2341.28	1961.07
NC_010473.1	fbaB_locusTag_ECDH10B_RS11445	64.0131	80.3001	61.158	37.6713	30.8504	92.1405	96.9777	65.5406	85.5823
NC_010473.1	fbp_locusTag_ECDH10B_RS22590	151.538	166.393	146.363	144.145	117.27	124.457	122.898	136.737	105.238
NC_010473.1	fbpC_locusTag_ECDH10B_RS01245	7.94784	4.92098	6.32245	7.2565	7.28225	4.5509	9.62629	6.12995	3.64909
NC_010473.1	fcl_locusTag_ECDH10B_RS11220	3.86731	3.81105	5.18859	4.90671	6.49486	7.49299	11.3793	19.7114	37.499
NC_010473.1	fdhD_locusTag_ECDH10B_RS20795	53.4336	50.7844	47.6693	33.6403	35.1991	61.0517	47.5298	40.5844	45.5687
NC_010473.1	fdhE_locusTag_ECDH10B_RS20770	269.672	337.762	336.775	342.971	272.065	260.396	284.135	223.755	171.323
NC_010473.1	fdhF_locusTag_ECDH10B_RS21780	28.3413	28.5766	35.6485	34.4374	31.0635	23.6122	32.9173	22.7247	24.8026
NC_010473.1	fdnG_locusTag_ECDH10B_RS08225	7.89672	9.4441	9.08718	15.7172	11.9103	7.38935	11.2524	11.1642	6.40965
NC_010473.1	fdnH_locusTag_ECDH10B_RS08230	15.7197	17.3513	16.4846	19.1528	14.1273	17.1543	12.25	13.7608	7.52813
NC_010473.1	fdnI_locusTag_ECDH10B_RS08235	8.29383	10.8412	8.64275	13.3156	14.9198	17.071	6.92435	9.89491	7.97078
NC_010473.1	fdoG_locusTag_ECDH10B_RS20785	448.907	616.708	483.456	593.904	432.837	402.444	461.588	420.486	241.779
NC_010473.1	fdoH_locusTag_ECDH10B_RS20780	342.934	519.1	422.275	500.395	339.34	353.431	384.303	320.031	191.564
NC_010473.1	fdoI_locusTag_ECDH10B_RS20775	396.774	507.203	473.784	517.287	346.383	327.628	379.127	344.405	251.834
NC_010473.1	fdrA_locusTag_ECDH10B_RS02420	1.6472	1.84605	3.51577	3.30522	2.77331	0.915728	2.48451	2.89716	3.03313
NC_010473.1	fdx_locusTag_ECDH10B_RS13685	199.073	199.006	205.143	201.991	190.471	104.024	174.33	232.78	171.684
NC_010473.1	feaB_locusTag_ECDH10B_RS07765	13.1161	7.94941	9.33523	7.514	7.69993	5.94924	6.26096	6.01485	5.61349
NC_010473.1	feaR_locusTag_ECDH10B_RS07760	6.99017	4.81089	3.94957	4.80394	5.02267	4.94922	3.23288	4.93583	2.72503
NC_010473.1	fecA_locusTag_ECDH10B_RS22885	53.0184	16.9677	46.5763	21.7078	35.1394	35.8148	26.7316	23.0224	35.5782
NC_010473.1	fecB_locusTag_ECDH10B_RS22880	37.0012	19.4988	27.8832	25.3562	31.3541	28.3466	36.1009	19.2059	25.747
NC_010473.1	fecC_locusTag_ECDH10B_RS22875	28.4105	11.463	28.7101	14.334	21.5761	17.2275	20.3689	13.8735	17.1982
NC_010473.1	fecD_locusTag_ECDH10B_RS22870	26.3738	14.1463	24.3404	13.0426	22.735	14.7699	18.6803	14.3106	22.8797
NC_010473.1	fecE_locusTag_ECDH10B_RS22865	22.5678	12.3695	28.2251	12.3654	13.2079	20.2425	16.5956	17.9014	16.739
NC_010473.1	fecI_locusTag_ECDH10B_RS22895	351.484	103.088	341.25	152.159	234.67	245.573	170.437	179.384	275.612
NC_010473.1	fecR_locusTag_ECDH10B_RS22890	172.017	36.4762	130.118	53.3283	106.577	114	71.4078	91.3401	108.504
NC_010473.1	feoA_locusTag_ECDH10B_RS18215	89.5526	55.7768	45.3893	57.4567	94.6539	207.489	106.457	133.68	104.164
NC_010473.1	feoB_locusTag_ECDH10B_RS18220	83.5651	54.6256	101.023	80.4831	108.549	146.274	116.249	98.0533	97.7903
NC_010473.1	fepA_locusTag_ECDH10B_RS02800	568.277	54.6264	413.058	46.4336	278.145	88.8866	33.2978	55.9541	111.6
NC_010473.1	fepA_locusTag_ECDH10B_RS03335	582.018	54.6572	392.049	44.1789	280.701	78.9963	43.8995	60.1926	110.77
NC_010473.1	fepB_locusTag_ECDH10B_RS02845	118.301	37.6897	125.32	43.7655	79.7104	85.2156	55.2062	52.9665	84.9078
NC_010473.1	fepB_locusTag_ECDH10B_RS03380	122.602	37.7402	130.724	43.4803	83.6862	84.9635	82.5906	51.5182	69.6114
NC_010473.1	fepC_locusTag_ECDH10B_RS02825	87.0023	27.1933	87.5365	39.4536	79.529	48.9688	60.0018	44.1908	77.9901
NC_010473.1	fepC_locusTag_ECDH10B_RS03360	80.022	30.4951	80.0968	42.781	72.2385	58.4816	49.5586	38.7099	78.7656
NC_010473.1	fepD_locusTag_ECDH10B_RS02835	98.17	37.2829	97.521	60.6518	97.6095	70.6188	77.204	65.1771	90.254
NC_010473.1	fepD_locusTag_ECDH10B_RS03370	87.4267	35.5854	103.286	56.4788	107.545	56.495	74.4034	61.9264	89.9825
NC_010473.1	fepE_locusTag_ECDH10B_RS02820	7.23043	2.07059	2.28626	0.98781	1.69789	4.64464	3.68901	3.46248	5.6221
NC_010473.1	fepE_locusTag_ECDH10B_RS03355	9.66735	2.01578	3.79339	1.03847	3.12192	2.55279	1.77745	5.77564	5.53459
NC_010473.1	fepG_locusTag_ECDH10B_RS02830	72.4115	29.2134	103.836	47.4566	85.7944	61.4506	73.1202	45.2454	80.015
NC_010473.1	fepG_locusTag_ECDH10B_RS03365	76.2195	32.1416	100.305	48.0786	84.3713	54.9512	58.2204	46.9402	82.2012
NC_010473.1	fes_locusTag_ECDH10B_RS02805	214.671	30.4411	153.68	38.2225	108.17	38.6501	31.7691	46.5832	66.479
NC_010473.1	fes_locusTag_ECDH10B_RS03340	207.944	32.1633	146.757	41.923	106.84	40.7054	24.056	56.3057	61.5715
NC_010473.1	ffh_locusTag_ECDH10B_RS14140	228.995	238.141	191.483	215.352	185.902	243.562	191.741	240.997	177.431
NC_010473.1	fhlA_locusTag_ECDH10B_RS14725	12.8124	13.4213	8.28012	8.94185	8.50342	12.1208	9.96542	13.921	13.3886
NC_010473.1	fhuA_locusTag_ECDH10B_RS00660	394.034	200.058	306.266	235.868	250.812	302.149	210.802	301.736	250.063
NC_010473.1	fhuB_locusTag_ECDH10B_RS00675	16.8085	13.2498	18.6912	15.3619	15.8111	11.2182	19.8993	12.6243	13.8745
NC_010473.1	fhuC_locusTag_ECDH10B_RS00665	39.7821	19.7388	27.8345	20.1273	25.1878	16.8344	27.0791	34.0209	25.8893
NC_010473.1	fhuD_locusTag_ECDH10B_RS00670	19.466	15.9783	21.9179	19.2816	12.8642	17.7157	19.2117	20.1131	15.1218
NC_010473.1	fhuE_locusTag_ECDH10B_RS06055	106.935	12.1797	67.6086	10.7957	44.7693	60.6414	21.0725	31.0084	80.0569
NC_010473.1	fhuF_locusTag_ECDH10B_RS23080	648.423	317.107	546.906	330.231	479.054	529.687	367.235	548.041	427.389
NC_010473.1	fic_locusTag_ECDH10B_RS17980	49.9215	51.8067	39.7353	33.5828	21.3893	48.4784	45.1918	48.9016	50.5381
NC_010473.1	fieF_locusTag_ECDH10B_RS20900	148.392	147.4	142.416	122.788	132.365	121.915	124.141	132.851	153.163
NC_010473.1	fimZ_locusTag_ECDH10B_RS02505	6.19303	1.76866	0.297678	0.317858	1.57102	1.20768	1.98403	5.1901	1.47066
NC_010473.1	fis_locusTag_ECDH10B_RS17460	647.462	787.756	697.299	612.035	698.115	773.964	603.065	904.174	589.488
NC_010473.1	fiu_locusTag_ECDH10B_RS04485	720.465	60.0341	662.117	70.8867	428.251	162.337	53.8145	55.6322	145.616
NC_010473.1	fixA_locusTag_ECDH10B_RS00215	4.13742	6.15616	2.9506	3.54052	3.26393	2.76501	5.18137	2.71865	3.97532
NC_010473.1	fixB_locusTag_ECDH10B_RS00220	5.07834	3.03568	2.96804	2.28721	4.07215	2.24121	3.23034	2.45233	3.95091
NC_010473.1	fixC_locusTag_ECDH10B_RS00225	3.45643	2.68271	4.29857	5.2105	3.89653	1.78052	6.26384	3.38379	4.44248
NC_010473.1	fixX_locusTag_ECDH10B_RS00230	2.37866	7.45288	6.7061	1.64983	3.83789	6.0886	3.57462	3.10136	0.906791
NC_010473.1	fklB_locusTag_ECDH10B_RS22460	255.182	298.377	314.652	276.831	278.245	282.166	341.416	229.141	231.163
NC_010473.1	fkpA_locusTag_ECDH10B_RS17900	553.181	466.976	241.82	201.867	207.868	480.341	298.684	352.133	339.485
NC_010473.1	fkpB_locusTag_ECDH10B_RS00135	251.31	250.763	291.29	257.535	266.082	228.901	307.441	215.088	239.987
NC_010473.1	fldA_locusTag_ECDH10B_RS03835	375.541	324.739	165.707	188.938	209.757	364.909	262.677	338.494	304.672
NC_010473.1	fldB_locusTag_ECDH10B_RS15580	126.139	135.787	124.906	112.391	112.705	138.631	113.333	117.944	113.223
NC_010473.1	flgA_locusTag_ECDH10B_RS05905	11.0268	2.86886	4.61142	3.22241	5.57929	6.73577	0.0576957	5.45269	3.70464
NC_010473.1	flgB_locusTag_ECDH10B_RS05910	1.38578	1.17764	2.78291	2.37991	0.708573	1.4002	3.79964e-05	1.30757	0.893713
NC_010473.1	flgC_locusTag_ECDH10B_RS05915	0.375522	1.84454	1.57607	1.43484e-05	2.18883	4.42476	4.89067	7.62956	1.01228
NC_010473.1	flgD_locusTag_ECDH10B_RS05920	1.92088	2.64084	1.54082	2.3742	3.32597	1.47391	1.69484	1.6839	1.51566
NC_010473.1	flgE_locusTag_ECDH10B_RS05925	4.7094	3.37	3.58184	2.37557	4.52056	1.51307	5.1585	2.55162	2.6673
NC_010473.1	flgF_locusTag_ECDH10B_RS05930	3.95841	2.97931	3.75673	4.77013	4.97261	2.3943	0.603955	2.88182	1.19824
NC_010473.1	flgG_locusTag_ECDH10B_RS05935	3.22035	1.1647	5.77363	7.28428	4.66205	5.11125	3.30408	5.64894	0.91916
NC_010473.1	flgH_locusTag_ECDH10B_RS05940	5.91172	3.61801	3.58668	4.25519	3.62284	0.834511	1.30651	2.33787	4.70496
NC_010473.1	flgI_locusTag_ECDH10B_RS05945	3.02858	3.95	4.52469	3.53152	4.46886	1.7211	7.06592	2.93001	1.99956
NC_010473.1	flgJ_locusTag_ECDH10B_RS05950	5.65872	6.45264	3.29098	6.20595	5.50646	3.24441	4.60322	2.22462	7.15114
NC_010473.1	flgK_locusTag_ECDH10B_RS05955	5.32769	5.33348	5.48721	4.90797	3.61641	5.3178	7.0998	7.30353	4.38986
NC_010473.1	flgL_locusTag_ECDH10B_RS05960	8.42099	6.64651	3.24954	4.4867	5.50224	7.8824	4.46552	6.62438	8.34847
NC_010473.1	flgM_locusTag_ECDH10B_RS05900	13.0477	7.15896	5.67977	6.26824	8.36575	20.0853	3.79964e-05	9.95736	1.60725
NC_010473.1	flgN_locusTag_ECDH10B_RS05895	8.56988	4.32904	0.695737	5.10472	2.72237	9.84956	4.29291	5.38871	7.74542
NC_010473.1	flhA_locusTag_ECDH10B_RS10350	3.9934	4.22363	5.92632	3.40412	4.95722	2.72575	6.29011	3.87092	3.71542
NC_010473.1	flhB_locusTag_ECDH10B_RS10355	2.15401	2.21784	4.02115	4.537	2.72977	1.39969	6.9837	1.96707	3.94018
NC_010473.1	flhD_locusTag_ECDH10B_RS10415	156.906	122.464	54.7832	52.269	67.0191	124.357	50.2639	88.9615	68.9385
NC_010473.1	flhE_locusTag_ECDH10B_RS10345	0.348317	6.53028	6.2388	3.36749	2.65159	3.63792	8.82064	3.23776	6.95507
NC_010473.1	fliA_locusTag_ECDH10B_RS10565	2.23655	2.21681	0.462927	2.71403	1.63985	2.31863	2.95943	3.92019	3.39549
NC_010473.1	fliD_locusTag_ECDH10B_RS10575	1.73718	2.73347	1.25568	3.76569	0.827559	4.1428	0.378381	3.0012	2.20354
NC_010473.1	fliE_locusTag_ECDH10B_RS10635	1.78762	5.49357	1.65911	4.29538	3.70551	3.58212	4.59833	3.5696	3.11791
NC_010473.1	fliF_locusTag_ECDH10B_RS10640	1.72934	1.45656	2.39149	2.64814	1.76846	1.12664	2.29174	2.3661	2.38436
NC_010473.1	fliG_locusTag_ECDH10B_RS10645	2.71393	2.71143	3.47597	3.12925	2.93124	1.57455	0.801973	2.74996	3.13865
NC_010473.1	fliH_locusTag_ECDH10B_RS10650	2.87489	1.76019	4.55649	6.08656	2.51025	2.40089	2.65868	3.50807	1.39102
NC_010473.1	fliI_locusTag_ECDH10B_RS10655	3.34791	3.38212	3.26733	5.39241	2.11295	1.7701	3.48697	2.84524	1.64274
NC_010473.1	fliJ_locusTag_ECDH10B_RS10660	2.70536	1.4641	1.4471e-05	1.03646	1.4008	1.04282	2.91624	5.58119	1.67847
NC_010473.1	fliK_locusTag_ECDH10B_RS10665	2.65182	2.06937	1.91322	1.85881	2.00977	0.944583	3.77608	3.08602	1.23926e-05
NC_010473.1	fliL_locusTag_ECDH10B_RS10670	1.04626	1.69524	1.43464	3.46341	0.869316	1.21207	3.79964e-05	1.06573	1.94972
NC_010473.1	fliM_locusTag_ECDH10B_RS10675	3.79264	4.27466	1.21074	1.87216	2.08602	3.94107	3.17902	3.56259	1.77744
NC_010473.1	fliN_locusTag_ECDH10B_RS10680	1.68971	1.9547	3.01335	2.74462	1.95331	2.13986	2.85207	3.67179	2.40053
NC_010473.1	fliO_locusTag_ECDH10B_RS10685	1.57941	3.04353	2.33917	6.6435	3.82531	7.5389	1.35334	2.84504	3.39526
NC_010473.1	fliP_locusTag_ECDH10B_RS10690	3.97275	1.1141	2.49367	3.15393	1.5998	4.66025	3.09337	1.43138	2.05144
NC_010473.1	fliQ_locusTag_ECDH10B_RS10695	1.69189	1.43642	1.4471e-05	1.6002	2.8836	5.52535	1.8363	1.96083	2.94845
NC_010473.1	fliR_locusTag_ECDH10B_RS10700	3.57522	1.21299	1.89876	3.71048	2.58892	2.09811	2.32339	4.68247	1.75235
NC_010473.1	fliS_locusTag_ECDH10B_RS10580	3.36712	3.2985	3.35306	1.8898	5.22169	2.69439	5.00445	2.29156	1.2695
NC_010473.1	fliT_locusTag_ECDH10B_RS10585	1.08065	2.21176	2.45811	6.05384	1.99767	2.53132	5.72553	5.69006	3.83664
NC_010473.1	fliY_locusTag_ECDH10B_RS10555	164.429	159.975	159.634	215.548	335.018	193.472	82.9273	485.055	187.222
NC_010473.1	fliZ_locusTag_ECDH10B_RS10560	4.43277	3.06803	1.4471e-05	2.36971	2.11168	1.89555	3.51695	8.22659	1.34948
NC_010473.1	flk_locusTag_ECDH10B_RS12630	42.1419	37.1902	44.3585	39.7572	45.2781	41.1194	37.6146	40.2883	37.8381
NC_010473.1	flu_locusTag_ECDH10B_RS10950	14.9127	19.5118	25.0123	24.3678	22.5518	38.6638	42.5526	27.8188	17.7844
NC_010473.1	flxA_locusTag_ECDH10B_RS08700	2.87875	3.47075	1.00253	0.0864502	0.747662	1.20998	0.915615	2.82994	0.410612
NC_010473.1	fmt_locusTag_ECDH10B_RS17595	257.338	272.055	294.479	262.195	248.153	281.258	258.753	289.489	222.531
NC_010473.1	fnr_locusTag_ECDH10B_RS07485	422.212	372.201	367.453	361.342	376.351	339.821	339.593	371.242	304.015
NC_010473.1	focB_locusTag_ECDH10B_RS13515	7.06645	5.53296	10.9216	8.12173	3.6772	3.57653	12.322	3.59597	4.31113
NC_010473.1	folA_locusTag_ECDH10B_RS00250	173.621	188.545	177.459	179.34	159.347	146.426	222.267	150.481	138.415
NC_010473.1	folB_locusTag_ECDH10B_RS16440	59.6513	51.5806	36.7675	40.8227	42.7048	37.8783	39.442	41.6108	35.1237
NC_010473.1	folC_locusTag_ECDH10B_RS12600	89.3479	100.223	99.5398	112.841	98.1473	92.8709	120.881	97.8195	85.048
NC_010473.1	folD_locusTag_ECDH10B_RS02475	193.625	199.747	238.973	209.344	218.428	211.8	219.598	182.475	158.829
NC_010473.1	folE_locusTag_ECDH10B_RS11740	201.509	165.794	144.797	125.548	120.626	171.537	111.999	163.696	129.399
NC_010473.1	folK_locusTag_ECDH10B_RS00615	100.936	85.1614	81.2976	71.1128	105.001	96.527	130.806	101.651	102.22
NC_010473.1	folM_locusTag_ECDH10B_RS08910	43.7465	29.8359	22.0072	40.1436	36.2058	30.6566	44.1012	38.8334	39.1175
NC_010473.1	folP_locusTag_ECDH10B_RS17025	96.4614	99.0317	107.475	96.7499	97.9484	102.132	96.1113	96.4882	93.9971
NC_010473.1	folX_locusTag_ECDH10B_RS12540	240.8	237.666	154.784	120.376	115.195	180.823	105.382	176.533	184.589
NC_010473.1	fpr_locusTag_ECDH10B_RS20945	73.5748	55.93	45.9543	48.796	43.1929	68.3063	42.7842	87.9392	53.4246
NC_010473.1	frc_locusTag_ECDH10B_RS12895	4.4298	3.11325	1.53973	2.67455	3.25168	3.40649	4.86358	5.22185	4.59025
NC_010473.1	frdA_locusTag_ECDH10B_RS22190	45.5115	53.9934	42.5087	62.4963	60.4845	82.9187	61.6182	67.8742	36.0059
NC_010473.1	frdC_locusTag_ECDH10B_RS22180	53.1159	57.575	49.4214	44.6797	44.97	63.9171	90.8067	39.1421	42.637
NC_010473.1	frdD_locusTag_ECDH10B_RS22175	74.4157	73.6696	69.1305	54.7156	46.5843	81.2365	97.4784	64.0498	52.4358
NC_010473.1	fre_locusTag_ECDH10B_RS20515	213.664	207.194	237.792	115.012	91.3116	120.598	156.051	100.356	100.662
NC_010473.1	frlA_locusTag_ECDH10B_RS18025	3.24615	3.35551	3.21117	1.72637	1.88893	2.02592	5.22866	3.00449	1.39285
NC_010473.1	frlB_locusTag_ECDH10B_RS18030	6.26415	5.83995	5.7771	6.75301	5.98083	9.88546	7.62163	6.77388	6.49948
NC_010473.1	frlC_locusTag_ECDH10B_RS18035	9.48614	8.92833	7.40988	8.36701	7.88769	6.38861	2.97566	8.46	4.53901
NC_010473.1	frlD_locusTag_ECDH10B_RS18040	11.8079	12.789	13.5309	14.2204	18.8536	9.54375	13.4561	14.6353	11.8559
NC_010473.1	frlR_locusTag_ECDH10B_RS18045	36.6499	27.7035	24.2504	32.9365	27.0375	36.7911	36.2292	38.468	19.5807
NC_010473.1	frmA_locusTag_ECDH10B_RS01595	83.978	117.778	117.295	138.515	111.226	95.2469	120.431	97.3824	87.2738
NC_010473.1	frmB_locusTag_ECDH10B_RS01590	56.2565	60.2852	48.7985	48.4193	44.511	43.7634	32.2035	41.6331	41.7601
NC_010473.1	frmR_locusTag_ECDH10B_RS01600	70.6117	104.151	86.9315	69.0287	103.744	84.0662	63.5577	93.3241	76.3838
NC_010473.1	frr_locusTag_ECDH10B_RS00765	1028.24	977.162	807.416	676.562	676.446	974.265	718.453	866.944	714.969
NC_010473.1	frsA_locusTag_ECDH10B_RS01115	50.5236	46.0863	43.7737	56.3439	43.5356	51.7956	47.9537	51.132	40.7443
NC_010473.1	fruA_locusTag_ECDH10B_RS11815	739.98	829.193	907.397	737.383	730.849	910.646	1003.79	651.213	703.208
NC_010473.1	fruK_locusTag_ECDH10B_RS11820	774.956	768.244	809.807	649.73	663.913	855.918	911.51	717.049	662.095
NC_010473.1	frvB_locusTag_ECDH10B_RS20815	5.3008	3.29066	6.55237	5.75518	5.24965	3.64057	3.45664	4.62345	3.25404
NC_010473.1	frvR_locusTag_ECDH10B_RS20805	8.72218	4.7289	6.55669	6.63244	6.07058	6.15891	4.47788	5.18634	7.16052
NC_010473.1	frvX_locusTag_ECDH10B_RS20810	7.28752	5.15882	9.08837	9.92318	8.80076	11.0188	7.24422	4.46739	9.90255
NC_010473.1	frwB_locusTag_ECDH10B_RS21080	8.15415	7.33117	3.93433	3.45259	11.8292	6.40222	3.20599	5.46003	5.53798
NC_010473.1	frwC_locusTag_ECDH10B_RS21075	5.98947	3.92637	6.34367	5.6117	5.31981	3.2576	5.66957	4.49123	5.61633
NC_010473.1	frwD_locusTag_ECDH10B_RS21095	6.53978	4.49203	4.92271	8.28924	8.28004	1.53145	11.6998	8.31406	5.05156
NC_010473.1	fsaA_locusTag_ECDH10B_RS04590	7.97483	13.5184	16.8319	8.79976	9.3504	12.3789	9.01128	13.047	13.3099
NC_010473.1	fsaB_locusTag_ECDH10B_RS21065	6.9436	7.7129	7.97876	6.04713	6.51482	7.52443	9.35566	9.61099	8.3117
NC_010473.1	fsr_locusTag_ECDH10B_RS02235	17.0233	21.7574	20.212	46.9144	31.5869	17.7475	38.1833	21.5631	26.5122
NC_010473.1	ftn_locusTag_ECDH10B_RS10475	45.4199	53.2973	18.4018	19.9203	14.5148	40.494	24.9233	41.3569	19.5988
NC_010473.1	ftsA_locusTag_ECDH10B_RS00375	327.908	270.201	302.47	264.694	287.323	282.309	306.922	278.031	298.543
NC_010473.1	ftsB_locusTag_ECDH10B_RS14810	232.094	230.448	268.528	233.634	237.594	196.591	242.762	207.549	205.415
NC_010473.1	ftsE_locusTag_ECDH10B_RS18485	196.58	212.72	264.465	232.602	222.231	198.207	223.258	187.433	168.748
NC_010473.1	ftsI_locusTag_ECDH10B_RS00325	266.48	204.88	266.059	234.4	253.63	229.878	266.771	226.162	287.712
NC_010473.1	ftsK_locusTag_ECDH10B_RS04925	100.055	86.549	98.0613	95.4999	95.8939	84.581	96.4533	99.3323	95.3355
NC_010473.1	ftsL_locusTag_ECDH10B_RS00320	214.299	165.503	180.591	173.91	195.982	207.512	201.121	176.437	214.851
NC_010473.1	ftsN_locusTag_ECDH10B_RS20990	215.408	186.521	181.393	166.091	178.496	185.522	199.689	173.871	167.398
NC_010473.1	ftsQ_locusTag_ECDH10B_RS00370	228.124	197.138	237.935	212.217	237.621	226.311	221.799	225.957	227.099
NC_010473.1	ftsW_locusTag_ECDH10B_RS00350	143.046	119.911	152.144	130.635	158.317	111.971	177.062	119.741	139.029
NC_010473.1	ftsX_locusTag_ECDH10B_RS18480	178.275	181.491	209.488	189.105	185.343	180.255	202.444	166.84	166.856
NC_010473.1	ftsY_locusTag_ECDH10B_RS18490	157.151	151.059	113.471	103.226	97.1137	157.118	128.623	152.841	97.8961
NC_010473.1	ftsZ_locusTag_ECDH10B_RS00380	572.498	525.089	675.751	574.695	570.461	529.67	645.378	519.739	548.431
NC_010473.1	fucA_locusTag_ECDH10B_RS15090	6.35427	5.72683	2.75108	3.85877	0.911174	4.65659	5.05057	6.57286	4.2522
NC_010473.1	fucI_locusTag_ECDH10B_RS15100	5.33319	5.54715	4.29649	8.05935	7.35044	7.83047	8.81949	8.19976	3.36523
NC_010473.1	fucK_locusTag_ECDH10B_RS15105	8.59092	10.5883	7.32738	7.79144	5.03266	8.04548	7.2349	8.2648	6.19634
NC_010473.1	fucO_locusTag_ECDH10B_RS15085	21.0378	9.60459	9.15156	18.4979	27.3517	21.66	25.5848	9.60557	22.3025
NC_010473.1	fucP_locusTag_ECDH10B_RS15095	1.39487	2.68447	2.45217	2.69306	2.44024	2.48779	3.66687	5.14784	2.62733
NC_010473.1	fucR_locusTag_ECDH10B_RS15115	39.4101	29.6574	24.7651	13.2296	18.0392	33.4664	33.9421	26.1114	21.5134
NC_010473.1	fucU_locusTag_ECDH10B_RS15110	38.6452	32.8318	25.3072	22.9166	18.4547	36.7914	37.7264	32.7318	26.0187
NC_010473.1	fumA_locusTag_ECDH10B_RS08940	63.1704	76.6997	37.47	45.7997	24.788	28.6149	34.3261	33.7573	21.721
NC_010473.1	fumB_locusTag_ECDH10B_RS22010	4.79263	4.85007	5.23104	5.9015	5.84356	3.66077	6.76368	7.4204	4.48727
NC_010473.1	fumC_locusTag_ECDH10B_RS08935	25.486	17.567	12.9652	21.364	17.88	11.4385	14.1099	12.3359	10.8381
NC_010473.1	fur_locusTag_ECDH10B_RS03820	613.316	548.915	375.598	355.234	403.564	470.024	384.821	429.225	481.202
NC_010473.1	fusA_locusTag_ECDH10B_RS17865	6622.56	6960.9	5586.61	6035.8	5990.24	6639.52	5424.27	6451.48	4731.44
NC_010473.1	fxsA_locusTag_ECDH10B_RS22110	50.2283	46.1541	48.3381	70.1743	41.6197	44.1793	45.1807	52.081	69.7477
NC_010473.1	gabP_locusTag_ECDH10B_RS14375	11.0095	8.70376	11.1634	8.78326	8.87605	7.33116	15.8228	10.9377	13.0211
NC_010473.1	gabT_locusTag_ECDH10B_RS14370	26.6195	32.2733	29.1343	16.949	16.6287	39.543	43.31	26.051	31.214
NC_010473.1	gadA_locusTag_ECDH10B_RS18785	25.3889	24.613	30.8957	22.24	30.4733	240.522	280.712	191.521	296.574
NC_010473.1	gadB_locusTag_ECDH10B_RS08320	22.2681	26.7273	21.2518	21.0511	26.1073	240.995	284.295	202.271	246.658
NC_010473.1	gadC_locusTag_ECDH10B_RS08315	11.6324	14.9281	17.2993	9.254	11.3801	114.022	139.411	104.869	98.681
NC_010473.1	gadE_locusTag_ECDH10B_RS18755	15.5159	8.14374	3.70702	5.00969	4.65117	107.401	42.1062	126.766	29.8411
NC_010473.1	gadW_locusTag_ECDH10B_RS18775	195.945	85.2443	30.254	41.5472	50.7178	192.466	83.7175	359.027	224.838
NC_010473.1	gadX_locusTag_ECDH10B_RS18780	149.624	60.9437	20.8812	13.7041	20.7477	34.7837	23.7017	42.5679	40.4566
NC_010473.1	galE_locusTag_ECDH10B_RS04250	64.6985	64.4762	39.4678	55.3739	39.7309	185.493	48.6923	141.842	36.4217
NC_010473.1	galF_locusTag_ECDH10B_RS11170	472.612	417.101	349.055	350.756	331.711	313.785	312.524	366.208	345.856
NC_010473.1	galK_locusTag_ECDH10B_RS04230	69.143	65.9273	65.856	53.9257	47.8465	59.352	53.1281	48.0783	44.6111
NC_010473.1	galM_locusTag_ECDH10B_RS04225	225.471	211.754	260.173	187.66	167.399	168.157	220.489	140.201	153.335
NC_010473.1	galR_locusTag_ECDH10B_RS15285	35.9471	29.5672	28.8298	22.281	23.0222	29.7092	30.1466	33.7495	29.0284
NC_010473.1	galS_locusTag_ECDH10B_RS11725	11.3487	5.06216	7.70862	6.41539	7.13034	4.53853	10.3395	9.28759	6.86363
NC_010473.1	galT_locusTag_ECDH10B_RS04245	37.0415	33.4639	19.9357	39.4374	19.1177	98.7753	38.4687	83.1875	18.9089
NC_010473.1	galU_locusTag_ECDH10B_RS06655	294.271	252.189	113.681	107.897	127.732	248.125	145.751	275.402	237.289
NC_010473.1	gapA_locusTag_ECDH10B_RS09810	4047.29	3875.44	4353.11	4162.74	3809.75	3947.89	4183.81	4649.45	3350.16
NC_010473.1	garD_locusTag_ECDH10B_RS16775	9.55037	6.54856	6.89932	8.59442	7.25816	6.80167	6.24007	9.63175	6.22395
NC_010473.1	garK_locusTag_ECDH10B_RS16755	17.9794	12.7031	16.1014	15.1629	14.7278	13.3318	21.371	13.1145	16.354
NC_010473.1	garL_locusTag_ECDH10B_RS16765	7.0533	3.89801	2.9694	5.34804	3.46541	4.53878	4.68791	4.40977	4.42596
NC_010473.1	garP_locusTag_ECDH10B_RS16770	1.91054	2.43101	3.47133	3.31283	3.24463	2.18321	1.70902	3.37324	1.32846
NC_010473.1	garR_locusTag_ECDH10B_RS16760	11.6591	13.2804	13.3491	12.3815	13.5963	10.5617	20.3644	11.816	13.994
NC_010473.1	gatA_locusTag_ECDH10B_RS11430	31.3143	12.5481	3.16956	8.69791	2.16232	15.8639	3.61474	32.6379	5.89475
NC_010473.1	gatB_locusTag_ECDH10B_RS11425	8.92069	6.9971	1.4471e-05	2.87979	4.42469	2.05099	10.4357	18.2823	8.85814
NC_010473.1	gatC_locusTag_ECDH10B_RS11420	10.1771	9.49184	7.9137	9.86914	7.86562	9.50164	27.6211	22.2005	6.00885
NC_010473.1	gatD_locusTag_ECDH10B_RS11415	10.0067	6.80704	7.62514	6.11186	4.47511	6.41187	6.97823	7.87702	4.11103
NC_010473.1	gatY_locusTag_ECDH10B_RS11440	354.321	244.034	154.301	222.332	117.497	406.387	169.427	357.648	123.564
NC_010473.1	gcd_locusTag_ECDH10B_RS00525	54.7661	42.4879	42.959	59.0864	37.9079	38.263	49.1887	50.3596	32.3142
NC_010473.1	gcl_locusTag_ECDH10B_RS02370	7.24028	3.87806	4.07888	3.70594	5.40062	3.29307	6.50701	4.48867	4.9195
NC_010473.1	gcvA_locusTag_ECDH10B_RS15130	51.1197	44.492	30.962	31.4976	25.8167	41.2658	39.4467	43.5354	42.881
NC_010473.1	gcvH_locusTag_ECDH10B_RS15625	624.447	728.429	588.142	515.951	345.409	541.22	559.3	419.492	264.642
NC_010473.1	gcvP_locusTag_ECDH10B_RS15620	335.884	344.835	319.33	290.448	200.538	280.328	291.236	206.202	140.564
NC_010473.1	gcvR_locusTag_ECDH10B_RS13450	207.029	158.445	176.056	176.369	157.117	153.309	172.246	226.815	198.304
NC_010473.1	gdhA_locusTag_ECDH10B_RS09710	48.279	50.3904	47.2814	46.6455	63.6257	242.34	189.02	205.738	214.043
NC_010473.1	gfcA_locusTag_ECDH10B_RS05430	20.0947	16.7182	23.5807	17.218	9.86773	20.0195	14.4511	18.0503	15.9682
NC_010473.1	gfcB_locusTag_ECDH10B_RS05425	10.6712	5.57137	2.02236	1.9161	8.43136	7.64118	6.49011	4.78625	3.79093
NC_010473.1	gfcC_locusTag_ECDH10B_RS05420	2.31829	3.99567	4.67497	6.17404	5.84364	6.19255	2.24112	4.19812	3.37227
NC_010473.1	gfcD_locusTag_ECDH10B_RS05415	4.72632	4.16761	3.54873	5.18213	4.30772	3.28688	5.92792	3.33438	1.85063
NC_010473.1	gfcE_locusTag_ECDH10B_RS05410	7.27226	6.39106	5.45048	5.99634	5.8568	4.30276	3.16919	6.80163	4.16716
NC_010473.1	ggt_locusTag_ECDH10B_RS18395	29.3308	26.6728	17.5779	15.4109	15.7452	32.9068	39.5015	23.2958	26.2081
NC_010473.1	gidA_locusTag_ECDH10B_RS20000	244.27	221.553	273.984	272.923	278.047	197.557	247.45	234.916	185.148
NC_010473.1	gidB_locusTag_ECDH10B_RS19995	89.1966	77.0287	66.0836	60.5487	68.1805	65.4144	60.4406	96.1997	65.8223
NC_010473.1	glcA_locusTag_ECDH10B_RS16005	14.3137	9.60738	12.6041	22.1453	16.6389	10.3293	17.8462	11.9262	11.5159
NC_010473.1	glcB_locusTag_ECDH10B_RS16010	28.1887	26.8941	23.5163	16.5426	18.9509	28.9669	22.4724	26.1254	23.3811
NC_010473.1	glcC_locusTag_ECDH10B_RS16035	35.2654	32.1876	28.8095	15.9447	10.2951	16.1682	17.3073	14.7787	8.92142
NC_010473.1	glcD_locusTag_ECDH10B_RS16030	4.28095	3.99082	3.62019	3.64693	3.81893	3.18902	7.47766	5.0582	2.86876
NC_010473.1	glcE_locusTag_ECDH10B_RS16025	10.08	6.09318	5.33724	8.26532	5.76603	6.26237	4.62318	6.34568	4.82985
NC_010473.1	glcF_locusTag_ECDH10B_RS16020	13.744	13.3316	9.5251	9.86671	8.33402	19.1492	15.4409	10.7821	13.031
NC_010473.1	glcG_locusTag_ECDH10B_RS16015	43.7841	20.973	11.2115	17.4738	20.0833	32.2658	9.49915	15.5039	23.8651
NC_010473.1	gldA_locusTag_ECDH10B_RS21060	17.0135	15.42	16.9113	19.7859	12.1662	19.2295	16.2252	20.757	13.5162
NC_010473.1	glf_locusTag_ECDH10B_RS11140	87.2269	62.9187	33.0748	45.3606	53.25	64.9723	41.5102	88.0193	35.1893
NC_010473.1	glgA_locusTag_ECDH10B_RS18315	135.719	123.471	143.246	133.971	118.004	123.315	152.357	130.392	107.097
NC_010473.1	glgB_locusTag_ECDH10B_RS18330	139.748	117.09	114.464	118.607	101.414	121.863	118.908	133.727	107.14
NC_010473.1	glgC_locusTag_ECDH10B_RS18320	131.872	106.669	112.74	100.029	94.9868	105.157	119.593	112.734	102.605
NC_010473.1	glgP_locusTag_ECDH10B_RS18310	114.854	109.97	120.511	100.638	95.7321	103.956	128.12	114.438	116.006
NC_010473.1	glgS_locusTag_ECDH10B_RS16380	69.8601	57.1313	12.3004	12.2679	8.84281	54.0296	57.1847	52.7458	20.8816
NC_010473.1	glgX_locusTag_ECDH10B_RS18325	117.25	100.239	97.6153	97.7332	93.1371	93.8605	100.586	81.8974	90.4607
NC_010473.1	glk_locusTag_ECDH10B_RS12970	90.2683	100.953	86.4513	77.7934	59.2092	117.952	90.4434	85.1312	80.6999
NC_010473.1	glmM_locusTag_ECDH10B_RS17020	227.977	257.371	274.279	290.476	260.623	241.174	239.773	223.391	186.214
NC_010473.1	glmU_locusTag_ECDH10B_RS19945	487.615	502.792	572.599	571.211	461.152	435.236	520.024	500.532	373.408
NC_010473.1	glnA_locusTag_ECDH10B_RS20650	357.879	436.653	336.316	457.019	376.215	338.471	361.195	395.5	236.674
NC_010473.1	glnB_locusTag_ECDH10B_RS13825	267.593	243.028	185.512	193.958	174.827	277.986	216.962	246.71	236.45
NC_010473.1	glnD_locusTag_ECDH10B_RS00740	34.6616	30.4609	24.1599	25.4533	27.7934	29.1734	27.7153	27.5561	26.4364
NC_010473.1	glnE_locusTag_ECDH10B_RS16410	69.9819	62.7382	67.5859	62.6478	58.3784	41.182	44.4719	39.8496	35.0703
NC_010473.1	glnG_locusTag_ECDH10B_RS20640	50.0766	51.1054	47.7883	60.6114	60.1609	48.7379	53.7452	50.5489	34.812
NC_010473.1	glnH_locusTag_ECDH10B_RS04515	136.738	146.286	73.1893	71.6649	85.346	120.324	89.1847	118.828	85.6189
NC_010473.1	glnK_locusTag_ECDH10B_RS02090	5.11669	2.79672	0.770661	3.69323	5.18654	1.72332	7.98154	8.87551	4.61976
NC_010473.1	glnL_locusTag_ECDH10B_RS20645	72.989	68.6045	66.4923	72.6446	71.6232	48.1933	54.8033	65.9637	49.8069
NC_010473.1	glnP_locusTag_ECDH10B_RS04510	105.227	93.0913	85.4648	105.62	78.3453	99.3294	96.9803	88.6934	61.117
NC_010473.1	glnQ_locusTag_ECDH10B_RS04505	99.3856	116.247	127.313	133.07	99.0555	120.317	112.2	79.5845	85.9075
NC_010473.1	glnS_locusTag_ECDH10B_RS03805	238.105	263.913	250.66	317.923	181.922	270.017	225.147	274.378	119.882
NC_010473.1	gloA_locusTag_ECDH10B_RS09140	165.571	157.918	68.4797	72.6937	58.8148	133.886	64.6033	146.08	92.8687
NC_010473.1	gloB_locusTag_ECDH10B_RS00970	35.5853	23.2495	11.136	8.83708	9.88356	28.8378	16.7084	21.5699	18.9747
NC_010473.1	glpA_locusTag_ECDH10B_RS12210	3.89514	2.39463	3.48444	5.26167	3.75455	2.14673	3.26755	3.28043	2.48159
NC_010473.1	glpB_locusTag_ECDH10B_RS12215	2.26535	3.47463	2.79307	2.81498	3.03128	6.11017	4.76846	2.74938	2.79549
NC_010473.1	glpC_locusTag_ECDH10B_RS12220	3.21259	2.75417	3.55089	3.35198	2.81594	3.17316	5.93898	1.86994	2.67641
NC_010473.1	glpD_locusTag_ECDH10B_RS18300	33.9093	46.2776	29.3844	33.6352	27.4401	27.6657	25.0954	32.4404	20.7093
NC_010473.1	glpE_locusTag_ECDH10B_RS18295	109.916	107.774	112.705	93.9686	70.2874	91.1849	119.584	117.252	97.7347
NC_010473.1	glpF_locusTag_ECDH10B_RS20960	18.2944	20.5609	8.75114	13.0918	12.3375	18.5641	21.7187	10.9042	12.466
NC_010473.1	glpG_locusTag_ECDH10B_RS18290	185.482	167.219	171.944	151.92	135.81	130.966	137.794	148.785	134.811
NC_010473.1	glpK_locusTag_ECDH10B_RS20955	24.5464	26.4787	19.9121	20.5711	14.9684	24.9868	24.0628	21.1941	19.156
NC_010473.1	glpQ_locusTag_ECDH10B_RS12200	35.7409	23.6752	17.0667	14.055	16.6527	29.3627	17.4092	32.6598	25.5339
NC_010473.1	glpR_locusTag_ECDH10B_RS18285	136.534	132.327	142.534	107.404	119.32	131.244	141.559	123.166	120.232
NC_010473.1	glpT_locusTag_ECDH10B_RS12205	4.98237	5.42645	4.69937	6.41346	6.00899	5.62036	8.98152	6.8093	4.74536
NC_010473.1	glpX_locusTag_ECDH10B_RS20950	62.0638	70.1059	76.3526	80.5213	59.9043	71.0345	76.9334	54.7369	53.7424
NC_010473.1	gltA_locusTag_ECDH10B_RS04025	268.871	256.464	214.11	138.898	121.256	157.286	158.649	112.992	120.304
NC_010473.1	gltB_locusTag_ECDH10B_RS17200	341.196	640.388	688.137	535.718	539.333	674.556	758.106	341.85	272.583
NC_010473.1	gltD_locusTag_ECDH10B_RS17205	337.591	680.941	735.319	558.341	572.07	712.973	678.202	312.504	276.405
NC_010473.1	gltF_locusTag_ECDH10B_RS17210	31.9295	38.4734	16.5167	22.7996	24.3264	47.006	27.0054	38.6403	21.5412
NC_010473.1	gltI_locusTag_ECDH10B_RS03165	282.275	398.455	152.472	128.077	104.615	360.164	198.142	222.521	117.484
NC_010473.1	gltI_locusTag_ECDH10B_RS03700	282.291	401.996	151.404	129.309	106.631	338.464	175.629	225.789	149.026
NC_010473.1	gltJ_locusTag_ECDH10B_RS03160	99.2437	135.686	101.278	96.929	59.2245	95.4596	88.6755	86.4025	58.9991
NC_010473.1	gltJ_locusTag_ECDH10B_RS03695	91.0024	147.556	105.717	95.7462	70.9856	102.489	92.0644	78.7623	59.8532
NC_010473.1	gltK_locusTag_ECDH10B_RS03155	83.2801	121.353	99.0214	70.0813	59.2236	104.479	99.1629	77.402	47.64
NC_010473.1	gltK_locusTag_ECDH10B_RS03690	86.3187	127.587	84.4216	83.3014	60.4205	102.155	90.3121	73.4402	60.8784
NC_010473.1	gltP_locusTag_ECDH10B_RS21770	115.113	132.297	163.601	133.452	150.505	118.462	158.844	91.6926	128.872
NC_010473.1	gltS_locusTag_ECDH10B_RS19520	89.0338	119.784	157.692	169.12	173.251	135.28	180.649	145.037	128.174
NC_010473.1	gltX_locusTag_ECDH10B_RS13030	287.199	325.988	340.259	390.894	309.024	305.595	314.981	292.502	243.991
NC_010473.1	glxK_locusTag_ECDH10B_RS02400	13.3818	9.72015	7.27977	10.3008	9.82308	8.20957	12.0461	9.17007	8.43134
NC_010473.1	glxR_locusTag_ECDH10B_RS02380	6.11659	3.59142	3.75787	4.86996	2.89779	3.82035	0.605904	6.96496	3.16169
NC_010473.1	glyA_locusTag_ECDH10B_RS13815	1065.08	873.673	911.029	972.608	756.493	743.814	736.518	868.17	645.891
NC_010473.1	glyS_locusTag_ECDH10B_RS19025	472.851	480.119	556.586	558.49	506.493	509.686	581.149	465.159	407.346
NC_010473.1	gmd_locusTag_ECDH10B_RS11225	5.58914	4.78255	6.19636	4.27508	5.1205	5.62606	7.86371	21.6883	44.3969
NC_010473.1	gmhB_locusTag_ECDH10B_RS00910	112.235	116.555	94.3763	58.192	84.3674	109.648	80.0239	115.41	118.495
NC_010473.1	gmk_locusTag_ECDH10B_RS19495	381.332	339.591	292.998	253.618	261.666	299.958	299.458	330.482	324.974
NC_010473.1	gmr_locusTag_ECDH10B_RS07220	23.5697	22.4169	8.89405	12.5268	6.22112	23.7483	9.76235	25.3516	12.9483
NC_010473.1	gnd_locusTag_ECDH10B_RS11105	1116.08	1138.86	1240.71	1148.59	1132.4	881.254	920.833	961.422	963.524
NC_010473.1	gnsA_locusTag_ECDH10B_RS05460	79.097	56.9143	24.0905	33.2583	31.5654	70.0084	34.9216	105.091	67.9089
NC_010473.1	gnsB_locusTag_ECDH10B_RS08620	144.777	81.762	82.0583	52.583	90.7505	49.1104	74.8948	89.4659	84.0265
NC_010473.1	gntK_locusTag_ECDH10B_RS18350	24.3246	17.2171	17.1346	20.1204	14.1301	6.78406	19.8995	24.7715	18.9064
NC_010473.1	gntR_locusTag_ECDH10B_RS18355	83.4605	74.207	74.1586	78.2887	77.1474	96.127	62.1309	77.6941	68.3277
NC_010473.1	gntT_locusTag_ECDH10B_RS18250	27.5859	22.9543	34.0333	33.5704	34.4342	28.0981	42.3563	27.7432	26.7817
NC_010473.1	gntU_locusTag_ECDH10B_RS18345	15.612	13.1768	18.402	16.3614	16.6598	15.2589	19.1684	12.9405	16.9983
NC_010473.1	gntX_locusTag_ECDH10B_RS18240	74.3198	63.948	61.5708	73.2334	61.7367	59.1091	62.0294	60.2851	61.1649
NC_010473.1	gntY_locusTag_ECDH10B_RS18245	355.464	334.784	353.144	313.867	283.698	281.23	433.82	390.806	260.547
NC_010473.1	gor_locusTag_ECDH10B_RS18680	147.721	149.134	153.894	149.459	142.916	153.849	161.12	145.178	118.363
NC_010473.1	gph_locusTag_ECDH10B_RS18095	211.506	189.629	174.893	167.013	142.1	178.834	197.301	159.373	151.458
NC_010473.1	gpmA_locusTag_ECDH10B_RS04220	1071.35	805.271	913.773	420.739	646.541	871.602	605.821	587.757	824.655
NC_010473.1	gpmI_locusTag_ECDH10B_RS19315	397.135	438.703	349.835	375.148	314.242	485.911	455.49	411.404	331.038
NC_010473.1	gpp_locusTag_ECDH10B_RS20190	139.438	139.082	139.542	124.736	120.775	127.347	133.141	152.757	96.8447
NC_010473.1	gpsA_locusTag_ECDH10B_RS19295	420.947	456.918	473.042	401.81	359.677	453.191	434.218	382.071	323.705
NC_010473.1	gpt_locusTag_ECDH10B_RS01110	233.519	253.971	249.578	227.193	207.368	195.985	238.183	231.555	187.243
NC_010473.1	greA_locusTag_ECDH10B_RS17045	287.028	272.808	182.469	173.416	164.947	261.869	172.341	291.917	224.083
NC_010473.1	greB_locusTag_ECDH10B_RS18205	51.3189	39.8093	21.3109	29.5094	32.6333	37.8954	35.1764	48.4512	35.1206
NC_010473.1	groES_locusTag_ECDH10B_RS22120	1050.34	948.75	334.365	483.143	521.641	1058.56	511.72	1523.19	1286.64
NC_010473.1	groL_locusTag_ECDH10B_RS22125	1251.79	1311.78	891.164	1182.13	1213.41	1374.19	1216.09	1870.44	1617.18
NC_010473.1	grpE_locusTag_ECDH10B_RS14155	776.688	642.297	385.789	398.73	418.608	655.601	573.086	783.126	663.853
NC_010473.1	grxA_locusTag_ECDH10B_RS04710	37.3064	22.767	7.26369	3.46149	11.1071	36.263	19.0722	23.5381	18.3238
NC_010473.1	grxB_locusTag_ECDH10B_RS05865	74.7035	80.6981	44.2183	45.6398	54.4777	78.6339	95.3729	77.8806	57.079
NC_010473.1	grxC_locusTag_ECDH10B_RS19305	607.484	604.004	463.477	389.063	396.495	560.469	486.688	662.672	508.987
NC_010473.1	grxD_locusTag_ECDH10B_RS09155	398.979	479.554	311.315	460.926	329.856	406.337	338.026	488.839	286.781
NC_010473.1	gshA_locusTag_ECDH10B_RS14500	241.753	229.537	249.97	240.04	213.054	251.028	287.513	266.6	250.569
NC_010473.1	gshB_locusTag_ECDH10B_RS15840	147.681	140.751	149.615	151.73	121.709	126.601	144.746	143.437	110.869
NC_010473.1	gsiA_locusTag_ECDH10B_RS04610	73.0146	30.2438	70.8625	109.189	139.922	29.3175	39.0119	109.303	89.4907
NC_010473.1	gsiB_locusTag_ECDH10B_RS04615	53.6589	27.0568	47.873	62.4965	94.1513	20.4902	25.2981	76.1779	51.9637
NC_010473.1	gsiC_locusTag_ECDH10B_RS04620	34.0017	21.4272	37.2944	62.4622	87.4162	24.4081	25.4411	52.2263	49.0183
NC_010473.1	gsiD_locusTag_ECDH10B_RS04625	40.1993	16.3296	29.8634	40.3991	59.33	9.6348	7.59099	40.9996	36.3345
NC_010473.1	gsk_locusTag_ECDH10B_RS02225	88.0098	92.7044	89.3565	86.4973	88.2638	83.8532	86.6284	79.1921	93.6481
NC_010473.1	gspA_locusTag_ECDH10B_RS17775	7.60075	7.97084	4.25562	4.94234	4.74177	5.34608	5.97497	11.4899	7.13696
NC_010473.1	gspC_locusTag_ECDH10B_RS17780	11.1499	7.60261	4.66981	2.86969	5.86285	7.81235	6.99325	15.9168	6.50805
NC_010473.1	gspD_locusTag_ECDH10B_RS17785	8.38575	6.67016	6.79073	5.38065	9.74375	8.57127	4.84692	9.44063	5.55512
NC_010473.1	gspE_locusTag_ECDH10B_RS17790	6.64799	7.18878	6.42942	8.41914	8.28585	7.21501	5.36213	7.66837	5.95786
NC_010473.1	gspF_locusTag_ECDH10B_RS17795	4.87081	3.41535	2.71031	3.26319	5.60362	4.50075	4.25716	5.4714	5.31559
NC_010473.1	gspG_locusTag_ECDH10B_RS17800	5.69329	6.23677	4.93408	4.30124	3.40805	9.78989	0.43478	2.97979	2.38212
NC_010473.1	gspH_locusTag_ECDH10B_RS17805	6.58681	4.7581	3.38322	3.77738	3.3222	3.98552	3.50855	4.82512	3.55468
NC_010473.1	gspI_locusTag_ECDH10B_RS17810	4.94954	3.20288	3.03241	2.74028	5.88451	3.35645	3.79964e-05	3.1917	5.98267
NC_010473.1	gspJ_locusTag_ECDH10B_RS17815	5.06546	6.14763	1.65173	9.41078	7.9815	6.56967	5.63154	4.21204	4.6235
NC_010473.1	gspK_locusTag_ECDH10B_RS17820	5.54041	4.20453	4.75499	6.3057	2.1148	4.00483	2.78309	3.35364	3.4165
NC_010473.1	gspL_locusTag_ECDH10B_RS17825	7.63091	5.25652	3.55867	9.03097	5.22904	8.06524	5.9135	6.85969	4.75248
NC_010473.1	gspM_locusTag_ECDH10B_RS17830	3.7515	2.81385	3.32741	4.32631	2.25471	3.00628	1.23636	10.4047	5.34955
NC_010473.1	gspO_locusTag_ECDH10B_RS17835	10.1958	5.12653	4.61707	6.84569	6.59963	7.03137	5.38801	16.0205	6.37024
NC_010473.1	gss_locusTag_ECDH10B_RS16075	93.8791	78.976	89.2238	84.2223	74.1302	78.094	88.9309	83.9227	68.0029
NC_010473.1	gst_locusTag_ECDH10B_RS09060	57.4222	56.1231	37.5769	38.3255	41.9767	53.251	49.9921	45.199	53.483
NC_010473.1	guaA_locusTag_ECDH10B_RS13595	427.544	433.824	466.698	513.384	384.133	405.222	430.634	377.166	297.243
NC_010473.1	guaB_locusTag_ECDH10B_RS13600	326.9	334.001	351.53	362.614	306.517	312.734	333.13	330.392	214.614
NC_010473.1	guaC_locusTag_ECDH10B_RS00425	207.471	196.763	187.208	153.746	141.393	206.958	208.926	176.114	158.086
NC_010473.1	guaD_locusTag_ECDH10B_RS15515	11.7085	7.0307	6.20972	4.01407	5.75148	4.85765	4.72439	6.04839	4.87627
NC_010473.1	gudD_locusTag_ECDH10B_RS15020	9.89479	10.0049	6.59838	7.35623	8.91459	13.2953	11.8527	11.7227	9.80315
NC_010473.1	gudP_locusTag_ECDH10B_RS15030	3.66921	3.3632	3.35019	3.73568	2.35231	1.7976	9.49915	2.87724	2.97901
NC_010473.1	gudX_locusTag_ECDH10B_RS15025	7.49469	5.53024	5.97202	7.93444	5.0709	5.05133	3.34599	4.01008	5.17903
NC_010473.1	gutM_locusTag_ECDH10B_RS14595	6.97252	10.1096	2.66043	4.39645	3.93245	8.67196	13.5475	5.55559	9.56203
NC_010473.1	gutQ_locusTag_ECDH10B_RS14605	37.2738	26.3341	36.7999	35.1944	26.3974	29.3267	36.4609	33.2565	23.347
NC_010473.1	gyrA_locusTag_ECDH10B_RS12155	420.697	437.731	477.748	464.156	377.879	404.008	412.855	363.111	315.227
NC_010473.1	hcaB_locusTag_ECDH10B_RS13765	8.35125	6.71298	6.34446	9.7364	10.5272	7.02494	2.29293	4.66887	4.65489
NC_010473.1	hcaC_locusTag_ECDH10B_RS13760	8.58082	4.52808	8.27564	7.93645	4.7026	6.59052	2.37482	13.8046	5.80907
NC_010473.1	hcaD_locusTag_ECDH10B_RS13770	10.2988	7.37063	7.50039	8.22466	8.77647	8.2213	5.65841	7.83016	4.9282
NC_010473.1	hcaE_locusTag_ECDH10B_RS13750	17.1546	12.6997	17.3631	17.3319	15.0121	11.9538	12.7586	12.6197	12.247
NC_010473.1	hcaF_locusTag_ECDH10B_RS13755	13.4426	9.04449	11.3142	15.0132	13.3873	3.83872	4.10776	9.03707	6.26811
NC_010473.1	hcaR_locusTag_ECDH10B_RS13745	22.0057	18.9864	14.406	9.4796	9.56969	4.78439	6.5747	10.7048	6.62799
NC_010473.1	hcaT_locusTag_ECDH10B_RS13740	35.0426	22.5535	24.597	30.5233	35.8626	16.2058	26.5875	28.9286	25.0138
NC_010473.1	hchA_locusTag_ECDH10B_RS10780	60.6998	86.3908	40.7094	31.6979	35.3661	105.1	65.3218	53.0712	58.7449
NC_010473.1	hcp_locusTag_ECDH10B_RS04835	5.07827	2.88611	3.92436	4.1864	5.61574	4.55934	6.92312	5.23828	3.54827
NC_010473.1	hcr_locusTag_ECDH10B_RS04830	7.7263	6.1301	8.29694	5.70675	9.055	2.42769	5.41689	5.73844	4.57044
NC_010473.1	hda_locusTag_ECDH10B_RS13535	102.492	68.7587	92.1025	105.574	109.012	72.7757	72.6822	109.151	97.2474
NC_010473.1	hdeA_locusTag_ECDH10B_RS18745	229.751	182.245	44.6772	62.3635	104.577	2153.06	969.482	1957.46	1063.08
NC_010473.1	hdeB_locusTag_ECDH10B_RS18740	103.448	56.7867	22.4168	35.9149	38.4035	843.461	382.296	919.715	489.472
NC_010473.1	hdeD_locusTag_ECDH10B_RS18750	153.535	200.809	159.586	220.493	164.711	557.754	448.783	419.483	416.042
NC_010473.1	hdfR_locusTag_ECDH10B_RS20120	39.5264	32.2298	20.4561	17.5464	19.9699	36.5797	17.3453	49.6457	31.9048
NC_010473.1	hdhA_locusTag_ECDH10B_RS08975	194.605	106.431	42.4132	65.0634	64.8055	104.04	76.2902	187.782	154.383
NC_010473.1	helD_locusTag_ECDH10B_RS05295	41.3459	35.8433	38.2701	36.3459	35.3023	40.3565	35.3327	34.2983	37.6244
NC_010473.1	hemA_locusTag_ECDH10B_RS06510	102.618	90.8141	101.009	110.823	105.076	98.3318	82.5878	90.1451	93.1619
NC_010473.1	hemB_locusTag_ECDH10B_RS01660	140.911	124.539	162.643	164.903	145.214	138.515	120.192	132.389	127.26
NC_010473.1	hemC_locusTag_ECDH10B_RS20330	182.804	169.36	174.76	165.578	159.703	164.354	173.75	135.806	148.606
NC_010473.1	hemD_locusTag_ECDH10B_RS20325	121.179	122.138	114.693	97.1617	91.6984	133.486	120.1	117.208	113.376
NC_010473.1	hemE_locusTag_ECDH10B_RS21325	151.249	148.523	186.818	161.729	166.553	160.532	188.554	125.544	131.788
NC_010473.1	hemF_locusTag_ECDH10B_RS13220	58.1001	51.9451	56.2262	45.0721	50.3202	43.4102	51.3946	50.696	44.7734
NC_010473.1	hemG_locusTag_ECDH10B_RS20545	93.6116	104.993	81.9672	68.135	83.0622	73.3391	88.0542	80.51	92.2741
NC_010473.1	hemH_locusTag_ECDH10B_RS02215	41.8687	45.9899	49.0993	66.4171	49.976	51.0276	60.3915	50.443	40.7721
NC_010473.1	hemL_locusTag_ECDH10B_RS00680	262.769	254.256	321.732	293.245	402.119	198.17	292.929	237.253	389.332
NC_010473.1	hemN_locusTag_ECDH10B_RS20630	95.3984	101.911	93.7614	103.856	92.4945	98.4957	99.1284	106.126	74.3378
NC_010473.1	hemY_locusTag_ECDH10B_RS20315	123.14	129.05	108.944	105.069	100.709	126.44	155.83	106.988	100.561
NC_010473.1	hflB_locusTag_ECDH10B_RS17030	893.992	968.931	1155.95	1061.2	1053.24	962.725	1147.48	993.365	894.392
NC_010473.1	hflC_locusTag_ECDH10B_RS22295	301.007	346.57	303.431	333.885	317.567	345.152	352.905	324.523	287.092
NC_010473.1	hflD_locusTag_ECDH10B_RS06210	169.266	168.224	172.456	189.931	169.053	138.78	137.759	167.634	92.9352
NC_010473.1	hflK_locusTag_ECDH10B_RS22290	335.787	383.545	229.962	277.075	249.192	374.458	371.424	355.859	307.237
NC_010473.1	hflX_locusTag_ECDH10B_RS22285	420.851	388.886	338.882	316.381	295.196	381.307	404.454	343.427	354.643
NC_010473.1	hfq_locusTag_ECDH10B_RS22280	1701.41	1475.04	1351.12	1111.07	1165.49	1607.09	1453.24	1549.46	1483.26
NC_010473.1	hha_locusTag_ECDH10B_RS02135	117.397	58.4277	16.9935	9.60947	25.9747	48.6471	30.3275	76.3665	52.9246
NC_010473.1	hinT_locusTag_ECDH10B_RS06060	213.232	195.235	159.302	152.636	154.877	201.693	167.015	210.239	176.052
NC_010473.1	hipA_locusTag_ECDH10B_RS08390	13.7131	9.39475	2.20023	5.07946	7.75685	8.69049	7.15671	11.3836	8.39927
NC_010473.1	hipB_locusTag_ECDH10B_RS08395	31.8808	14.0852	4.56982	5.28625	16.0386	22.7282	9.85626	25.4682	11.4609
NC_010473.1	hisA_locusTag_ECDH10B_RS11080	132.088	98.49	89.5162	101.412	112.258	76.5804	64.496	89.4827	104.236
NC_010473.1	hisB_locusTag_ECDH10B_RS11070	160.364	100.337	96.8081	95.9337	114.601	78.4401	68.1586	128.111	108.688
NC_010473.1	hisC_locusTag_ECDH10B_RS11065	116.643	77.595	79.753	66.6998	75.8865	46.2714	51.0644	91.119	90.2347
NC_010473.1	hisD_locusTag_ECDH10B_RS11060	123.574	83.6985	89.3897	89.8973	106.787	63.9681	59.7337	86.1822	91.7189
NC_010473.1	hisF_locusTag_ECDH10B_RS11085	133.504	95.4251	79.0313	74.4229	96.3407	79.306	48.328	100.98	119.008
NC_010473.1	hisG_locusTag_ECDH10B_RS11055	117.027	92.792	87.6311	83.8717	92.8232	61.887	50.4225	98.8251	104.931
NC_010473.1	hisH_locusTag_ECDH10B_RS11075	138.051	98.6454	104.927	97.6905	100.155	83.5414	80.8874	112.839	102.145
NC_010473.1	hisI_locusTag_ECDH10B_RS11090	158.508	112.838	127.468	91.3505	120.25	90.5648	65.732	122.584	145.629
NC_010473.1	hisJ_locusTag_ECDH10B_RS12570	82.2349	74.4432	58.3468	59.0081	46.4617	40.6844	34.4981	57.1006	32.9467
NC_010473.1	hisL_locusTag_ECDH10B_RS24365	1555.88	916.585	1229.46	926.33	1007.15	811.046	1005.39	985.687	1783.55
NC_010473.1	hisM_locusTag_ECDH10B_RS12560	27.2899	22.444	20.7567	23.0656	21.9488	15.9056	10.2421	22.998	19.4717
NC_010473.1	hisP_locusTag_ECDH10B_RS12555	34.1679	26.6535	24.5053	20.975	24.7055	20.2932	16.9092	24.6926	17.7313
NC_010473.1	hisQ_locusTag_ECDH10B_RS12565	34.1004	35.3244	33.7306	25.1619	21.2352	23.306	12.684	32.3174	20.6845
NC_010473.1	hisS_locusTag_ECDH10B_RS13630	339.585	326.484	323.372	345.453	342.446	333.237	330.873	336.117	282.803
NC_010473.1	hlyE_locusTag_ECDH10B_RS06365	3.93002	0.825573	1.28668	5.62281	1.97541	2.11659	7.54928	2.06266	1.31954
NC_010473.1	hmp_locusTag_ECDH10B_RS13820	31.8708	22.7407	18.1922	22.1616	15.6441	11.7474	22.4147	18.6716	13.9235
NC_010473.1	hns_locusTag_ECDH10B_RS06660	1085.77	988.141	415.911	340.886	511.275	1154.3	732.789	1134.42	637.036
NC_010473.1	hofB_locusTag_ECDH10B_RS00435	8.00696	9.29123	9.14237	12.4629	9.93549	7.88913	12.5375	8.68784	7.56087
NC_010473.1	hofC_locusTag_ECDH10B_RS00430	6.71441	7.58876	7.94584	7.86654	11.1642	6.21611	2.78181	7.15822	5.80456
NC_010473.1	hofQ_locusTag_ECDH10B_RS18125	8.62685	8.59425	6.09001	7.67256	6.0902	4.13714	11.1412	7.16309	7.16733
NC_010473.1	hokA_locusTag_ECDH10B_RS19010	11.6773	6.89992	4.37941	2.73753	1.55137e-05	3.03925	3.79964e-05	7.5909	6.52246
NC_010473.1	hokB_locusTag_ECDH10B_RS07945	78.8051	71.6387	108.29	86.1865	69.9677	102.853	100.219	146.025	146.716
NC_010473.1	hokC_locusTag_ECDH10B_RS00085	16.3319	14.6912	28.6651	20.2525	16.1817	29.6956	29.4518	18.297	20.7532
NC_010473.1	hokD_locusTag_ECDH10B_RS08685	108.836	93.7053	97.2827	78.6846	42.2372	64.1435	77.4638	79.9695	74.6757
NC_010473.1	hokE_locusTag_ECDH10B_RS02785	6.28778	5.90125	12.3766	7.55178	1.83716	12.5534	3.79964e-05	7.69934	4.07654
NC_010473.1	hokE_locusTag_ECDH10B_RS03320	8.58331	3.54075	6.09308	3.96469	10.3084	5.28563	4.99957	12.4708	4.64726
NC_010473.1	holA_locusTag_ECDH10B_RS03090	129.162	115.873	111.6	113.66	122.725	100.641	120.144	97.7153	112.327
NC_010473.1	holA_locusTag_ECDH10B_RS03625	115.051	112.259	121.144	115.177	114.133	105.375	122.761	112.999	115.537
NC_010473.1	holB_locusTag_ECDH10B_RS06040	61.921	67.1917	61.6749	73.6425	82.9765	57.4953	75.6523	63.0921	57.2851
NC_010473.1	holC_locusTag_ECDH10B_RS22720	255.604	213.29	231.145	229.736	181.647	197.861	249.679	214.503	193.275
NC_010473.1	holD_locusTag_ECDH10B_RS23110	209.338	190.441	193.414	197.646	194.729	153.388	196.054	148.228	146.611
NC_010473.1	holE_locusTag_ECDH10B_RS10155	75.0609	59.3693	25.0412	23.1445	44.8548	57.3742	30.7276	54.8958	51.4026
NC_010473.1	hpf_locusTag_ECDH10B_RS17155	315.831	237.963	223.469	170.68	213.678	245.573	242.012	298.878	260.332
NC_010473.1	hpt_locusTag_ECDH10B_RS00530	270.21	272.843	235.073	242.637	216.005	208.198	217.345	248.107	211.207
NC_010473.1	hrpA_locusTag_ECDH10B_RS07905	39.7224	28.4785	27.0099	31.7635	27.0913	8.82789	8.131	10.0791	10.0869
NC_010473.1	hrpB_locusTag_ECDH10B_RS00645	44.8182	42.942	50.175	51.9471	41.2463	32.1415	50.8549	35.1716	29.6016
NC_010473.1	hscA_locusTag_ECDH10B_RS13690	220.612	217.303	264.476	242.596	205.586	110.882	181.787	213.184	164.655
NC_010473.1	hscB_locusTag_ECDH10B_RS13695	223.905	185.145	191.411	167.834	141.852	78.6643	121.441	185.987	160.383
NC_010473.1	hscC_locusTag_ECDH10B_RS03140	3.93344	3.67308	5.00855	2.14797	3.28854	4.93115	2.86684	4.15533	3.6065
NC_010473.1	hscC_locusTag_ECDH10B_RS03675	5.56858	3.47475	2.19233	2.78377	2.77761	2.97072	4.75528	3.24728	5.40974
NC_010473.1	hslJ_locusTag_ECDH10B_RS07735	48.7828	43.3779	24.2441	36.0409	34.7404	52.6407	35.6555	37.7314	60.2013
NC_010473.1	hslO_locusTag_ECDH10B_RS18175	296.654	292.649	233.02	273.616	269.21	275.064	281.641	338.56	255.517
NC_010473.1	hslR_locusTag_ECDH10B_RS18170	192.676	167.043	163.404	201.664	178.04	148.611	162.03	217.075	166.945
NC_010473.1	hslU_locusTag_ECDH10B_RS20980	244.472	256.22	152.973	173.905	155.556	253.489	238.798	362.541	261.102
NC_010473.1	hslV_locusTag_ECDH10B_RS20985	227.586	229.884	175.591	211.733	207.532	228.973	223.462	353.764	245.678
NC_010473.1	hspQ_locusTag_ECDH10B_RS05320	269.384	221.015	335.025	270.944	229.916	164.167	207.842	127.705	154.81
NC_010473.1	hsrA_locusTag_ECDH10B_RS20080	24.7172	26.9276	18.2536	20.3914	21.243	26.5599	20.2897	30.9794	15.9793
NC_010473.1	htpG_locusTag_ECDH10B_RS02205	210.12	238.956	262.201	331.942	277.028	224.958	320.658	326.741	284.165
NC_010473.1	htpX_locusTag_ECDH10B_RS10085	349.954	348.849	468.773	356.299	302.138	375.101	558.69	359.877	370.837
NC_010473.1	htrC_locusTag_ECDH10B_RS21280	21.9536	12.4813	4.0272	7.56019	6.64873	18.2594	5.28711	23.2414	19.1983
NC_010473.1	htrE_locusTag_ECDH10B_RS00600	7.13254	4.10223	2.29019	2.57465	2.93907	3.47261	3.92112	6.29621	2.34779
NC_010473.1	htrG_locusTag_ECDH10B_RS16425	114.586	60.8639	58.0009	48.4836	64.0315	57.5024	40.9994	57.7705	46.3525
NC_010473.1	htrL_locusTag_ECDH10B_RS19345	83.5527	67.3084	24.1128	30.3877	35.6797	65.7636	38.8389	64.9706	41.7475
NC_010473.1	hupA_locusTag_ECDH10B_RS21340	2705.37	2730.34	1618.73	1291.14	1810.77	2786.47	1909.6	2517.85	2619.27
NC_010473.1	hupB_locusTag_ECDH10B_RS02040	1642.6	1535.81	1002.49	843.546	917.417	1449.76	919.318	1606.98	1527.44
NC_010473.1	hyaA_locusTag_ECDH10B_RS05350	4.99352	3.53637	3.8184	4.64591	5.52277	16.7977	21.1394	15.6869	13.2018
NC_010473.1	hyaB_locusTag_ECDH10B_RS05355	2.80905	3.5327	4.50355	3.08095	3.12352	9.24174	14.601	9.70784	8.64653
NC_010473.1	hyaC_locusTag_ECDH10B_RS05360	3.21865	3.53292	4.15506	8.13819	2.2382	5.08527	29.2901	15.2474	9.29012
NC_010473.1	hyaD_locusTag_ECDH10B_RS05365	4.93624	3.11496	7.34647	6.84421	6.02577	10.8468	15.0821	18.1117	14.2505
NC_010473.1	hyaE_locusTag_ECDH10B_RS05370	6.13682	6.58786	5.41756	4.25405	3.04038	11.052	13.843	16.8972	12.0813
NC_010473.1	hyaF_locusTag_ECDH10B_RS05375	3.36337	5.23331	4.23832	4.16891	3.98252	15.562	4.12334	9.36671	7.1435
NC_010473.1	hybA_locusTag_ECDH10B_RS16115	10.8625	9.6291	9.11413	15.8327	10.3372	7.57785	5.70336	10.2978	9.31335
NC_010473.1	hybB_locusTag_ECDH10B_RS16110	8.66702	10.1917	11.5474	15.2619	13.5514	6.20635	9.41851	18.47	5.54409
NC_010473.1	hybC_locusTag_ECDH10B_RS16105	33.2896	30.3021	37.3715	38.8914	36.1014	35.9012	24.0964	32.3854	32.3752
NC_010473.1	hybD_locusTag_ECDH10B_RS16100	58.8394	67.0437	83.5161	86.8744	77.6312	54.3605	83.6845	53.62	40.9158
NC_010473.1	hybE_locusTag_ECDH10B_RS16095	56.7028	47.5359	72.5628	67.0374	56.5232	51.7362	55.2039	43.5721	46.2693
NC_010473.1	hybF_locusTag_ECDH10B_RS16090	34.078	37.3931	42.4795	31.2634	40.3538	30.3342	39.8907	22.2352	26.8205
NC_010473.1	hybG_locusTag_ECDH10B_RS16085	44.5939	15.803	19.1975	33.3252	31.1525	26.8075	18.6918	25.3893	10.8436
NC_010473.1	hybO_locusTag_ECDH10B_RS16120	14.2478	10.9609	8.28397	18.3141	15.1113	20.5524	16.9591	23.4567	15.9398
NC_010473.1	hycA_locusTag_ECDH10B_RS14695	5.39689	2.46961	0.502263	2.1476	2.72585	1.04568	3.79964e-05	2.78891	1.23659
NC_010473.1	hycB_locusTag_ECDH10B_RS14685	3.8485	3.02648	4.26317	2.65364	3.14845	2.26825	5.0994	1.88842	0.425946
NC_010473.1	hycC_locusTag_ECDH10B_RS14680	4.97653	4.5609	5.42863	3.51245	5.52241	2.91492	4.0369	5.12728	4.71003
NC_010473.1	hycD_locusTag_ECDH10B_RS13470	2.67527	1.87253	2.00182	2.5303	1.72012	2.24822	3.29012	2.07128	2.578
NC_010473.1	hycD_locusTag_ECDH10B_RS14675	2.03809	3.53593	4.06068	6.73115	6.3702	1.8497	4.03433	1.75011	3.16866
NC_010473.1	hycE_locusTag_ECDH10B_RS14670	5.33498	5.24055	3.48018	5.54961	5.09257	4.32501	3.00151	5.3722	3.50969
NC_010473.1	hycF_locusTag_ECDH10B_RS14665	1.28755	1.51493	3.41753	6.14175	2.14674	4.15049	3.79964e-05	4.47052	0.640223
NC_010473.1	hycG_locusTag_ECDH10B_RS14660	10.3049	8.35727	19.5463	19.3993	13.0056	9.74154	13.227	10.5947	11.1647
NC_010473.1	hycH_locusTag_ECDH10B_RS14655	22.0157	18.512	39.0012	22.1175	21.984	19.2525	18.3495	12.3422	16.9568
NC_010473.1	hycI_locusTag_ECDH10B_RS14650	37.668	28.6714	41.8737	37.3363	25.0199	29.9143	26.1933	25.426	25.5763
NC_010473.1	hydN_locusTag_ECDH10B_RS14630	15.2856	7.16178	4.20128	6.09875	5.15162	7.88932	4.61441	7.72548	9.28862
NC_010473.1	hyfA_locusTag_ECDH10B_RS13460	3.12263	1.92348	0.469092	3.79059	5.53163	1.95321	6.46621	9.83108	3.29401
NC_010473.1	hyfB_locusTag_ECDH10B_RS13465	5.3375	4.29792	5.1918	5.16201	5.08924	4.23008	4.51894	3.82265	3.48813
NC_010473.1	hyfD_locusTag_ECDH10B_RS13475	2.54073	1.81729	2.71522	2.88165	3.59005	1.74475	2.71973	1.05383	1.97216
NC_010473.1	hyfE_locusTag_ECDH10B_RS13480	3.29084	2.37782	1.51391	2.38405	3.41302	0.432627	0.993791	4.36169	2.84079
NC_010473.1	hyfF_locusTag_ECDH10B_RS13485	5.54012	4.79501	4.87254	8.65444	3.14203	3.97895	3.31871	5.13272	3.35701
NC_010473.1	hyfG_locusTag_ECDH10B_RS13490	3.76761	5.01248	4.01058	5.89601	5.6955	3.02427	4.30797	6.20959	4.31923
NC_010473.1	hyfH_locusTag_ECDH10B_RS13495	5.2053	3.00052	3.13319	3.68583	4.32677	5.6018	6.41412	3.6898	1.13695
NC_010473.1	hyfI_locusTag_ECDH10B_RS13500	7.58526	8.74779	10.0037	8.76425	9.82398	9.14176	5.76467	8.91566	5.37888
NC_010473.1	hyfJ_locusTag_ECDH10B_RS13505	3.12227	6.23165	4.48498	11.1869	4.88325	8.07306	11.5922	4.58973	5.79125
NC_010473.1	hyfR_locusTag_ECDH10B_RS13510	4.71252	3.01786	2.80504	4.1077	4.74202	2.42583	4.91012	3.68659	3.54781
NC_010473.1	hyi_locusTag_ECDH10B_RS02375	4.32047	3.6278	2.05132	1.64564	2.41903	2.04479	3.42755	5.54393	5.17426
NC_010473.1	hypA_locusTag_ECDH10B_RS14700	6.19824	6.89992	2.77018	14.0614	11.4358	18.3064	9.87911	13.9871	11.4721
NC_010473.1	hypB_locusTag_ECDH10B_RS14705	8.75088	12.6367	11.7162	9.75756	14.9444	21.0297	12.7672	16.6154	11.3268
NC_010473.1	hypC_locusTag_ECDH10B_RS14710	11.8798	10.2484	13.3538	11.9218	10.3805	23.1129	9.77853	15.0893	11.8915
NC_010473.1	hypD_locusTag_ECDH10B_RS14715	17.5658	20.3428	19.4023	16.1915	17.036	16.1615	11.6261	16.7331	12.8349
NC_010473.1	hypE_locusTag_ECDH10B_RS14720	28.5686	25.0515	25.4461	28.8672	25.1291	24.3212	34.874	23.5496	23.816
NC_010473.1	hypF_locusTag_ECDH10B_RS14625	9.61966	8.26336	7.49257	11.2264	9.31373	7.01918	10.0559	9.89571	7.49503
NC_010473.1	hyuA_locusTag_ECDH10B_RS15465	4.63331	2.24186	3.37485	2.0927	3.94284	2.42186	3.40189	5.77207	2.04905
NC_010473.1	iaaA_locusTag_ECDH10B_RS04605	117.512	43.1942	126.43	207.969	237.287	51.2228	61.3062	193.117	137.488
NC_010473.1	iap_locusTag_ECDH10B_RS14835	28.6586	15.4167	11.9034	13.8503	11.3099	17.5287	19.5662	27.848	16.5634
NC_010473.1	ibpA_locusTag_ECDH10B_RS19720	303.887	257.435	208.446	170.895	135.979	245.304	242.147	330.699	215.926
NC_010473.1	ibpB_locusTag_ECDH10B_RS19715	279.803	251.879	193.702	199.301	138.463	279.834	275.208	242.663	192.955
NC_010473.1	icd_locusTag_ECDH10B_RS06230	868.431	869.141	600.363	387.555	370.156	454.828	311.632	338.826	274.809
NC_010473.1	iclR_locusTag_ECDH10B_RS21440	103.045	90.1092	89.6186	82.9036	79.1499	87.4102	77.9757	103.619	82.2818
NC_010473.1	idi_locusTag_ECDH10B_RS15550	16.8592	13.4851	9.21606	10.4995	9.54036	29.2117	19.2063	35.5228	24.333
NC_010473.1	idnD_locusTag_ECDH10B_RS22760	5.16475	3.68755	2.51244	5.73379	6.18442	5.51326	6.04409	5.93136	6.34659
NC_010473.1	idnK_locusTag_ECDH10B_RS22765	4.66164	4.47331	5.115	4.28159	3.30666	7.84864	9.51602	10.247	7.77018
NC_010473.1	idnO_locusTag_ECDH10B_RS22755	6.07615	6.78251	7.33024	6.76102	8.2645	4.8899	13.7265	10.0754	6.7154
NC_010473.1	idnR_locusTag_ECDH10B_RS22745	22.1781	11.2348	5.14753	7.21733	10.9591	15.1143	9.55626	12.7339	12.3678
NC_010473.1	idnT_locusTag_ECDH10B_RS22750	11.3865	9.02901	6.76926	8.55029	10.9149	10.5376	11.4076	13.3464	8.05194
NC_010473.1	ihfA_locusTag_ECDH10B_RS09460	1303.55	1232.08	1208.5	989.365	948.15	1201.96	1101.26	1261.7	1118.45
NC_010473.1	ihfB_locusTag_ECDH10B_RS05035	707.244	629.423	483.251	337.894	396.254	609.703	518.437	581.667	585.422
NC_010473.1	ileS_locusTag_ECDH10B_RS00125	431.265	395.118	497.159	454.536	457.775	395.943	471.879	355.902	361.314
NC_010473.1	ilvA_locusTag_ECDH10B_RS20160	69.1515	54.1268	54.9975	76.0352	64.9183	47.1823	48.5046	65.3985	40.5811
NC_010473.1	ilvB_locusTag_ECDH10B_RS19625	94.8425	109.577	85.9175	85.2571	52.4506	81.4955	98.1875	73.2169	45.3418
NC_010473.1	ilvC_locusTag_ECDH10B_RS20170	61.1551	86.5741	53.9696	48.2202	35.9497	166.729	52.2162	70.4805	31.3639
NC_010473.1	ilvE_locusTag_ECDH10B_RS20150	160.278	100.305	88.2437	144.024	103.686	78.4171	77.4244	129.452	97.8472
NC_010473.1	ilvL_locusTag_ECDH10B_RS20135	3515.53	3053.7	3004.51	2893.68	2298.4	2718.9	3294.83	2348	3235.49
NC_010473.1	ilvM_locusTag_ECDH10B_RS20145	71.2378	50.0572	39.5065	37.9713	51.0241	46.5094	43.9199	72.8263	36.7068
NC_010473.1	ilvN_locusTag_ECDH10B_RS19620	79.5143	89.7227	59.7804	44.8263	34.1301	80.8954	63.6768	67.069	31.3662
NC_010473.1	ilvY_locusTag_ECDH10B_RS20165	37.1363	42.5276	45.8925	44.1377	48.7995	34.7276	37.3157	41.9552	44.9216
NC_010473.1	imp_locusTag_ECDH10B_RS00280	227.751	207.291	193.263	183.475	202.653	195.742	195.987	214.945	186.179
NC_010473.1	inaA_locusTag_ECDH10B_RS12190	55.2439	18.9695	18.701	33.509	31.2183	53.0562	44.9528	10.5238	8.17916
NC_010473.1	infA_locusTag_ECDH10B_RS04895	1234.59	768.771	527.662	557.875	526.682	585.515	528.464	1168.41	963.727
NC_010473.1	infB_locusTag_ECDH10B_RS16980	634.094	686.619	497.512	537.623	564.449	739.391	563.789	793.778	455.55
NC_010473.1	insD-7_locusTag_ECDH10B_RS08750	1.51705e-05	6.89991e-06	1.4471e-05	1.43484e-05	1.55137e-05	2.00853e-05	3.79964e-05	1.64831e-05	1.23926e-05
NC_010473.1	insG_locusTag_ECDH10B_RS22815	25.6573	20.9439	22.4258	21.1012	18.2356	25.6209	19.7708	21.9816	16.4333
NC_010473.1	insH-1_locusTag_ECDH10B_RS01230	1.51705e-05	6.89991e-06	1.4471e-05	1.43484e-05	1.55137e-05	2.00853e-05	3.79964e-05	1.64831e-05	1.23926e-05
NC_010473.1	insH-10_locusTag_ECDH10B_RS17230	1.51705e-05	6.89991e-06	1.4471e-05	1.43484e-05	1.55137e-05	2.00853e-05	3.79964e-05	1.64831e-05	1.23926e-05
NC_010473.1	insH-11_locusTag_ECDH10B_RS18715	1.51705e-05	6.89991e-06	1.4471e-05	1.43484e-05	1.55137e-05	2.00853e-05	3.79964e-05	1.64831e-05	1.23926e-05
NC_010473.1	insH-2_locusTag_ECDH10B_RS02610	1.51705e-05	6.89991e-06	1.4471e-05	1.43484e-05	1.55137e-05	2.00853e-05	3.79964e-05	1.64831e-05	1.23926e-05
NC_010473.1	insH-3_locusTag_ECDH10B_RS03170	1.51705e-05	6.89991e-06	1.4471e-05	1.43484e-05	1.55137e-05	2.00853e-05	3.79964e-05	1.64831e-05	1.23926e-05
NC_010473.1	insH-4_locusTag_ECDH10B_RS07470	1.51705e-05	6.89991e-06	1.4471e-05	1.43484e-05	1.55137e-05	2.00853e-05	3.79964e-05	1.64831e-05	1.23926e-05
NC_010473.1	insH-5_locusTag_ECDH10B_RS07670	3.68428	3.75976	4.69572	2.15227	4.16338	3.5047	1.55091	6.05502	2.73145
NC_010473.1	insH-6_locusTag_ECDH10B_RS10920	0.358373	0.50256	0.413066	0.522543	0.412288	0.751243	2.20652	0.811191	0.719664
NC_010473.1	insH-7_locusTag_ECDH10B_RS11110	1.51705e-05	6.89991e-06	1.4471e-05	1.43484e-05	1.55137e-05	2.00853e-05	3.79964e-05	1.64831e-05	0.0366049
NC_010473.1	insH-8_locusTag_ECDH10B_RS11940	1.51705e-05	6.89991e-06	1.4471e-05	1.43484e-05	1.55137e-05	2.00853e-05	3.79964e-05	1.64831e-05	1.23926e-05
NC_010473.1	insH-9_locusTag_ECDH10B_RS16045	1.51705e-05	6.89991e-06	1.4471e-05	1.43484e-05	1.55137e-05	2.00853e-05	3.79964e-05	1.64831e-05	1.23926e-05
NC_010473.1	insI-1_locusTag_ECDH10B_RS01205	1.10716	0.659425	1.4471e-05	1.43484e-05	0.269584	0.50608	3.79964e-05	0.0716197	0.0430798
NC_010473.1	insI-2_locusTag_ECDH10B_RS07860	0.711749	0.497568	1.4471e-05	1.43484e-05	1.55137e-05	2.00853e-05	3.79964e-05	0.214826	1.23926e-05
NC_010473.1	insI-3_locusTag_ECDH10B_RS22845	0.0659165	0.0779382	0.314329	1.43484e-05	0.0674077	2.00853e-05	3.79964e-05	0.716049	0.613723
NC_010473.1	insL-1_locusTag_ECDH10B_RS00080	1.51705e-05	6.89991e-06	1.4471e-05	1.43484e-05	1.55137e-05	2.00853e-05	3.79964e-05	1.64831e-05	1.23926e-05
NC_010473.1	insL-2_locusTag_ECDH10B_RS02790	1.51705e-05	6.89991e-06	1.4471e-05	1.43484e-05	1.55137e-05	2.00853e-05	3.79964e-05	1.64831e-05	1.23926e-05
NC_010473.1	insL-2_locusTag_ECDH10B_RS03325	1.51705e-05	6.89991e-06	1.4471e-05	1.43484e-05	1.55137e-05	2.00853e-05	3.79964e-05	1.64831e-05	1.23926e-05
NC_010473.1	insL-3_locusTag_ECDH10B_RS13000	1.51705e-05	6.89991e-06	1.4471e-05	1.43484e-05	1.55137e-05	2.00853e-05	3.79964e-05	1.64831e-05	1.23926e-05
NC_010473.1	insM_locusTag_ECDH10B_RS22850	2.06122	4.04996	1.37634	1.87154	2.40295	2.07405	3.79964e-05	3.49371	1.24601
NC_010473.1	int_locusTag_ECDH10B_RS06740	42.0272	27.2064	12.3968	17.6919	23.9792	31.3318	25.5433	34.4169	43.5457
NC_010473.1	intB_locusTag_ECDH10B_RS22780	40.0807	37.9611	14.9332	12.7447	20.2199	34.7189	24.4583	31.0408	31.3045
NC_010473.1	intD_locusTag_ECDH10B_RS02515	22.1231	12.726	6.88091	6.45246	8.20372	14.2653	5.61946	21.7696	7.52298
NC_010473.1	intF_locusTag_ECDH10B_RS01360	24.1536	23.4006	11.1737	7.65589	12.0896	22.5386	16.5556	17.9666	12.3484
NC_010473.1	intG_locusTag_ECDH10B_RS10630	0.763996	1.78704	1.4471e-05	1.43484e-05	3.18088	1.08376	3.79964e-05	2.43097	1.82771
NC_010473.1	intR_locusTag_ECDH10B_RS24040	10.6009	13.6266	4.17142	6.12276	9.91118	13.889	7.50703	6.99364	7.13456
NC_010473.1	intS_locusTag_ECDH10B_RS12765	28.466	23.0673	10.1185	13.3315	14.5081	27.7063	14.0229	37.8384	22.2682
NC_010473.1	intZ_locusTag_ECDH10B_RS13250	33.1792	29.6845	20.293	19.242	17.9666	34.6339	15.6641	26.7986	20.4048
NC_010473.1	iraP_locusTag_ECDH10B_RS01740	31.2162	26.9097	11.7995	14.1828	9.78556	16.9953	7.30705	20.8574	22.0685
NC_010473.1	iscA_locusTag_ECDH10B_RS13700	518.474	476.009	391.48	295.852	302.349	230.142	339.615	452.085	317.682
NC_010473.1	iscR_locusTag_ECDH10B_RS13715	270.706	200.479	221.365	165.036	139.814	78.5304	170.906	222.555	174.843
NC_010473.1	iscS_locusTag_ECDH10B_RS13710	411.565	390.135	428.064	391.271	359.396	180.884	345.223	412.62	283.816
NC_010473.1	iscU_locusTag_ECDH10B_RS13705	476.809	477.792	386.782	323.024	301.632	214.33	325.529	468.273	331.969
NC_010473.1	ispA_locusTag_ECDH10B_RS01940	152.464	133.324	130.159	150.203	153.204	138.073	141.039	142.462	126.077
NC_010473.1	ispB_locusTag_ECDH10B_RS17075	204.153	211.375	186.693	203.699	172.232	182.65	185.326	190.752	152.987
NC_010473.1	ispD_locusTag_ECDH10B_RS14805	155.465	152.945	172.552	155.366	135.581	115.533	148.775	135.393	119.196
NC_010473.1	ispE_locusTag_ECDH10B_RS06500	336.87	306.864	380.005	381.235	363.541	334.748	413.987	291.253	269.74
NC_010473.1	ispF_locusTag_ECDH10B_RS14800	155.6	151.553	183.078	151.452	162.23	110.155	180.384	136.476	104.574
NC_010473.1	ispG_locusTag_ECDH10B_RS13635	259.242	219.699	221.013	235.234	232.969	201.895	206.296	194.642	198.925
NC_010473.1	ispH_locusTag_ECDH10B_RS00140	185.032	186.494	217.309	180.563	193.219	173.643	202.781	158.515	167.744
NC_010473.1	ispU_locusTag_ECDH10B_RS00775	386.518	361.615	372.33	299.355	337.163	304.104	356.098	340.6	342.158
NC_010473.1	ivbL_locusTag_ECDH10B_RS19630	826.637	864.813	687.817	621.518	394.491	716.923	841.35	433.942	443.859
NC_010473.1	ivy_locusTag_ECDH10B_RS01020	185.189	154.832	71.7739	65.9175	65.5314	210.408	151.263	226.407	229.172
NC_010473.1	katE_locusTag_ECDH10B_RS09560	42.7672	41.9274	28.7821	23.7722	16.488	32.7708	39.3409	30.7135	26.0459
NC_010473.1	katG_locusTag_ECDH10B_RS21040	138.392	130.022	136.393	135.191	120.089	135.733	143.811	111.041	98.7319
NC_010473.1	kbaY_locusTag_ECDH10B_RS16820	2.64603	2.55137	2.79326	3.68721	4.61804	4.15722	3.13695	2.7983	4.20775
NC_010473.1	kbaZ_locusTag_ECDH10B_RS16795	4.88301	3.74644	4.71441	5.63847	7.04177	3.16974	4.83865	3.96625	2.68186
NC_010473.1	kbl_locusTag_ECDH10B_RS19340	155.637	158.133	184.469	159.955	137.12	130.487	163.741	124.326	123.522
NC_010473.1	kch_locusTag_ECDH10B_RS06735	26.5998	16.5917	5.83232	6.92799	8.3821	32.1558	20.1657	32.361	33.7361
NC_010473.1	kdgK_locusTag_ECDH10B_RS18835	58.6407	68.0707	67.7444	83.3101	58.8317	59.2398	73.4162	58.2497	55.0933
NC_010473.1	kdgR_locusTag_ECDH10B_RS10075	86.8227	79.2749	65.4032	49.9018	60.5249	86.9687	73.447	80.6649	79.7767
NC_010473.1	kdgT_locusTag_ECDH10B_RS20875	15.6952	11.2519	9.58358	13.5894	17.3128	11.6875	12.1759	12.2072	15.91
NC_010473.1	kdpA_locusTag_ECDH10B_RS03910	1.88612	2.20649	3.21772	4.82854	2.72627	4.56214	3.63389	3.29072	1.3852
NC_010473.1	kdpB_locusTag_ECDH10B_RS03905	5.57043	3.79361	4.54341	4.11956	3.18911	1.82418	9.62902	2.74451	3.12843
NC_010473.1	kdpC_locusTag_ECDH10B_RS03900	25.1427	17.5152	19.9609	12.467	12.8286	11.8686	14.4148	19.3936	12.5876
NC_010473.1	kdpD_locusTag_ECDH10B_RS03895	24.6718	20.9337	21.2645	21.4263	22.5422	16.9199	17.441	17.9693	18.9445
NC_010473.1	kdpE_locusTag_ECDH10B_RS03890	23.7305	24.43	23.983	18.9263	16.6136	22.2511	19.3631	23.7142	19.4585
NC_010473.1	kdpF_locusTag_ECDH10B_RS03915	3.92048	8.76057	4.3901	1.43484e-05	5.05503	0.225698	3.79964e-05	0.926032	1.11396
NC_010473.1	kdsA_locusTag_ECDH10B_RS06535	194.339	191.711	180.702	172.399	136.771	192.316	171.518	184.479	171.698
NC_010473.1	kdsB_locusTag_ECDH10B_RS05065	167.038	185.798	205.524	188.491	181.09	162.244	210.916	191.964	158.995
NC_010473.1	kdsC_locusTag_ECDH10B_RS17130	161.461	151.725	133.231	131.113	145.16	158.624	140.976	161.977	129.4
NC_010473.1	kdsD_locusTag_ECDH10B_RS17125	145.274	129.461	97.0704	103.727	104.709	127.56	102.544	135.843	120.772
NC_010473.1	kdtA_locusTag_ECDH10B_RS19420	74.1893	75.6829	82.86	83.0677	81.626	60.2717	99.975	78.6592	70.3771
NC_010473.1	kduD_locusTag_ECDH10B_RS15310	20.2539	13.9358	14.7373	10.0118	13.8828	14.8859	11.1843	14.4254	17.7178
NC_010473.1	kduI_locusTag_ECDH10B_RS15315	7.96633	7.92335	5.418	7.79207	3.47018	8.79336	6.27218	10.0752	9.84298
NC_010473.1	kefA_locusTag_ECDH10B_RS02160	51.4136	45.6088	50.442	55.1315	53.9426	50.2372	49.253	56.1611	54.5763
NC_010473.1	kefB_locusTag_ECDH10B_RS17920	38.1658	33.8803	38.2741	28.9273	33.1933	23.9355	31.0077	29.4047	25.7122
NC_010473.1	kefC_locusTag_ECDH10B_RS00245	18.5843	15.4044	18.5435	18.0703	19.9545	20.7973	23.5489	20.5817	21.584
NC_010473.1	kefF_locusTag_ECDH10B_RS00240	24.101	19.6843	20.2322	15.9998	21.5143	20.1232	33.0498	19.9352	23.4993
NC_010473.1	kefG_locusTag_ECDH10B_RS17925	79.96	59.3343	61.6456	67.054	65.079	41.1133	54.7314	53.6146	52.3668
NC_010473.1	kgtP_locusTag_ECDH10B_RS14025	658.198	571.672	458.97	400.439	371.695	349.219	325.634	407.137	319.488
NC_010473.1	kil_locusTag_ECDH10B_RS06795	3.12122	3.10332	1.66176	1.0298	1.55137e-05	2.00853e-05	3.79964e-05	1.64831e-05	3.61701
NC_010473.1	kil_locusTag_ECDH10B_RS07595	4.16701	1.5399	0.993734	2.70958	1.55137e-05	1.55168	2.60924	6.50835	4.09544
NC_010473.1	ksgA_locusTag_ECDH10B_RS00265	248.419	236.051	268.992	250.423	244.44	202.859	261.208	226.266	223.747
NC_010473.1	lacA_locusTag_ECDH10B_RS06960	3.0788	2.33762	12.4342	5.33075	6.42384	1.77516	14.1166	5.53034	21.2156
NC_010473.1	lacI_locusTag_ECDH10B_RS06975	25.5879	38.3258	35.8031	28.7233	33.4935	27.9561	30.5517	25.1055	29.1605
NC_010473.1	lacY_locusTag_ECDH10B_RS06965	2.32462	2.6212	36.7262	2.16429	25.5177	3.30216	34.2363	2.18373	30.7195
NC_010473.1	lacZ_locusTag_ECDH10B_RS06970	2.52419	3.44881	116.929	4.202	68.5079	5.18137	125.805	2.70941	60.1174
NC_010473.1	lafU_locusTag_ECDH10B_RS01070	4.87003	3.82353	6.76545	4.97168	8.1027	3.86357	4.35632	4.89244	6.26738
NC_010473.1	lamB_locusTag_ECDH10B_RS21545	28.4503	41.1781	18.0888	19.7129	11.2648	66.5064	32.8358	23.5929	10.4783
NC_010473.1	lar_locusTag_ECDH10B_RS07570	1.87678	1.35154	1.1935	1.43484e-05	2.479	2.38127	2.93791	4.16327	2.42744
NC_010473.1	ldcA_locusTag_ECDH10B_RS06415	29.4613	28.1885	33.3277	28.3357	24.5435	17.4703	25.9407	24.4721	22.6973
NC_010473.1	ldcC_locusTag_ECDH10B_RS00835	34.1885	32.4338	30.402	32.6842	33.3751	40.7617	46.3199	25.4829	37.7915
NC_010473.1	ldhA_locusTag_ECDH10B_RS07740	82.8164	67.541	61.63	56.8421	60.8469	78.2495	73.4957	86.5986	92.0364
NC_010473.1	ldrA_locusTag_ECDH10B_RS06540	4.82054	3.48221	6.62694	1.43484e-05	1.55137e-05	2.00853e-05	3.79964e-05	3.38906	7.1808
NC_010473.1	ldrB_locusTag_ECDH10B_RS06545	1.51705e-05	3.28875	4.19256	8.8504	9.27922	2.00853e-05	3.79964e-05	5.23763	1.23926e-05
NC_010473.1	ldrC_locusTag_ECDH10B_RS06550	4.3952	9.67278	5.13926	7.10715	1.55137e-05	5.44371	9.58793	3.38906	5.90679
NC_010473.1	ldrD_locusTag_ECDH10B_RS18900	111.439	113.494	164.05	132.219	173.55	119.386	98.7198	109.836	131.686
NC_010473.1	lepA_locusTag_ECDH10B_RS13920	282.783	270.09	288.882	294.576	261.956	247.299	246.734	240.154	206.122
NC_010473.1	lepB_locusTag_ECDH10B_RS13915	271.184	262.678	296.879	301.374	258.636	285.463	236.951	225.551	236.822
NC_010473.1	leuS_locusTag_ECDH10B_RS03100	241.582	232.812	250.121	227.218	255.183	234.816	261.649	238.334	211.774
NC_010473.1	leuS_locusTag_ECDH10B_RS03635	247.005	230.345	253.131	231.18	258.301	229.247	263.37	230.086	206.456
NC_010473.1	lexA_locusTag_ECDH10B_RS21585	181.622	184.743	226.681	198.446	186.572	181.032	180.983	187.278	184.504
NC_010473.1	lfhA_locusTag_ECDH10B_RS01065	3.40225	3.61859	4.03593	5.61064	2.97072	4.45829	6.20532	3.87671	4.93854
NC_010473.1	lgt_locusTag_ECDH10B_RS15230	144.094	152.39	155.741	136.974	123.258	129.327	157.935	130.018	124.521
NC_010473.1	lhr_locusTag_ECDH10B_RS09150	9.12334	8.11817	9.11965	9.9531	10.133	7.74088	8.69247	8.68077	7.67293
NC_010473.1	ligA_locusTag_ECDH10B_RS13095	78.6983	71.9132	83.9033	74.4619	64.1797	79.9526	68.9782	65.2124	62.1908
NC_010473.1	ligB_locusTag_ECDH10B_RS19490	8.52327	7.12144	8.27655	6.56	6.08743	9.11126	10.3011	7.80056	5.68059
NC_010473.1	ligT_locusTag_ECDH10B_RS00640	26.5054	35.0594	38.2527	43.37	33.3105	33.0461	42.298	26.5284	25.5335
NC_010473.1	lipA_locusTag_ECDH10B_RS03025	251.044	253.045	202.939	198.602	214.925	242.231	217.308	242.839	184.875
NC_010473.1	lipA_locusTag_ECDH10B_RS03565	260.146	254.746	185.274	195.509	194.604	243.917	185.848	230.49	205.024
NC_010473.1	lipB_locusTag_ECDH10B_RS03040	67.6873	57.6105	52.7595	53.0509	51.8413	58.4073	56.9058	74.4695	49.2226
NC_010473.1	lipB_locusTag_ECDH10B_RS03575	68.5157	63.4125	53.6399	45.9998	48.8403	42.9594	46.236	68.1952	63.7032
NC_010473.1	livF_locusTag_ECDH10B_RS18435	77.4908	64.4508	94.9649	64.3563	69.1697	10.9019	14.9748	7.81387	13.0358
NC_010473.1	livG_locusTag_ECDH10B_RS18440	69.088	69.9617	89.9393	67.1586	91.2819	10.501	7.92628	11.9916	9.20967
NC_010473.1	livH_locusTag_ECDH10B_RS18450	95.4954	72.1362	96.8591	87.0044	93.0318	12.7323	13.5409	12.3712	16.3273
NC_010473.1	livJ_locusTag_ECDH10B_RS18470	201.535	170.108	107.582	91.931	110.649	210.213	129.594	156.686	108.377
NC_010473.1	livK_locusTag_ECDH10B_RS18455	109.764	87.4031	75.0693	69.5165	89.7807	8.83829	14.5271	9.25967	12.9961
NC_010473.1	livM_locusTag_ECDH10B_RS18445	69.8888	71.9385	89.7272	80.6744	85.0883	11.2931	12.973	13.5143	11.4125
NC_010473.1	lldD_locusTag_ECDH10B_RS19280	34.0762	28.8289	33.8306	19.3522	15.1096	14.7349	15.0709	10.9841	13.3612
NC_010473.1	lldP_locusTag_ECDH10B_RS19270	28.086	28.0041	28.3125	25.7144	21.8316	18.7625	23.8081	16.2142	14.0999
NC_010473.1	lldR_locusTag_ECDH10B_RS19275	23.2249	33.3881	25.66	23.8338	21.0314	14.4428	14.4935	10.5568	11.7379
NC_010473.1	lnt_locusTag_ECDH10B_RS03710	115.968	120.672	141.878	149.585	141.832	120.408	146.18	121.212	117.827
NC_010473.1	lolA_locusTag_ECDH10B_RS04930	122.531	104.605	93.671	95.9062	100.953	110.552	100.308	111.146	117.903
NC_010473.1	lolB_locusTag_ECDH10B_RS06505	78.9693	78.1474	91.4486	86.1362	55.4558	71.0885	75.0171	82.3624	61.7444
NC_010473.1	lolC_locusTag_ECDH10B_RS06125	93.313	81.1819	91.4367	96.1424	100.625	67.1577	95.6408	82.8553	87.069
NC_010473.1	lolD_locusTag_ECDH10B_RS06130	89.2483	81.7163	106.52	106.681	97.5304	94.2091	135.779	96.2649	91.5748
NC_010473.1	lolE_locusTag_ECDH10B_RS06135	95.0594	95.8445	108.265	99.089	101.525	93.1772	120.404	90.3124	100.416
NC_010473.1	lon_locusTag_ECDH10B_RS02035	372.218	353.681	283.439	138.717	134.983	182.201	204.542	153.669	149.933
NC_010473.1	lpcA_locusTag_ECDH10B_RS01030	255.247	235.087	282.536	216.764	196.927	249.572	233.041	207.892	211.04
NC_010473.1	lpd_locusTag_ECDH10B_RS00485	1126.3	1266.65	930.13	899.433	768.679	1119	883.311	937.694	699.636
NC_010473.1	lpp_locusTag_ECDH10B_RS09275	36038.1	19965.1	21630.5	31060.4	25325.8	18305.1	18651.7	31918.3	28661
NC_010473.1	lpxA_locusTag_ECDH10B_RS00810	657.394	658.18	753.981	754.545	745.916	602.687	681.622	586.592	534.331
NC_010473.1	lpxB_locusTag_ECDH10B_RS00815	255.903	248.631	258.474	285.48	263.314	222.426	275.805	238.416	259.166
NC_010473.1	lpxC_locusTag_ECDH10B_RS00385	1670.56	1479.57	1736.38	1939.11	1822.05	1519.37	1804.77	1689.34	1671.93
NC_010473.1	lpxD_locusTag_ECDH10B_RS00800	895.976	851.247	1027.74	886.575	904.046	781.564	936.344	765.442	784.485
NC_010473.1	lpxH_locusTag_ECDH10B_RS02450	205.747	176.12	166.056	159.621	142.954	158.262	131.251	159.899	153.432
NC_010473.1	lpxK_locusTag_ECDH10B_RS05050	104.378	91.9102	118.542	107.642	106.959	88.1432	127.4	96.1067	102.271
NC_010473.1	lpxL_locusTag_ECDH10B_RS05815	38.8991	36.1721	21.3448	24.1895	40.5211	42.7032	40.4332	39.7027	30.4563
NC_010473.1	lpxM_locusTag_ECDH10B_RS10230	47.8081	51.426	40.6411	35.5237	34.2387	59.0356	58.5795	62.4184	57.3687
NC_010473.1	lpxP_locusTag_ECDH10B_RS12920	39.6576	20.0098	17.4439	22.4115	32.5281	23.3383	18.8331	31.2999	28.9342
NC_010473.1	lrhA_locusTag_ECDH10B_RS12465	103.088	83.7626	78.6805	70.7475	77.4361	77.3863	86.363	98.5645	111.494
NC_010473.1	lrp_locusTag_ECDH10B_RS04920	582.19	509.155	411.048	239.304	372.956	438.787	366.273	475.206	535.167
NC_010473.1	lspA_locusTag_ECDH10B_RS00130	514.568	507.535	626.737	566.876	560.722	456.067	566.101	480.078	539.256
NC_010473.1	lsrA_locusTag_ECDH10B_RS08420	2.07546	2.61613	2.11175	1.95363	4.05277	1.97584	3.56453	2.39462	1.36441
NC_010473.1	lsrB_locusTag_ECDH10B_RS08435	4.08209	1.6676	3.22839	1.92342	1.60907	3.65547	2.30511	3.37082	2.44944
NC_010473.1	lsrC_locusTag_ECDH10B_RS08425	1.96273	2.21496	3.51924	4.36873	3.44079	2.42276	2.10684	3.25494	3.26695
NC_010473.1	lsrD_locusTag_ECDH10B_RS08430	3.37973	2.26056	3.98247	3.64496	3.87843	0.445461	7.35419	3.95462	1.67402
NC_010473.1	lsrF_locusTag_ECDH10B_RS08440	4.71587	3.73779	4.10152	4.03395	2.42901	0.98707	3.38715	6.06579	4.51802
NC_010473.1	lsrG_locusTag_ECDH10B_RS08445	9.78236	4.85374	2.79442	6.28361	2.99576	6.85674	3.79964e-05	5.22913	2.47854
NC_010473.1	lsrK_locusTag_ECDH10B_RS08410	6.64187	4.96691	4.3086	5.78622	4.20001	5.51339	3.77104	6.20187	6.28975
NC_010473.1	lsrR_locusTag_ECDH10B_RS08415	9.93326	8.53621	4.76802	3.50806	9.70217	4.97393	3.5485	7.48918	7.39919
NC_010473.1	ltaE_locusTag_ECDH10B_RS04820	110.937	85.9904	101.138	91.1931	85.3795	100.186	132.665	83.3869	75.953
NC_010473.1	luxS_locusTag_ECDH10B_RS14495	604.964	589.936	517.81	421.563	393.957	637.816	566.7	573.099	566.741
NC_010473.1	lysA_locusTag_ECDH10B_RS15290	39.1884	34.0403	41.1771	31.7551	27.8681	33.7886	27.6393	26.3703	23.6364
NC_010473.1	lysC_locusTag_ECDH10B_RS21470	99.7946	81.9192	99.8062	99.6302	84.4455	90.585	93.0336	77.0513	81.3652
NC_010473.1	lysP_locusTag_ECDH10B_RS11760	149.123	158.778	177.238	175.071	145.643	140.269	162.203	136.656	120.282
NC_010473.1	lysR_locusTag_ECDH10B_RS15295	15.852	11.6081	9.50292	26.2414	9.87235	8.87193	9.30612	15.5487	11.6107
NC_010473.1	lysS_locusTag_ECDH10B_RS15555	399.913	368.652	312.811	387.538	369.833	370.116	360.728	382.674	279.027
NC_010473.1	lysU_locusTag_ECDH10B_RS22055	51.7917	40.5671	45.1111	27.6374	44.1685	37.43	51.1462	38.312	69.1113
NC_010473.1	lyxK_locusTag_ECDH10B_RS19140	5.26304	6.00053	5.56208	8.73755	9.07386	6.80701	9.82933	5.02427	7.05786
NC_010473.1	maa_locusTag_ECDH10B_RS02130	49.5312	40.4728	25.3703	14.3744	17.8506	35.5777	29.6524	36.3465	34.7714
NC_010473.1	macA_locusTag_ECDH10B_RS04865	25.6198	19.0784	19.4288	19.5987	20.5922	18.5362	18.7427	16.557	21.5288
NC_010473.1	macB_locusTag_ECDH10B_RS04870	27.3006	21.2919	24.1234	21.552	22.1385	20.1782	17.0652	22.2174	25.5559
NC_010473.1	maeA_locusTag_ECDH10B_RS08250	132.324	141.031	105.8	97.0396	94.7093	134.81	113.497	106.222	103.238
NC_010473.1	maeB_locusTag_ECDH10B_RS13355	96.6677	98.8816	90.7694	77.0807	58.7941	67.1656	63.3386	56.2912	48.01
NC_010473.1	mak_locusTag_ECDH10B_RS01805	49.7552	42.6153	40.0026	27.8434	30.4977	31.588	38.3731	24.888	19.3942
NC_010473.1	malE_locusTag_ECDH10B_RS21530	41.5212	44.2812	30.7175	14.8668	11.4332	67.1086	26.7891	34.9469	12.4551
NC_010473.1	malF_locusTag_ECDH10B_RS21525	16.3987	17.728	15.024	11.8114	6.73199	15.9226	23.9447	14.0918	5.14489
NC_010473.1	malG_locusTag_ECDH10B_RS21520	16.1762	17.2731	15.8206	13.8325	7.94859	13.0442	22.0721	11.2604	6.85078
NC_010473.1	malI_locusTag_ECDH10B_RS08980	10.8466	8.31615	10.0791	8.10935	11.7107	7.22918	5.54427	7.72846	10.5241
NC_010473.1	malK_locusTag_ECDH10B_RS21540	21.0618	29.1467	17.6378	18.492	7.68033	45.6469	25.899	21.7311	7.01325
NC_010473.1	malM_locusTag_ECDH10B_RS21550	44.2253	56.4893	38.6157	35.4654	18.4984	68.1373	67.4437	19.5468	20.6095
NC_010473.1	malP_locusTag_ECDH10B_RS18260	129.073	141.545	63.1332	55.085	43.5135	177.276	87.9651	111.621	49.6017
NC_010473.1	malQ_locusTag_ECDH10B_RS18255	115.853	117.663	97.2351	80.5684	56.5162	147.594	93.8972	78.0889	46.074
NC_010473.1	malS_locusTag_ECDH10B_RS19090	13.0257	9.31999	9.61648	10.157	7.35946	14.129	11.3428	11.2946	6.78239
NC_010473.1	malT_locusTag_ECDH10B_RS18265	152.44	152.834	169.79	131.135	109.565	117.089	120.802	82.6408	79.8673
NC_010473.1	malX_locusTag_ECDH10B_RS08985	8.21418	6.85225	5.10851	7.48964	7.04548	5.10967	5.56108	3.82053	5.83047
NC_010473.1	malY_locusTag_ECDH10B_RS08990	20.6976	22.6602	26.5838	23.1508	17.7507	22.8445	24.1855	14.6969	17.2567
NC_010473.1	malZ_locusTag_ECDH10B_RS01845	24.6207	21.2056	23.7328	16.3416	18.2589	29.5855	20.0665	32.1756	44.7406
NC_010473.1	manA_locusTag_ECDH10B_RS08945	87.8855	78.9761	44.0412	48.1739	46.8579	86.9054	53.9712	83.1027	73.5016
NC_010473.1	manX_locusTag_ECDH10B_RS10010	215.168	204.752	295.68	177.47	306.263	61.6626	57.3273	41.8273	50.4129
NC_010473.1	manY_locusTag_ECDH10B_RS10015	227.576	206.29	366.967	211.477	343.628	44.5894	58.5621	42.65	64.039
NC_010473.1	manZ_locusTag_ECDH10B_RS10020	245.152	237.938	449.486	282.263	395.426	63.1355	63.7591	62.2715	76.482
NC_010473.1	maoC_locusTag_ECDH10B_RS07775	3.2715	2.55753	2.72439	5.22015	2.17724	2.15097	4.14342	2.33747	2.79366
NC_010473.1	map_locusTag_ECDH10B_RS00745	421.373	379.365	284.719	215.117	241.38	377.65	259.563	281.146	256.734
NC_010473.1	marA_locusTag_ECDH10B_RS08515	27.291	28.6085	3.4383	12.4752	8.4657	27.0077	21.2304	36.2369	30.1242
NC_010473.1	marB_locusTag_ECDH10B_RS08520	31.9415	24.7511	11.6167	18.1658	24.8361	9.85841	29.1074	31.9076	33.3692
NC_010473.1	marC_locusTag_ECDH10B_RS08505	43.0477	33.3686	35.0352	28.7183	22.9789	32.952	29.3116	28.7029	36.3021
NC_010473.1	marR_locusTag_ECDH10B_RS08510	13.3878	22.846	8.76933	12.7945	9.43691	10.598	18.2979	30.4975	15.3338
NC_010473.1	matA_locusTag_ECDH10B_RS01430	8.04808	4.33877	1.56975	2.35898	4.94336	1.87238	0.837248	4.80525	1.84841
NC_010473.1	matB_locusTag_ECDH10B_RS01425	22.872	22.2749	15.1367	20.2393	11.5758	21.3856	9.06222	16.6235	14.3772
NC_010473.1	matC_locusTag_ECDH10B_RS01420	6.31348	4.59651	4.4843	5.39139	3.41395	3.72843	5.68813	4.98442	3.8217
NC_010473.1	mazG_locusTag_ECDH10B_RS14975	45.5306	40.9982	23.5635	17.1056	21.6525	33.721	27.8609	40.1554	33.1515
NC_010473.1	mdaB_locusTag_ECDH10B_RS16270	53.8148	45.4492	44.3347	45.243	41.7881	62.3994	61.3437	61.1945	47.267
NC_010473.1	mdh_locusTag_ECDH10B_RS17325	629.235	673.749	615.775	410.014	310.059	365.24	336.459	265.978	204.664
NC_010473.1	mdlA_locusTag_ECDH10B_RS02080	26.5141	25.1543	28.6808	30.7777	32.1918	21.5589	27.2323	25.6548	30.7229
NC_010473.1	mdlB_locusTag_ECDH10B_RS02085	24.2847	18.8285	22.32	26.3684	24.3463	16.5668	34.391	23.9703	20.1998
NC_010473.1	mdoC_locusTag_ECDH10B_RS05770	14.4231	14.6765	5.21559	7.83767	6.93223	7.75987	5.18883	19.3324	11.118
NC_010473.1	mdoD_locusTag_ECDH10B_RS07965	83.4148	68.1278	80.6531	61.4595	75.9655	55.0011	66.9702	61.7493	68.066
NC_010473.1	mdoG_locusTag_ECDH10B_RS05785	132.028	95.4885	72.8266	79.0515	81.7424	87.1062	53.1951	106.168	67.2917
NC_010473.1	mdoH_locusTag_ECDH10B_RS05790	134.494	119.011	134.576	144.945	131.192	108.23	112.585	106.093	79.4777
NC_010473.1	mdtA_locusTag_ECDH10B_RS11335	11.7033	11.6695	13.1829	13.3013	15.6257	15.2533	11.8834	17.1308	12.4423
NC_010473.1	mdtB_locusTag_ECDH10B_RS11340	11.1859	11.2162	13.9751	15.1435	15.8814	13.5489	16.6007	11.0398	14.433
NC_010473.1	mdtC_locusTag_ECDH10B_RS11345	12.7152	11.7234	12.8862	11.1448	9.81644	12.5068	14.3614	9.96378	10.9065
NC_010473.1	mdtD_locusTag_ECDH10B_RS11350	11.5682	10.1573	11.8018	10.6168	9.50557	7.45217	14.3393	9.9481	8.83689
NC_010473.1	mdtE_locusTag_ECDH10B_RS18765	10.4764	8.61745	8.84273	20.4374	7.0529	27.498	26.7322	38.9924	15.4025
NC_010473.1	mdtF_locusTag_ECDH10B_RS18770	12.0662	8.62878	12.5465	11.947	12.1498	33.1315	49.3478	28.0737	26.1149
NC_010473.1	mdtG_locusTag_ECDH10B_RS05810	7.12742	6.03884	5.48862	7.61892	7.76951	3.60424	9.48365	6.46686	6.56023
NC_010473.1	mdtH_locusTag_ECDH10B_RS05870	98.4323	45.1293	15.4653	40.5626	76.7208	19.0379	53.8808	10.4384	42.6254
NC_010473.1	mdtI_locusTag_ECDH10B_RS08875	10.1905	16.1487	16.0105	12.255	14.995	9.21851	8.89282	17.936	9.37925
NC_010473.1	mdtJ_locusTag_ECDH10B_RS08880	18.1215	17.1647	11.0218	9.59179	5.95047	7.59392	8.53623	24.973	17.7232
NC_010473.1	mdtK_locusTag_ECDH10B_RS09205	36.5285	32.6854	42.2327	41.6343	27.3891	26.0393	26.8162	30.4811	25.6157
NC_010473.1	mdtL_locusTag_ECDH10B_RS19845	14.6153	10.6229	14.4834	11.32	16.5567	11.3675	20.2432	14.5332	8.66959
NC_010473.1	melA_locusTag_ECDH10B_RS21995	10.5354	8.09659	8.87487	8.96906	14.7237	12.7479	11.7215	10.4008	8.93552
NC_010473.1	melB_locusTag_ECDH10B_RS22000	9.41618	6.4095	6.01858	6.39165	6.48497	5.73869	7.00572	7.69057	9.81122
NC_010473.1	melR_locusTag_ECDH10B_RS21985	5.78084	7.26467	6.08805	4.9935	5.07442	13.405	9.70838	6.91637	4.02626
NC_010473.1	menA_locusTag_ECDH10B_RS20975	67.3825	48.3814	57.7435	52.5435	62.7416	45.7885	48.2547	64.9889	64.5462
NC_010473.1	menB_locusTag_ECDH10B_RS12325	1.7879	1.11108	1.38464	2.22677	1.61112	4.03115	3.79964e-05	0.557787	1.64851
NC_010473.1	menC_locusTag_ECDH10B_RS12320	0.473107	1.21933	0.601721	1.99864	1.55137e-05	0.876926	0.513503	0.496907	0.605474
NC_010473.1	menD_locusTag_ECDH10B_RS12335	1.12645	1.07838	1.41246	3.41956	0.297284	0.50516	0.341323	1.66806	0.408153
NC_010473.1	menE_locusTag_ECDH10B_RS12315	0.369481	0.972615	0.149531	0.254155	1.55137e-05	0.222367	0.897371	0.547425	0.164638
NC_010473.1	menF_locusTag_ECDH10B_RS12340	1.01919	0.708647	1.40801	1.31851	0.706816	0.418788	3.79964e-05	0.954634	0.133987
NC_010473.1	mepA_locusTag_ECDH10B_RS12665	97.2458	104.554	111.536	112.941	114.319	104.522	97.6657	106.14	80.9733
NC_010473.1	metA_locusTag_ECDH10B_RS21415	25.4583	28.5206	26.0136	16.418	20.6404	19.8475	27.0352	21.3269	26.9197
NC_010473.1	metB_locusTag_ECDH10B_RS21020	82.5353	77.8798	73.0788	79.5839	63.1112	84.4277	98.8891	97.7901	80.6484
NC_010473.1	metC_locusTag_ECDH10B_RS16170	55.7614	53.9902	47.3997	37.0857	42.3457	51.9478	49.6483	45.7277	52.4834
NC_010473.1	metE_locusTag_ECDH10B_RS20450	178.362	175.339	161.889	118.518	239.814	176.255	194.234	88.0507	144.502
NC_010473.1	metF_locusTag_ECDH10B_RS21035	39.4774	40.2986	22.487	32.2919	35.3851	26.6977	31.7634	30.9289	33.6273
NC_010473.1	metG_locusTag_ECDH10B_RS11535	191.038	189.104	201.164	221.824	197.611	184.206	201.458	192.211	163.628
NC_010473.1	metH_locusTag_ECDH10B_RS21445	85.7629	83.1774	66.874	62.1931	57.2317	74.1952	69.7307	61.336	54.14
NC_010473.1	metI_locusTag_ECDH10B_RS00900	125.941	122.825	96.7321	101.581	90.2787	123.157	98.7442	134.212	102.367
NC_010473.1	metJ_locusTag_ECDH10B_RS21015	235.214	251.009	165.755	157.108	159.394	193.757	183.15	225.199	163.333
NC_010473.1	metK_locusTag_ECDH10B_RS15815	367.339	398.156	423.472	399.914	370.486	313.185	351.418	305.108	273.97
NC_010473.1	metL_locusTag_ECDH10B_RS21025	100.723	99.016	111.68	117.53	119.21	127.548	143.315	149.893	130.536
NC_010473.1	metN_locusTag_ECDH10B_RS00905	94.7309	106.022	109.214	113.256	112.162	97.6603	109.125	92.1357	77.2647
NC_010473.1	metQ_locusTag_ECDH10B_RS00895	283.846	289.788	119.124	130.825	171.888	275.773	216.696	268.644	238.836
NC_010473.1	metR_locusTag_ECDH10B_RS20445	37.4566	44.5128	38.8881	56.1589	44.3597	36.103	50.9543	49.6222	40.832
NC_010473.1	mfd_locusTag_ECDH10B_RS06115	51.6263	54.7969	58.3797	65.7376	55.77	56.5956	57.7555	61.6178	55.7274
NC_010473.1	mglB_locusTag_ECDH10B_RS11720	25.7199	17.872	6.75703	9.2445	9.52896	20.669	16.7139	22.6931	15.9192
NC_010473.1	mglC_locusTag_ECDH10B_RS11710	6.24845	3.64125	4.54191	5.96666	5.05348	3.61936	4.36399	5.63037	4.61351
NC_010473.1	mgsA_locusTag_ECDH10B_RS05300	145.676	145.772	126.132	107.707	92.0998	150.728	165.426	178.795	105.852
NC_010473.1	mgtA_locusTag_ECDH10B_RS22640	154.845	171.298	130.76	153.425	134.979	132.134	122.967	154.101	118.567
NC_010473.1	mhpA_locusTag_ECDH10B_RS06985	2.68038	2.02769	2.07849	2.35404	3.03935	1.47262	3.19685	1.3571	0.566023
NC_010473.1	mhpB_locusTag_ECDH10B_RS06990	2.2338	2.33896	3.29585	5.79104	2.64589	6.1703	7.36587	1.79849	2.9669
NC_010473.1	mhpC_locusTag_ECDH10B_RS06995	1.6467	2.48589	3.49245	1.87226	4.35316	2.50489	3.79964e-05	2.95022	2.7905
NC_010473.1	mhpR_locusTag_ECDH10B_RS06980	13.2962	7.9564	4.7371	6.86359	8.24012	5.68415	3.53086	7.67587	6.29448
NC_010473.1	miaA_locusTag_ECDH10B_RS22275	972.093	1027.54	1092.87	1039.88	1098.47	975.745	1141.41	998.336	1204.83
NC_010473.1	miaB_locusTag_ECDH10B_RS03730	195.352	212.318	217.025	241.05	199.684	182.305	196.733	170.121	150.304
NC_010473.1	minC_locusTag_ECDH10B_RS06330	222.886	144.114	97.0288	90.1573	109.511	151.406	111.037	175.408	160.997
NC_010473.1	minD_locusTag_ECDH10B_RS06325	316.002	260.302	279.369	274.28	247.703	269.124	249.551	298.441	279.277
NC_010473.1	minE_locusTag_ECDH10B_RS06320	340.594	304.867	288.877	245.918	207.51	294.635	246.977	308.159	290.528
NC_010473.1	mioC_locusTag_ECDH10B_RS20005	453.916	326.554	291.838	237.056	268.145	359.36	290.849	349.009	344.029
NC_010473.1	mipA_locusTag_ECDH10B_RS09825	500.24	516.68	79.067	407.832	41.0509	398.933	46.6552	366.317	39.5203
NC_010473.1	mlrA_locusTag_ECDH10B_RS11600	22.3718	19.4255	13.3823	12.1892	12.585	28.5756	30.1997	26.6976	21.0896
NC_010473.1	mltA_locusTag_ECDH10B_RS15155	123.687	110.688	130.912	105.304	116.982	88.9284	110.907	87.5992	110.687
NC_010473.1	mltB_locusTag_ECDH10B_RS14570	48.2519	44.6046	50.4553	36.7239	32.7861	39.2081	37.4362	30.5962	37.3493
NC_010473.1	mltC_locusTag_ECDH10B_RS15925	75.5853	58.0514	40.9991	46.343	57.8995	56.9984	48.0678	81.3613	68.7166
NC_010473.1	mltD_locusTag_ECDH10B_RS00965	374.76	414.625	435.431	456.422	489.926	443.12	538.581	498.582	595.093
NC_010473.1	mmuM_locusTag_ECDH10B_RS01240	21.8605	27.4072	29.3458	30.2209	28.647	25.6886	32.0035	24.0702	28.0696
NC_010473.1	mmuP_locusTag_ECDH10B_RS01235	10.2398	12.8015	12.0162	12.4155	9.60898	11.1235	13.1349	12.8998	10.4582
NC_010473.1	mngA_locusTag_ECDH10B_RS04085	2.22645	1.54341	2.26294	3.73959	3.23465	0.996155	2.63441	2.31899	1.6808
NC_010473.1	mngB_locusTag_ECDH10B_RS04090	8.08364	7.07026	5.84229	6.72462	7.94834	6.27812	5.74352	7.59362	5.20558
NC_010473.1	mngR_locusTag_ECDH10B_RS04080	18.5954	17.2785	7.73661	12.1226	4.8561	17.3869	7.05201	20.5011	11.7747
NC_010473.1	mnmA_locusTag_ECDH10B_RS06215	144.325	143.619	124.862	158.377	131.459	122.11	119.177	147.692	79.1404
NC_010473.1	mnmC_locusTag_ECDH10B_RS12645	30.2578	24.449	31.2	30.4563	26.7429	31.9503	35.231	33.2044	33.1315
NC_010473.1	mntH_locusTag_ECDH10B_RS12990	162.525	66.9203	138.176	54.2989	78.7839	94.4076	84.7094	75.8115	111.784
NC_010473.1	mntR_locusTag_ECDH10B_RS04550	67.9586	62.9562	62.7492	51.0642	36.0768	56.1271	33.6843	36.0016	50.3667
NC_010473.1	moaA_locusTag_ECDH10B_RS04365	121.103	96.543	113.515	122.853	105.521	91.7142	85.5977	113.482	85.8714
NC_010473.1	moaB_locusTag_ECDH10B_RS04370	116.179	115.587	123.682	128.238	96.9605	98.779	84.082	101.023	72.3711
NC_010473.1	moaC_locusTag_ECDH10B_RS04375	155.771	152.168	167.596	159.932	127.372	101.048	145.483	139.613	97.327
NC_010473.1	moaD_locusTag_ECDH10B_RS04380	144.894	169.231	196.57	160.057	120.69	126.497	144.231	103.675	111.686
NC_010473.1	moaE_locusTag_ECDH10B_RS04385	105.757	105.147	116.697	118.437	76.5044	102.737	97.6812	87.7031	75.151
NC_010473.1	mobA_locusTag_ECDH10B_RS20580	37.9002	24.835	16.2056	13.3902	18.2233	29.7153	23.8779	40.2763	23.2574
NC_010473.1	mobB_locusTag_ECDH10B_RS20575	37.077	30.7288	34.4339	23.7415	21.0774	25.3449	34.752	37.7516	30.476
NC_010473.1	modA_locusTag_ECDH10B_RS04270	38.3874	26.9302	26.8454	25.7825	31.208	27.9844	21.2839	32.5823	27.126
NC_010473.1	modB_locusTag_ECDH10B_RS04275	32.4547	31.4151	38.8765	31.8829	35.7783	26.8485	40.5884	29.2581	43.0056
NC_010473.1	modC_locusTag_ECDH10B_RS04280	31.5454	24.8736	32.17	26.8116	29.3264	22.895	33.3277	22.5435	23.8482
NC_010473.1	modE_locusTag_ECDH10B_RS04260	32.5549	33.2474	34.9105	33.3035	36.0083	30.6378	32.3067	38.7394	22.9767
NC_010473.1	modF_locusTag_ECDH10B_RS04255	39.6267	29.1231	37.3475	22.3511	19.9401	21.0951	25.6063	22.8322	19.0857
NC_010473.1	moeA_locusTag_ECDH10B_RS04600	58.9254	64.0044	68.6759	63.1444	57.5199	64.9561	79.931	47.8209	42.3658
NC_010473.1	moeB_locusTag_ECDH10B_RS04595	61.7757	48.6403	63.6223	63.2746	51.802	43.7372	58.8971	45.8621	39.18
NC_010473.1	mog_locusTag_ECDH10B_RS00050	132.193	131.815	131.176	131.115	105.186	126.329	120.98	114.679	80.9428
NC_010473.1	motA_locusTag_ECDH10B_RS10405	4.58366	2.72263	3.13241	2.6691	4.7748	2.42294	5.31183	6.55979	4.87604
NC_010473.1	motB_locusTag_ECDH10B_RS10400	1.70383	3.80018	2.79733	4.35411	2.24497	3.05837	2.79027	3.39987	1.21786
NC_010473.1	mpaA_locusTag_ECDH10B_RS07435	36.5509	26.5381	20.5537	25.1885	17.943	25.2998	30.6373	29.8869	30.8284
NC_010473.1	mpl_locusTag_ECDH10B_RS22595	178.587	121.027	132.895	173.758	160.221	114.514	114.321	150.473	131.183
NC_010473.1	mppA_locusTag_ECDH10B_RS07460	38.0814	29.2808	22.357	18.5292	22.0058	31.5911	28.9037	34.9691	30.6782
NC_010473.1	mqo_locusTag_ECDH10B_RS12040	160.221	138.04	76.5488	103.237	36.6164	47.7484	41.7592	48.4178	23.5581
NC_010473.1	mqsR_locusTag_ECDH10B_RS16240	132.947	94.5708	30.1643	19.8744	37.2119	102.123	46.4687	100.625	72.7649
NC_010473.1	mraW_locusTag_ECDH10B_RS00315	209.904	189.693	232.429	224.161	232.112	196.563	256.163	196.028	224.003
NC_010473.1	mraY_locusTag_ECDH10B_RS00340	162.403	140.198	205.724	183.651	189.634	155.207	186.119	151.044	184.733
NC_010473.1	mraZ_locusTag_ECDH10B_RS00310	304.403	264.652	289.832	227.287	270.202	283.387	278.834	252.321	313.686
NC_010473.1	mrcA_locusTag_ECDH10B_RS18150	74.7824	80.1115	95.0541	87.1191	87.4833	83.4265	87.5467	70.8862	74.3268
NC_010473.1	mrcB_locusTag_ECDH10B_RS00655	79.0554	77.7779	91.589	91.594	98.5614	71.1468	95.516	78.5645	73.2751
NC_010473.1	mrdA_locusTag_ECDH10B_RS03065	99.5379	92.1489	115.525	91.7888	105.062	80.8062	116.548	89.9329	85.1058
NC_010473.1	mrdA_locusTag_ECDH10B_RS03600	91.5337	96.4899	111.155	94.7928	103.536	83.5956	96.9599	84.9212	98.6588
NC_010473.1	mrdB_locusTag_ECDH10B_RS03060	96.0979	90.2077	102.534	89.4321	116.157	83.9719	96.6996	94.9259	90.5711
NC_010473.1	mrdB_locusTag_ECDH10B_RS03595	90.1634	86.6274	94.4782	103.239	102.248	79.5285	94.1027	91.6945	101.047
NC_010473.1	mreB_locusTag_ECDH10B_RS17395	614.688	529.064	640.888	581.432	486.011	497.011	490.238	538.947	370.627
NC_010473.1	mreD_locusTag_ECDH10B_RS17385	233.122	214.039	245.919	197.143	198.912	184.884	203.219	199.992	176.265
NC_010473.1	mrp_locusTag_ECDH10B_RS11530	145.631	188.892	155.397	206.764	152.255	177.273	165.965	179.471	123.714
NC_010473.1	msbA_locusTag_ECDH10B_RS05045	123.508	119.572	155.729	124.522	135.496	111.607	132.727	134.769	119.432
NC_010473.1	mscL_locusTag_ECDH10B_RS17610	229.037	217.011	63.249	86.6851	101.331	204.772	129.466	178.098	173.225
NC_010473.1	mscS_locusTag_ECDH10B_RS15720	492.67	449.81	381.48	297.562	288.717	385.265	388.006	380.874	464.753
NC_010473.1	msrA_locusTag_ECDH10B_RS22520	77.0176	55.4156	67.8642	49.7245	45.7629	70.1098	69.3823	51.1285	49.9397
NC_010473.1	msrB_locusTag_ECDH10B_RS09805	193.029	166.483	41.5911	51.939	42.935	96.536	49.8646	97.5814	46.57
NC_010473.1	msyB_locusTag_ECDH10B_RS05800	133.857	114.033	27.2396	23.7861	23.2705	138.234	77.1105	130.763	120.745
NC_010473.1	mtgA_locusTag_ECDH10B_RS17180	71.1429	59.3222	55.7175	49.5097	55.8961	67.0155	56.9947	59.3209	57.7586
NC_010473.1	mtlA_locusTag_ECDH10B_RS19245	44.7105	42.7088	52.536	46.0678	46.3221	44.3284	50.9864	46.7954	38.3958
NC_010473.1	mtlD_locusTag_ECDH10B_RS19250	94.842	82.3422	67.8172	69.2296	63.6088	72.4857	84.1681	91.1594	76.0075
NC_010473.1	mtlR_locusTag_ECDH10B_RS19255	95.9333	100.889	74.5246	79.5882	78.4405	81.6758	93.2111	98.056	95.3833
NC_010473.1	mtr_locusTag_ECDH10B_RS16940	607.417	378.098	723.156	700.013	831.478	365.879	423.55	377.759	365.593
NC_010473.1	mug_locusTag_ECDH10B_RS16490	96.8692	85.7989	76.1589	65.39	65.2126	98.6007	88.8336	90.5266	82.5115
NC_010473.1	mukB_locusTag_ECDH10B_RS05095	127.956	118.256	128.023	132.957	126.322	103.178	113.597	95.6979	89.6022
NC_010473.1	mukE_locusTag_ECDH10B_RS05090	130.781	109.556	130.054	131.744	122.258	107.017	97.5278	95.1757	115.723
NC_010473.1	mukF_locusTag_ECDH10B_RS05085	129.879	104.219	104.001	106.006	98.8557	79.8552	116.547	93.4997	96.2539
NC_010473.1	murB_locusTag_ECDH10B_RS21195	118.545	109.177	57.6449	53.4574	76.6629	93.471	86.6378	111.966	98.3456
NC_010473.1	murC_locusTag_ECDH10B_RS00360	169.663	151.999	173.437	177.745	188.415	160.969	181.069	149.555	170.834
NC_010473.1	murD_locusTag_ECDH10B_RS00345	163.809	142.046	176.467	171.254	180.517	148.747	186.575	142.173	158.364
NC_010473.1	murE_locusTag_ECDH10B_RS00330	180.189	161.886	202.011	189.52	202.429	148.634	231.633	171.083	179.923
NC_010473.1	murF_locusTag_ECDH10B_RS00335	158.91	127.994	161.536	165.239	178.167	139.636	180.637	138.2	145.563
NC_010473.1	murG_locusTag_ECDH10B_RS00355	139.008	139.693	158.178	142.704	140.699	129.529	148.603	124.496	139.687
NC_010473.1	murI_locusTag_ECDH10B_RS21170	120.55	109.328	109.419	127.93	124.471	109.801	114.122	114.554	109.191
NC_010473.1	murP_locusTag_ECDH10B_RS13185	7.44676	8.04345	10.3249	12.5044	8.37784	7.43328	8.21837	9.42222	8.51996
NC_010473.1	mutH_locusTag_ECDH10B_RS15255	9.53386	14.1804	13.2949	16.4517	21.2553	9.76575	19.3567	20.4543	17.4468
NC_010473.1	mutL_locusTag_ECDH10B_RS22270	154.481	165.691	180.226	171.683	173.624	152.472	180.211	143.591	184.481
NC_010473.1	mutM_locusTag_ECDH10B_RS19430	61.0195	61.7751	73.2138	74.9875	57.088	61.125	56.1258	67.5623	65.2567
NC_010473.1	mutS_locusTag_ECDH10B_RS14735	51.6128	48.1458	51.0244	61.4498	59.6498	58.06	66.6756	63.6153	53.1466
NC_010473.1	mutT_locusTag_ECDH10B_RS00400	29.249	20.753	19.5303	19.3648	33.8589	25.2487	1.56287	33.7712	32.5586
NC_010473.1	mutY_locusTag_ECDH10B_RS15915	145.663	123.208	112.096	114.2	119.818	106.842	114.134	117.951	112.5
NC_010473.1	mviM_locusTag_ECDH10B_RS05885	59.0383	45.4512	42.2686	61.0777	40.7927	40.9976	43.9656	46.0383	36.5066
NC_010473.1	N_locusTag_ECDH10B_RS06805	3.26193	2.09589	3.7042	1.43484e-05	2.17087	3.01625	2.98269	2.86908	2.36857
NC_010473.1	nac_locusTag_ECDH10B_RS10885	5.52558	2.39278	2.68276	2.50354	2.72379	2.03703	2.23756	6.20139	4.28406
NC_010473.1	nadA_locusTag_ECDH10B_RS04190	100.186	72.1415	67.8044	66.982	75.7538	100.889	51.1841	99.8308	73.5717
NC_010473.1	nadB_locusTag_ECDH10B_RS13950	47.0641	43.4584	52.0583	51.6523	53.5136	46.5851	41.5806	44.7848	38.4615
NC_010473.1	nadC_locusTag_ECDH10B_RS00450	66.356	70.4595	79.4206	73.1718	73.0689	62.0779	84.2475	62.6837	72.9543
NC_010473.1	nadD_locusTag_ECDH10B_RS03085	71.9001	55.7268	58.8549	54.9983	54.915	71.0037	54.0605	66.9094	66.8159
NC_010473.1	nadD_locusTag_ECDH10B_RS03620	77.3908	55.7806	65.8308	47.992	66.3869	52.6104	49.7926	67.4237	74.4526
NC_010473.1	nadE_locusTag_ECDH10B_RS09600	191.163	133.451	58.9341	71.4295	91.844	151.891	98.1384	133.12	152.023
NC_010473.1	nadR_locusTag_ECDH10B_RS23210	98.3865	80.2899	87.8599	82.9922	90.9666	85.3464	107.914	95.2459	85.4409
NC_010473.1	nagA_locusTag_ECDH10B_RS03790	77.1078	60.7168	67.8551	66.8924	66.6088	63.6502	73.643	64.1806	65.0074
NC_010473.1	nagB_locusTag_ECDH10B_RS03795	54.5379	43.0986	45.1135	32.4094	35.1579	53.3517	42.3661	40.8986	45.7444
NC_010473.1	nagC_locusTag_ECDH10B_RS03785	110.769	89.8686	101.724	99.1095	103.471	87.0749	107.823	85.0229	86.4946
NC_010473.1	nagD_locusTag_ECDH10B_RS03780	121.545	105.738	131.529	106.678	130.732	109.802	122.427	106.417	117.087
NC_010473.1	nagE_locusTag_ECDH10B_RS03800	52.6134	55.9829	72.0801	54.4515	54.3298	45.7752	59.0644	30.3743	33.5162
NC_010473.1	nagK_locusTag_ECDH10B_RS06140	85.9938	87.1995	92.1159	90.1222	90.6469	92.1147	97.4311	75.178	85.1161
NC_010473.1	nagZ_locusTag_ECDH10B_RS06080	79.745	87.1005	72.8352	81.5827	83.5922	72.6991	71.767	85.5029	80.8968
NC_010473.1	nanA_locusTag_ECDH10B_RS17270	18.3643	15.492	19.0733	18.301	14.5408	54.2282	73.1847	107.574	96.5045
NC_010473.1	nanE_locusTag_ECDH10B_RS17260	16.1173	12.2776	18.5036	13.328	10.1323	19.6772	52.2796	46.2435	37.106
NC_010473.1	nanK_locusTag_ECDH10B_RS17255	18.1873	19.2409	16.6872	15.6602	16.7371	35.0747	44.293	40.0868	36.8522
NC_010473.1	nanR_locusTag_ECDH10B_RS17275	81.9513	69.8104	69.4281	54.7451	60.623	36.5142	44.3372	37.5922	33.7625
NC_010473.1	nanT_locusTag_ECDH10B_RS17265	9.38739	6.44147	9.07112	10.2846	7.27791	19.5596	32.1568	27.0145	27.006
NC_010473.1	napA_locusTag_ECDH10B_RS12015	12.2841	14.4743	12.8586	17.7248	15.9131	10.0023	13.3278	13.4928	8.52432
NC_010473.1	napB_locusTag_ECDH10B_RS12000	8.91985	13.0776	11.7315	11.5682	17.9669	10.7808	7.36238	9.87517	6.95535
NC_010473.1	napC_locusTag_ECDH10B_RS11995	27.8966	20.9978	25.1921	28.7682	17.2403	27.192	14.3907	19.3307	19.2066
NC_010473.1	napD_locusTag_ECDH10B_RS12020	11.1327	7.52957	6.54775	21.9317	23.9489	37.6505	13.725	23.7532	9.56544
NC_010473.1	napF_locusTag_ECDH10B_RS12025	15.4162	9.93086	10.3992	30.8461	46.227	43.586	10.6144	31.9985	16.0302
NC_010473.1	napG_locusTag_ECDH10B_RS12010	13.708	16.0336	12.9303	19.9845	17.9021	7.57176	8.80209	9.48667	7.89921
NC_010473.1	napH_locusTag_ECDH10B_RS12005	13.4478	11.0495	12.2241	11.4055	13.9318	8.4717	7.48485	12.2047	6.83535
NC_010473.1	narG_locusTag_ECDH10B_RS06600	5.18384	3.98732	4.07495	5.48559	5.3094	9.97024	4.6189	5.79529	4.19159
NC_010473.1	narH_locusTag_ECDH10B_RS06605	5.06999	4.07356	4.45988	4.9725	4.5593	4.67528	6.1022	5.00495	3.71458
NC_010473.1	narI_locusTag_ECDH10B_RS06615	2.71143	5.44248	8.80661	9.89763	6.80587	7.53573	6.22988	4.21209	6.71804
NC_010473.1	narJ_locusTag_ECDH10B_RS06610	7.96986	6.12247	8.64187	6.0627	6.99209	4.13024	7.92042	4.75921	5.2538
NC_010473.1	narK_locusTag_ECDH10B_RS06595	2.98831	5.02985	4.17175	13.1828	7.04864	15.5225	9.56061	11.5891	7.4748
NC_010473.1	narL_locusTag_ECDH10B_RS06580	38.323	50.9957	38.8047	36.9967	43.9873	34.1451	39.8671	46.7612	31.382
NC_010473.1	narP_locusTag_ECDH10B_RS11950	81.1984	77.4561	67.5912	84.9148	78.024	55.1959	77.8135	78.8996	79.2019
NC_010473.1	narQ_locusTag_ECDH10B_RS13385	15.465	11.7907	15.0158	11.2002	15.8057	11.6968	16.115	16.5607	12.4728
NC_010473.1	narU_locusTag_ECDH10B_RS08200	1.60669	1.25273	1.94964	2.1502	1.48656	1.31685	2.08053	2.76699	1.55356
NC_010473.1	narV_locusTag_ECDH10B_RS08180	6.15745	4.88068	9.23594	6.14027	5.7492	4.66691	5.42012	7.63556	3.51734
NC_010473.1	narW_locusTag_ECDH10B_RS08185	3.47067	3.49464	1.41589	5.49162	4.73224	1.7629	4.97511	3.27291	2.60336
NC_010473.1	narX_locusTag_ECDH10B_RS06585	29.471	29.2363	25.4855	29.1841	28.0214	21.2596	24.9855	25.1743	26.0411
NC_010473.1	narY_locusTag_ECDH10B_RS08190	2.87887	3.24887	1.94948	2.05376	2.20047	3.48633	1.45197	4.55848	3.37107
NC_010473.1	narZ_locusTag_ECDH10B_RS08195	5.49222	4.96831	5.73426	6.4491	5.27218	4.04394	8.77783	3.38918	4.72512
NC_010473.1	ndh_locusTag_ECDH10B_RS06090	165.503	158.095	141.082	126.175	138.862	138.718	120.108	131.624	140.444
NC_010473.1	ndk_locusTag_ECDH10B_RS13650	665.917	690.696	651.398	384.077	355.051	287.02	344.084	262.391	192.56
NC_010473.1	nei_locusTag_ECDH10B_RS03995	33.7356	31.9612	31.7046	38.9456	25.9084	34.4828	42.8481	36.5712	41.1574
NC_010473.1	nemA_locusTag_ECDH10B_RS09135	36.5779	39.393	41.0123	46.0403	40.7146	36.6004	42.2222	50.6663	37.6072
NC_010473.1	nepI_locusTag_ECDH10B_RS19580	36.0905	33.5429	25.8168	36.2326	32.1094	26.1109	32.4726	27.7442	28.6385
NC_010473.1	nfi_locusTag_ECDH10B_RS21330	127.83	129.494	141.842	132.984	117.983	116.621	171.182	91.8729	79.4349
NC_010473.1	nfnB_locusTag_ECDH10B_RS02760	167.898	154.672	151.979	171.609	152.666	174.678	142.734	150.443	127.343
NC_010473.1	nfnB_locusTag_ECDH10B_RS03300	136.139	174.96	168.954	188.089	147.629	152.224	184.164	168.264	122.769
NC_010473.1	nfo_locusTag_ECDH10B_RS11775	69.2496	57.4617	52.8016	50.8471	49.3107	57.1858	60.8298	54.2768	49.5561
NC_010473.1	nfrA_locusTag_ECDH10B_RS02710	10.0456	9.62785	9.96224	9.68467	11.2855	11.3605	12.951	11.059	9.42793
NC_010473.1	nfrA_locusTag_ECDH10B_RS03250	8.70314	8.47631	9.13936	9.65088	11.5831	12.5702	14.6386	13.4494	11.1209
NC_010473.1	nfrB_locusTag_ECDH10B_RS02715	9.55532	4.93204	7.27758	6.02286	5.69368	10.4961	9.24012	10.9715	10.9468
NC_010473.1	nfrB_locusTag_ECDH10B_RS03255	9.61635	5.78643	6.45602	6.53599	6.08204	7.17399	8.78151	11.9147	9.2571
NC_010473.1	nfsA_locusTag_ECDH10B_RS04720	51.5839	47.4393	32.7503	52.8823	48.1311	55.805	59.626	66.0236	61.1565
NC_010473.1	nhaA_locusTag_ECDH10B_RS00090	142.311	154.526	158.313	147.372	138.519	160.218	183.856	150.101	152.092
NC_010473.1	nhaB_locusTag_ECDH10B_RS06385	41.5933	57.2097	45.526	53.5014	45.6149	50.0895	45.4676	58.969	28.6696
NC_010473.1	nhaR_locusTag_ECDH10B_RS00095	47.4392	55.8931	51.9678	49.7674	30.256	49.1813	55.7561	61.5793	61.347
NC_010473.1	nhoA_locusTag_ECDH10B_RS08170	13.3393	15.5554	10.7548	11.3089	9.21642	11.3857	22.7529	15.0981	18.743
NC_010473.1	nikA_locusTag_ECDH10B_RS18550	3.74926	4.47136	2.85009	9.54432	7.33304	10.7573	10.2837	11.3099	2.80292
NC_010473.1	nikB_locusTag_ECDH10B_RS18555	8.90303	6.03743	4.89012	6.58141	8.03623	7.02137	12.2362	5.55258	4.98858
NC_010473.1	nikC_locusTag_ECDH10B_RS18560	6.30132	5.64916	4.42992	11.5752	5.81066	7.90877	11.2667	8.29102	5.20701
NC_010473.1	nikD_locusTag_ECDH10B_RS18565	9.29293	8.63393	11.4215	12.0759	15.1076	6.28326	11.0906	8.2847	6.66674
NC_010473.1	nikE_locusTag_ECDH10B_RS18570	8.33813	8.22683	9.6773	10.1115	10.0666	15.0765	8.06132	8.95732	10.2555
NC_010473.1	nikR_locusTag_ECDH10B_RS18575	23.4178	32.7789	37.8918	36.2466	39.1904	23.0906	42.9237	47.2707	28.3084
NC_010473.1	ninE_locusTag_ECDH10B_RS02580	1.33859	3.77467	5.19256	2.61648	2.28144	2.00853e-05	2.90565	1.74528	4.37389
NC_010473.1	nirB_locusTag_ECDH10B_RS18000	12.4025	14.8445	16.0473	32.8043	42.3134	49.5696	16.3611	25.8233	16.3156
NC_010473.1	nirC_locusTag_ECDH10B_RS18010	13.8906	18.4911	11.4188	12.9776	12.7228	11.9366	14.7555	15.9718	12.8078
NC_010473.1	nirD_locusTag_ECDH10B_RS18005	12.5645	17.1016	12.6511	21.1704	25.8403	38.5072	23.0776	22.3482	15.6999
NC_010473.1	nlpA_locusTag_ECDH10B_RS19565	110.459	80.3106	69.2593	110.647	138.883	97.9221	48.6336	214.562	76.795
NC_010473.1	nlpB_locusTag_ECDH10B_RS13440	619.188	559.907	650.343	596.636	525.89	546.15	566.492	464.332	406.788
NC_010473.1	nlpC_locusTag_ECDH10B_RS09440	139.869	104.703	92.5024	60.6095	58.8784	107.959	103.344	103.303	95.7759
NC_010473.1	nlpD_locusTag_ECDH10B_RS14780	637.6	575.401	421.452	375.678	430.31	492.329	482.545	481.482	505.281
NC_010473.1	nlpE_locusTag_ECDH10B_RS00870	63.9938	52.556	40.1113	39.3873	44.8586	58.2758	63.1491	59.9891	60.4447
NC_010473.1	nlpI_locusTag_ECDH10B_RS16955	1208.8	1033.32	1127.82	1216.15	1388.39	1049.66	1043.7	1190.21	1159.74
NC_010473.1	nmpC_locusTag_ECDH10B_RS02615	499.489	686.706	231.225	195.364	179.796	573.062	297.063	439.173	210.327
NC_010473.1	nmpC_locusTag_ECDH10B_RS03175	492.237	684.734	215.669	187.309	159.949	590.927	313.195	421.716	217.655
NC_010473.1	no_gene_name_locusTag_ECDH10B_RS03705	1.51705e-05	6.89991e-06	1.4471e-05	1.43484e-05	1.55137e-05	2.00853e-05	3.79964e-05	1.64831e-05	1.23926e-05
[truncated: 2,518 more rows]

## Sheet: RD
Reference	Gene	Control	State_1	State_2	State_3	State_4	State_5	State_6	State_7	State_8
Circuit_Plasmid	AmeR	0	0.00461763	0.00465424	0.367983	0.394042	0.00569847	0.00633244	0.421589	0.455587
Circuit_Plasmid	AmtR	0	0.00144334	0.0018533	0.00137073	0.00142801	0.0373775	0.0551238	0.0366065	0.0473426
Circuit_Plasmid	AraC	0.0294596	0.0383047	0.0425306	0.0379717	0.0446973	0.0478501	0.059981	0.0523609	0.0612333
Circuit_Plasmid	BM3R1	0	0.0403783	0.00102837	0.0477946	0.0360639	0.0603065	0.0512293	0.00677869	0.0024717
Circuit_Plasmid	BetI	0	0.109351	0.096727	0.0234879	0.0272566	0.124883	0.142479	0.00451888	0.00725857
Circuit_Plasmid	HlyIIR	0	0.00219501	0.0659406	0.00781556	0.125943	0.000844958	0.0951685	0.00649265	0.156681
Circuit_Plasmid	KanR	0.194195	0.155942	0.17177	0.231232	0.27668	0.152866	0.194382	0.20342	0.26127
Circuit_Plasmid	LacI	0.022513	0.0219974	0.0239901	0.0242282	0.0282311	0.024763	0.0246558	0.0244209	0.0290748
Circuit_Plasmid	PhlF	0	0.0120358	0.0153531	0.000869441	0.000959812	0.000784294	0.00100517	0.0334574	0.0389161
Circuit_Plasmid	SrpR	0	0.00153853	0.00157616	0.230974	0.216221	0.0943577	0.149476	0.341808	0.365649
Circuit_Plasmid	TetR	0.0151939	0.0123445	0.0155867	0.0166348	0.0181585	0.0148865	0.0217062	0.0165722	0.022261
Reporter_Plasmid	Strep	0.0217279	0.065783	0.0692058	0.0656663	0.0874286	0.0634416	0.0866614	0.0793749	0.118046
Reporter_Plasmid	YFP	0.00152957	0.00410434	0.104586	0.00131221	0.00164626	0.000725882	0.00112843	0.00566985	0.0869522
NC_010473.1	1_locusTag_ECDH10B_RS06915	0	0	0	0	9.82489e-06	0	2.00187e-05	0	0
NC_010473.1	14_locusTag_ECDH10B_RS06840	8.83483e-05	8.08326e-05	6.23482e-05	5.69279e-05	5.25667e-05	5.85208e-05	6.93516e-05	5.86053e-05	4.91687e-05
NC_010473.1	15_locusTag_ECDH10B_RS06835	0.000102282	0.000113586	9.22844e-05	0.000110626	0.000109428	0.000103025	9.57868e-05	0.000151826	7.52336e-05
NC_010473.1	17_locusTag_ECDH10B_RS06875	3.41776e-05	2.88443e-05	2.72957e-05	3.78412e-05	7.55281e-05	5.28167e-05	7.57889e-06	6.28413e-05	3.43491e-05
NC_010473.1	18_locusTag_ECDH10B_RS06880	2.85419e-05	0	2.29961e-05	0	0	0	0	0	0
NC_010473.1	19_locusTag_ECDH10B_RS06885	0	0	0	0	0	0	2.30623e-05	8.3659e-06	7.53096e-06
NC_010473.1	2_locusTag_ECDH10B_RS06920	1.48799e-05	5.50711e-06	9.89214e-06	0	9.05908e-06	8.31727e-06	3.9743e-06	1.1724e-05	4.46747e-06
NC_010473.1	30_locusTag_ECDH10B_RS06825	5.36773e-05	0.000137213	6.7269e-05	0.000105406	9.83558e-05	9.67994e-05	4.88432e-05	4.08844e-05	6.36192e-05
NC_010473.1	40_locusTag_ECDH10B_RS06815	0.0022576	0.00177875	0.00195662	0.00215572	0.0020096	0.00252914	0.00251101	0.00216388	0.00206501
NC_010473.1	5_locusTag_ECDH10B_RS06945	2.01951e-05	1.60345e-05	4.79782e-06	5.07305e-06	1.71279e-05	6.86058e-06	1.34963e-05	5.51625e-05	2.41348e-06
NC_010473.1	aaeA_locusTag_ECDH10B_RS17350	5.90491e-05	2.66872e-05	4.92793e-05	4.59311e-05	4.62379e-05	3.06905e-05	4.94299e-05	4.95395e-05	3.96312e-05
NC_010473.1	aaeR_locusTag_ECDH10B_RS17360	0.000431237	0.00020245	0.000315343	0.000209991	0.00019345	0.000228527	0.000253502	0.000469571	0.000297001
NC_010473.1	aaeX_locusTag_ECDH10B_RS17355	5.97763e-05	0	2.38808e-05	0.000117526	0	0.000137822	8.72339e-05	0.000115212	1.87165e-05
NC_010473.1	aas_locusTag_ECDH10B_RS15280	0.000695303	0.000530802	0.000575356	0.000418964	0.000436416	0.00036194	0.000418562	0.000407298	0.000358841
NC_010473.1	aat_locusTag_ECDH10B_RS04900	0.000500828	0.000322774	0.000418012	0.000337982	0.000432317	0.000429687	0.000451653	0.00038751	0.00047209
NC_010473.1	abgA_locusTag_ECDH10B_RS07510	4.45431e-05	6.28833e-05	2.35993e-05	6.49492e-05	4.42482e-05	3.04095e-05	3.00159e-05	4.9685e-05	5.04471e-05
NC_010473.1	abgB_locusTag_ECDH10B_RS07505	6.86211e-05	4.83355e-05	2.41272e-05	3.63572e-05	5.23073e-05	6.13067e-05	4.31645e-05	2.43972e-05	4.25246e-05
NC_010473.1	abgR_locusTag_ECDH10B_RS07515	0.000172677	7.41174e-05	9.33839e-05	0.000128685	0.000111352	9.29232e-05	3.69933e-05	7.61831e-05	9.5249e-05
NC_010473.1	abgT_locusTag_ECDH10B_RS07495	2.79748e-05	2.47824e-05	2.12194e-05	2.82461e-05	8.09488e-06	1.04665e-05	1.20781e-05	7.23341e-06	9.37899e-06
NC_010473.1	abrB_locusTag_ECDH10B_RS04000	6.81074e-05	3.73192e-05	5.3785e-05	5.38951e-05	9.73672e-05	8.55262e-05	8.84043e-05	0.000101959	8.16548e-05
NC_010473.1	accA_locusTag_ECDH10B_RS00830	0.0119159	0.0137726	0.0118558	0.0117098	0.0102773	0.0124761	0.0136779	0.0127119	0.00976001
NC_010473.1	accB_locusTag_ECDH10B_RS17430	0.0352114	0.0341788	0.0320451	0.0360741	0.0296252	0.0301921	0.0333132	0.0308842	0.0302995
NC_010473.1	accC_locusTag_ECDH10B_RS17435	0.0200867	0.0184727	0.0154602	0.0195504	0.016554	0.0151247	0.0174402	0.01682	0.0165037
NC_010473.1	accD_locusTag_ECDH10B_RS12605	0.0169595	0.0148909	0.0150785	0.0149235	0.0145278	0.0161235	0.0159019	0.0170127	0.0155053
NC_010473.1	aceA_locusTag_ECDH10B_RS21425	0.0157483	0.0182064	0.00124905	0.0086377	0.000418942	0.0176012	0.00084073	0.0106953	0.000514158
NC_010473.1	aceB_locusTag_ECDH10B_RS21420	0.00941049	0.00801573	0.000508979	0.00515439	0.000135449	0.00892292	0.00036131	0.00578788	0.000185801
NC_010473.1	aceE_locusTag_ECDH10B_RS00475	0.0625682	0.0557542	0.0443615	0.0499765	0.0475469	0.0661436	0.0592049	0.0646817	0.0558134
NC_010473.1	aceF_locusTag_ECDH10B_RS00480	0.0611304	0.0570414	0.0462938	0.0503592	0.0468882	0.0601818	0.0537344	0.055778	0.0533902
NC_010473.1	aceK_locusTag_ECDH10B_RS21430	0.000156876	0.000199761	2.27322e-05	0.000113051	0	0.00015621	0	0.000171595	2.08238e-05
NC_010473.1	ackA_locusTag_ECDH10B_RS12505	0.0331924	0.028426	0.0332459	0.0410949	0.0439154	0.0322237	0.0342542	0.0363404	0.040392
NC_010473.1	acnA_locusTag_ECDH10B_RS07170	0.0014854	0.00155785	0.00101459	0.000872106	0.000607805	0.000938567	0.00087477	0.000942361	0.000713106
NC_010473.1	acnB_locusTag_ECDH10B_RS00495	0.0194298	0.0207164	0.0149448	0.0140763	0.0118888	0.0124427	0.0117666	0.0106074	0.00866983
NC_010473.1	acpH_locusTag_ECDH10B_RS01850	0.000712667	0.000627272	0.000610955	0.000583939	0.000766117	0.00058055	0.00077813	0.000778272	0.000824151
NC_010473.1	acpP_locusTag_ECDH10B_RS06015	0.395259	0.37148	0.405147	0.383756	0.404886	0.437153	0.456311	0.369862	0.385928
NC_010473.1	acpS_locusTag_ECDH10B_RS13890	0.000973766	0.0010445	0.0013268	0.00123762	0.00121477	0.00113513	0.00140293	0.00101801	0.0014421
NC_010473.1	acpT_locusTag_ECDH10B_RS18545	0.00116077	0.000843705	0.00107192	0.00122198	0.0010175	0.00106763	0.00118482	0.00127807	0.000974608
NC_010473.1	acrA_locusTag_ECDH10B_RS02150	0.00683289	0.00518811	0.00523892	0.00140083	0.00147068	0.00105788	0.00116952	0.00136114	0.00152642
NC_010473.1	acrB_locusTag_ECDH10B_RS02145	0.00240781	0.00247518	0.00237722	0.000467604	0.000471911	0.000432169	0.000398901	0.000548324	0.000566894
NC_010473.1	acrD_locusTag_ECDH10B_RS13390	0.000107105	7.75805e-05	9.89825e-05	9.96675e-05	7.9539e-05	9.72169e-05	0.000126056	0.000110503	0.000100462
NC_010473.1	acrE_locusTag_ECDH10B_RS17480	4.66389e-05	1.62848e-05	2.52377e-05	1.7063e-05	2.56011e-05	1.53269e-05	1.99784e-05	1.26914e-05	1.2885e-05
NC_010473.1	acrF_locusTag_ECDH10B_RS17485	2.58221e-05	2.37544e-05	1.35417e-05	1.18938e-05	4.37264e-06	1.21065e-05	4.77961e-06	1.04139e-05	1.14254e-05
NC_010473.1	acrR_locusTag_ECDH10B_RS02155	0.000698776	0.000556256	0.000574231	0	7.18923e-06	2.07109e-05	1.73861e-05	7.89206e-06	1.79396e-05
NC_010473.1	acs_locusTag_ECDH10B_RS21720	0	0	0	0	0	0	0	3.17032e-06	0
NC_010473.1	actP_locusTag_ECDH10B_RS21710	0	0	0	0	0	0	0	0	0
NC_010473.1	ada_locusTag_ECDH10B_RS12055	5.3902e-05	3.81069e-05	5.09148e-05	5.89356e-05	4.75168e-05	5.39921e-05	5.93578e-05	6.2504e-05	7.59235e-05
NC_010473.1	add_locusTag_ECDH10B_RS08995	0.00110131	0.000904138	0.000868142	0.00106179	0.00106647	0.000980575	0.000971174	0.000948477	0.0009605
NC_010473.1	ade_locusTag_ECDH10B_RS19595	0.00148655	0.0011875	0.00106164	0.00147603	0.00114123	0.000978614	0.000735487	0.00145319	0.00104366
NC_010473.1	adhE_locusTag_ECDH10B_RS06680	0.0386253	0.0307588	0.0289144	0.0241421	0.026705	0.0462967	0.0413226	0.0291314	0.0300784
NC_010473.1	adhP_locusTag_ECDH10B_RS08245	0.00199922	0.00188532	0.0017587	0.000843361	0.00103885	0.00295427	0.00247279	0.00171883	0.0021466
NC_010473.1	adiC_locusTag_ECDH10B_RS21970	1.0399e-05	1.34507e-05	2.34588e-05	0	2.85484e-05	0.000228236	0.000206531	0.000284271	0.000247617
NC_010473.1	adk_locusTag_ECDH10B_RS02210	0.0410737	0.0350431	0.0320759	0.0426639	0.0351092	0.0319131	0.0305895	0.0342349	0.033104
NC_010473.1	adrA_locusTag_ECDH10B_RS01755	2.94635e-05	1.71116e-05	2.2789e-05	2.59241e-05	1.80616e-05	4.77072e-05	3.6955e-05	2.64313e-05	1.62567e-05
NC_010473.1	aegA_locusTag_ECDH10B_RS13380	2.47321e-05	1.56757e-05	2.36973e-05	4.79728e-05	2.60538e-05	8.37848e-05	6.74822e-05	6.01487e-05	4.82404e-05
NC_010473.1	aer_locusTag_ECDH10B_RS16510	4.22332e-05	5.9667e-05	3.78962e-05	6.63228e-05	3.67337e-05	2.3071e-05	3.65292e-05	4.05075e-05	3.07645e-05
NC_010473.1	aes_locusTag_ECDH10B_RS02220	4.36562e-05	0.000110956	6.79085e-05	7.44845e-05	4.65015e-05	7.1438e-05	0.000112145	7.89216e-05	6.65729e-05
NC_010473.1	afuB_locusTag_ECDH10B_RS01250	0	0	0	0	0	0	0	0	0
NC_010473.1	agaB_locusTag_ECDH10B_RS16825	5.68683e-05	1.80522e-05	3.88439e-05	9.72036e-05	3.64923e-05	6.85128e-05	7.59541e-05	3.02378e-05	8.78202e-05
NC_010473.1	agaC_locusTag_ECDH10B_RS16830	2.28769e-05	5.34632e-06	0	6.08104e-06	7.88047e-06	0	7.82882e-06	0	4.39557e-06
NC_010473.1	agaD_locusTag_ECDH10B_RS16835	7.78655e-06	2.42186e-05	0	1.55769e-05	2.68293e-05	9.31266e-06	1.61502e-05	1.05185e-05	2.54311e-05
NC_010473.1	agaI_locusTag_ECDH10B_RS16840	2.90915e-05	1.30096e-05	3.49639e-05	1.83911e-05	3.40524e-05	4.62486e-05	0	4.92253e-05	3.907e-05
NC_010473.1	agaR_locusTag_ECDH10B_RS16790	0.00122521	0.00104033	0.00114848	0.00113255	0.00100219	0.00091784	0.00119589	0.00117286	0.00127203
NC_010473.1	agaS_locusTag_ECDH10B_RS16815	4.40458e-05	4.49647e-05	1.79236e-05	3.38393e-05	1.76735e-05	4.57496e-05	4.74615e-05	4.03661e-05	2.8895e-05
NC_010473.1	agaV_locusTag_ECDH10B_RS16800	5.22337e-05	5.2039e-05	0.000126964	2.367e-05	4.79737e-05	0.000102932	7.97797e-05	0.00011906	8.29455e-05
NC_010473.1	agaW_locusTag_ECDH10B_RS16805	7.39212e-05	2.36056e-05	7.27546e-05	1.36026e-05	6.58022e-05	6.84404e-05	4.22258e-05	6.62924e-05	3.30723e-05
NC_010473.1	agp_locusTag_ECDH10B_RS05515	0.00096167	0.00075705	0.000626442	0.000572033	0.000390285	0.00109577	0.000893152	0.000724329	0.00073476
NC_010473.1	ahpC_locusTag_ECDH10B_RS02915	0.151591	0.125898	0.130015	0.149222	0.136157	0.122128	0.13303	0.112512	0.146728
NC_010473.1	ahpC_locusTag_ECDH10B_RS03450	0.150865	0.124707	0.130653	0.148956	0.136932	0.12601	0.129748	0.110973	0.147143
NC_010473.1	ahpF_locusTag_ECDH10B_RS02920	0.00850126	0.00668268	0.00683234	0.00800907	0.00794595	0.00653024	0.00755503	0.00692502	0.00826097
NC_010473.1	ahpF_locusTag_ECDH10B_RS03455	0.00792108	0.00685723	0.00682109	0.00779523	0.00767837	0.00656446	0.00696373	0.00690381	0.00837751
NC_010473.1	aidB_locusTag_ECDH10B_RS22355	0.000361704	0.000378547	0.000315749	0.000168613	0.000171227	0.000919259	0.000862802	0.000703538	0.000522851
NC_010473.1	ais_locusTag_ECDH10B_RS12270	4.28367e-05	7.37864e-06	4.06767e-05	1.10679e-05	2.57981e-05	1.16972e-05	3.42988e-05	3.02314e-05	2.03677e-05
NC_010473.1	alaS_locusTag_ECDH10B_RS14545	0.0177338	0.00969705	0.00960826	0.0135646	0.0142635	0.00936462	0.00977289	0.0159715	0.0159737
NC_010473.1	aldA_locusTag_ECDH10B_RS07915	0.00281832	0.00305051	0.00253716	0.00118027	0.00129164	0.00130135	0.00134121	0.00109782	0.000881352
NC_010473.1	aldB_locusTag_ECDH10B_RS19185	9.95227e-05	0.000189081	9.78732e-05	8.6609e-05	8.23767e-05	0.000337382	0.000315489	0.000157805	0.000152973
NC_010473.1	alkA_locusTag_ECDH10B_RS11300	0.000181274	0.000238414	0.000182348	0.000108998	9.35621e-05	0.000178823	0.000289516	0.000237165	0.000255574
NC_010473.1	alkB_locusTag_ECDH10B_RS12050	0.000121959	5.81713e-05	3.06251e-05	1.82073e-05	7.18345e-05	0.000120659	4.79409e-05	0.000129779	0.000151749
NC_010473.1	allA_locusTag_ECDH10B_RS02360	2.57286e-05	5.78957e-05	1.05381e-05	2.56517e-05	2.43711e-05	8.65712e-05	3.41802e-05	3.25745e-05	6.17339e-05
NC_010473.1	allB_locusTag_ECDH10B_RS02390	4.78018e-05	2.1363e-05	4.96326e-05	4.44653e-05	7.03489e-05	6.23088e-05	6.36372e-05	6.77881e-05	3.93673e-05
NC_010473.1	allC_locusTag_ECDH10B_RS02410	5.38567e-05	1.23999e-05	3.08793e-05	2.92827e-05	7.5169e-05	2.49736e-05	4.03996e-05	3.48814e-05	3.49044e-05
NC_010473.1	allD_locusTag_ECDH10B_RS02415	1.29552e-05	1.48842e-05	6.6345e-06	1.70097e-05	3.55072e-05	8.86147e-06	2.13629e-05	3.98461e-06	2.73447e-05
NC_010473.1	allR_locusTag_ECDH10B_RS02365	0.0052368	0.0044659	0.0048243	0.00425969	0.00411121	0.00567843	0.00511591	0.00462485	0.00460145
NC_010473.1	allS_locusTag_ECDH10B_RS02355	7.1188e-06	0	1.23554e-05	5.48849e-06	8.23265e-06	0	0	0	0
NC_010473.1	alpA_locusTag_ECDH10B_RS14205	0.000185489	0.000167804	4.62961e-05	0.000210765	0.000231709	0.000262936	0.000103757	0.000195283	0.000158106
NC_010473.1	alr_locusTag_ECDH10B_RS21635	0.00141778	0.00120772	0.000980027	0.00131785	0.00117632	0.00119115	0.00120815	0.00138142	0.00121581
NC_010473.1	alsA_locusTag_ECDH10B_RS21830	5.45612e-06	7.89039e-06	8.07411e-06	1.14592e-05	4.6445e-06	5.68208e-06	1.24338e-05	0	3.54885e-06
NC_010473.1	alsB_locusTag_ECDH10B_RS21835	0.000163501	0.000101179	0.000118646	6.33288e-05	9.24274e-05	0.000103497	0.000116128	9.48867e-05	0.000133579
NC_010473.1	alsC_locusTag_ECDH10B_RS21825	0	1.50253e-05	2.23178e-05	6.00266e-06	1.65667e-05	3.32005e-05	1.66529e-05	1.40365e-05	4.90873e-06
NC_010473.1	alsE_locusTag_ECDH10B_RS21820	2.71427e-05	6.97042e-05	7.64458e-05	8.50217e-05	1.94756e-05	9.02741e-05	7.59163e-05	7.39407e-05	0.000101357
NC_010473.1	alsK_locusTag_ECDH10B_RS21815	1.81688e-05	3.02717e-05	2.76789e-05	4.47288e-05	3.66494e-05	9.51553e-06	4.13278e-05	3.81531e-05	3.45592e-05
NC_010473.1	alx_locusTag_ECDH10B_RS16595	0.000488584	0.000459325	0.000441273	0.000452854	0.000417365	0.000462938	0.000436235	0.00042079	0.000500076
NC_010473.1	amiA_locusTag_ECDH10B_RS13215	0.00161612	0.00110856	0.00122312	0.00122766	0.00102089	0.00124355	0.0013615	0.00101495	0.00125644
NC_010473.1	amiB_locusTag_ECDH10B_RS22265	0.00085443	0.000581677	0.000740022	0.000712451	0.000748957	0.000674614	0.000757832	0.000725678	0.000843461
NC_010473.1	amiC_locusTag_ECDH10B_RS15175	0.00135826	0.00104115	0.000908344	0.000936954	0.00103984	0.000766011	0.00117255	0.00120556	0.00109067
NC_010473.1	amn_locusTag_ECDH10B_RS10855	0.00318249	0.00262386	0.00223717	0.00254042	0.00228829	0.00238525	0.00230304	0.00251104	0.00248051
NC_010473.1	ampC_locusTag_ECDH10B_RS22170	0.000454401	0.000357805	0.000362729	0.000464911	0.000348922	0.000330091	0.000341789	0.000332827	0.000472521
NC_010473.1	ampD_locusTag_ECDH10B_RS00455	0.0013214	0.00124349	0.00118655	0.00134529	0.00117218	0.00134111	0.00122478	0.00138212	0.00128292
NC_010473.1	ampE_locusTag_ECDH10B_RS00460	0.000544474	0.000544185	0.000527072	0.00040212	0.000322694	0.000546756	0.000595026	0.000604239	0.000667221
NC_010473.1	ampG_locusTag_ECDH10B_RS02000	0.0003675	0.000460298	0.000439653	0.000294155	0.000494051	0.000395358	0.000490479	0.000529925	0.000626319
NC_010473.1	ampH_locusTag_ECDH10B_RS01700	0.000657127	0.000612637	0.000672405	0.000545913	0.000551194	0.000525649	0.000715391	0.000614192	0.000727921
NC_010473.1	amtB_locusTag_ECDH10B_RS02095	1.13073e-05	2.35215e-05	3.01925e-05	2.5696e-05	2.08515e-05	3.43972e-05	5.42758e-05	6.70901e-05	3.69324e-05
NC_010473.1	amyA_locusTag_ECDH10B_RS10590	0.00171909	0.00159214	0.00132873	0.000875559	0.000755839	0.0025466	0.00257511	0.00209921	0.00182733
NC_010473.1	anmK_locusTag_ECDH10B_RS09085	0.000843208	0.00062338	0.000708638	0.000633803	0.000638686	0.000940666	0.000703108	0.000751179	0.000914379
NC_010473.1	ansA_locusTag_ECDH10B_RS09750	0.00437268	0.00335327	0.00323621	0.00377215	0.00335169	0.00364266	0.00401358	0.00400985	0.00390222
NC_010473.1	ansB_locusTag_ECDH10B_RS15890	0.00032003	0.000234791	0.000226477	0.000245856	0.000283564	0.000416987	0.000205039	0.000248857	0.000227
NC_010473.1	ansP_locusTag_ECDH10B_RS08125	0.000195653	0.000482619	0.000427676	0.000560236	0.00058867	0.000288539	0.000276639	0.000416946	0.00032313
NC_010473.1	apaG_locusTag_ECDH10B_RS00260	0.000665329	0.000423276	0.000567557	0.000364726	0.000761579	0.000557552	0.000728216	0.00097413	0.000829544
NC_010473.1	apaH_locusTag_ECDH10B_RS00255	0.00160322	0.00168528	0.00144972	0.00124181	0.00149284	0.00183918	0.00193363	0.00195804	0.00186267
NC_010473.1	aphA_locusTag_ECDH10B_RS21650	0.000666991	0.00055295	0.000646977	0.000580447	0.000632751	0.000815695	0.000661941	0.000730202	0.000717711
NC_010473.1	appA_locusTag_ECDH10B_RS05395	0.000138101	0.000136416	0.000153052	7.99177e-05	0.000169372	0.00125354	0.00141773	0.00101705	0.00158068
NC_010473.1	appB_locusTag_ECDH10B_RS05385	0.000194558	0.000184597	0.000298672	0.000153801	0.000289686	0.00404834	0.00497906	0.00328566	0.00406623
NC_010473.1	appC_locusTag_ECDH10B_RS05380	0.000235737	0.00022835	0.00036258	0.000107394	0.000362967	0.00444123	0.00482781	0.00389472	0.00453157
NC_010473.1	appY_locusTag_ECDH10B_RS02685	0.000264861	0.000237554	0.000219917	0.000179269	0.000299437	0.00138035	0.0019974	0.000968022	0.00157966
NC_010473.1	appY_locusTag_ECDH10B_RS03230	0.000244612	0.000167616	0.000311984	0.00017197	0.000247883	0.00139591	0.0019631	0.00105885	0.00169609
NC_010473.1	apt_locusTag_ECDH10B_RS02185	0.0173342	0.016631	0.0144775	0.0171976	0.0149759	0.0163567	0.0191934	0.0175586	0.0178662
NC_010473.1	aqpZ_locusTag_ECDH10B_RS04845	0.000110243	0.000100295	7.35131e-05	0.000115903	7.23213e-05	0.000151906	0.000151425	9.46e-05	6.73763e-05
NC_010473.1	araD_locusTag_ECDH10B_RS22410	2.15903e-05	5.28033e-05	8.42897e-05	2.69234e-05	1.92944e-05	8.89327e-05	7.08487e-05	7.5994e-05	5.51643e-05
NC_010473.1	araE_locusTag_ECDH10B_RS15305	0.000157944	0.000140273	0.000147531	0.000109949	0.000130926	0.0206477	0.0175557	0.0143289	0.0115578
NC_010473.1	araF_locusTag_ECDH10B_RS10450	4.12388e-05	5.49098e-05	4.58596e-05	4.78328e-05	2.00935e-05	0.00227204	0.00170206	0.00117034	0.00130521
NC_010473.1	araG_locusTag_ECDH10B_RS10445	4.49011e-05	2.51724e-05	1.08023e-05	0	2.54865e-05	0.000537994	0.000507208	0.000406132	0.000481099
NC_010473.1	araH_locusTag_ECDH10B_RS10440	3.03748e-05	2.88392e-05	3.09875e-05	1.59224e-05	1.18209e-05	0.000552395	0.000644184	0.000430293	0.000425726
NC_010473.1	araJ_locusTag_ECDH10B_RS01810	0.000159688	0.000138868	0.000153511	9.2924e-05	0.000161846	0.00477024	0.00486663	0.00672942	0.00663493
NC_010473.1	arcA_locusTag_ECDH10B_RS23270	0.0155572	0.0119772	0.0123484	0.0137849	0.0139649	0.0194731	0.0211549	0.0172137	0.0184866
NC_010473.1	arcB_locusTag_ECDH10B_RS17190	0.000536988	0.000554975	0.000525347	0.000551202	0.000703664	0.000869584	0.000854735	0.000877774	0.000942509
NC_010473.1	argA_locusTag_ECDH10B_RS15180	0.000227408	0.000191948	0.000151365	0.000163132	0.000200254	0.000275535	0.000251026	0.000276008	0.000336236
NC_010473.1	argB_locusTag_ECDH10B_RS21130	0.000758222	0.00031921	0.000410617	0.000644879	0.00064679	0.000603557	0.000715278	0.00112787	0.00128193
NC_010473.1	argC_locusTag_ECDH10B_RS21125	0.00024295	0.000239516	0.00023465	0.000279682	0.000301356	0.000504706	0.000384198	0.000679806	0.000584379
NC_010473.1	argD_locusTag_ECDH10B_RS17970	0.00187694	0.0016403	0.00152203	0.00190845	0.00153003	0.00243712	0.00171864	0.00240795	0.00156539
NC_010473.1	argE_locusTag_ECDH10B_RS21120	0.00198453	0.00147878	0.00112903	0.00152789	0.00114549	0.00185236	0.00153443	0.00181026	0.00188271
NC_010473.1	argF_locusTag_ECDH10B_RS01320	0.000617867	0.000588014	0.000683814	0.000807221	0.000796438	0.00109574	0.000784801	0.00112815	0.00123249
NC_010473.1	argG_locusTag_ECDH10B_RS17000	0.00446039	0.00353105	0.00332066	0.00401944	0.0030893	0.00491292	0.00401523	0.00483768	0.00399291
NC_010473.1	argH_locusTag_ECDH10B_RS21135	0.00142665	0.00122935	0.0010954	0.00118543	0.00119268	0.00175093	0.00161918	0.00199421	0.00166496
NC_010473.1	argI_locusTag_ECDH10B_RS22695	0.00026835	0.000242865	0.00019063	0.000385263	0.000373218	0.000330173	0.000362869	0.000461642	0.000305443
NC_010473.1	argK_locusTag_ECDH10B_RS15690	8.04488e-06	0	0	0	0	7.70499e-06	5.10824e-06	4.40636e-06	0
NC_010473.1	argO_locusTag_ECDH10B_RS15715	0.000430957	0.000411229	0.000460566	0.000556366	0.000388096	0.000252795	0.00052639	0.000382332	0.00046496
NC_010473.1	argP_locusTag_ECDH10B_RS15680	0.00338583	0.00268737	0.00257604	0.00290498	0.00330947	0.0027077	0.00272129	0.00329082	0.00288971
NC_010473.1	argR_locusTag_ECDH10B_RS17330	0.00427319	0.00313824	0.00328549	0.00412736	0.0038335	0.00354893	0.00374861	0.00337618	0.00336506
NC_010473.1	argS_locusTag_ECDH10B_RS10335	0.00632554	0.00588463	0.00514008	0.00593599	0.00543368	0.00612083	0.00625324	0.00645089	0.00616131
NC_010473.1	argT_locusTag_ECDH10B_RS12575	0.00339103	0.00206936	0.00176736	0.0013235	0.00110394	0.000519645	0.000447742	0.000569152	0.000402497
NC_010473.1	arnA_locusTag_ECDH10B_RS12285	0	0	0	0	0	0	0	0	0
NC_010473.1	arnB_locusTag_ECDH10B_RS12275	4.28401e-06	0	0	0	0	0	0	3.47404e-06	0
NC_010473.1	arnC_locusTag_ECDH10B_RS12280	0	0	0	0	0	0	0	0	0
NC_010473.1	arnT_locusTag_ECDH10B_RS12295	0	0	0	0	0	0	0	0	0
NC_010473.1	aroA_locusTag_ECDH10B_RS05015	0.0092547	0.00701538	0.00681177	0.00739665	0.00801349	0.00730326	0.00785279	0.0079393	0.00845383
NC_010473.1	aroB_locusTag_ECDH10B_RS18115	0.00218592	0.00167089	0.00146384	0.00155814	0.00176111	0.00171951	0.0019226	0.00231281	0.00193175
NC_010473.1	aroC_locusTag_ECDH10B_RS12670	0.00568868	0.00467602	0.00449356	0.00480629	0.00462875	0.00556889	0.00471811	0.00501403	0.00472597
NC_010473.1	aroD_locusTag_ECDH10B_RS09355	0.00203716	0.00177817	0.00179515	0.00188194	0.0022941	0.00183107	0.00211848	0.00199235	0.00250743
NC_010473.1	aroE_locusTag_ECDH10B_RS17565	0.00162743	0.00174992	0.00159419	0.00160808	0.00145732	0.00188815	0.00229159	0.00231994	0.00187605
NC_010473.1	aroF_locusTag_ECDH10B_RS14095	0.00111193	0.0015503	0.00169719	0.000940731	0.000781591	0.00208595	0.00232543	0.00109803	0.000891227
NC_010473.1	aroG_locusTag_ECDH10B_RS04215	0.00999046	0.00887075	0.00844266	0.00860766	0.0098885	0.0103769	0.0105538	0.00969109	0.0114172
NC_010473.1	aroH_locusTag_ECDH10B_RS09420	0.00713463	0.00513359	0.00645668	0.0063601	0.00790699	0.00531861	0.00519703	0.00408474	0.00465608
NC_010473.1	aroK_locusTag_ECDH10B_RS18120	0.0124232	0.0106789	0.0110596	0.0100244	0.0101153	0.00884099	0.012658	0.0115659	0.0114218
NC_010473.1	aroL_locusTag_ECDH10B_RS01770	0.00122382	0.00087905	0.000868465	0.000684524	0.00111424	0.000613371	0.000831033	0.000827114	0.000960572
NC_010473.1	aroM_locusTag_ECDH10B_RS01785	0.000413124	0.000401101	0.000460966	0.000328705	0.000232293	0.000526437	0.000639719	0.000414386	0.000517693
NC_010473.1	aroP_locusTag_ECDH10B_RS00465	0.000406604	0.000438198	0.000459448	0.00035592	0.000276687	0.000340415	0.000285458	0.000378993	0.000449741
NC_010473.1	arpA_locusTag_ECDH10B_RS21435	1.87024e-05	5.31985e-06	2.78385e-05	2.29143e-05	7.16901e-06	2.16769e-05	1.39065e-05	1.85378e-05	1.70412e-05
NC_010473.1	arsB_locusTag_ECDH10B_RS18700	0.000108123	0.00012273	0.000119402	0.000114299	8.03648e-05	0.000121244	0.000144049	0.000158661	9.14483e-05
NC_010473.1	arsC_locusTag_ECDH10B_RS18705	0.000722521	0.000578772	0.000753443	0.000553064	0.000680318	0.000732123	0.000591066	0.000844243	0.000812478
NC_010473.1	arsR_locusTag_ECDH10B_RS18695	0.000300226	0.000301248	0.000294011	0.00038673	0.00044457	0.000400342	0.000451771	0.000590281	0.000400052
NC_010473.1	artI_locusTag_ECDH10B_RS04785	0.00946547	0.00653025	0.00601545	0.00662269	0.00578348	0.00894567	0.00874947	0.00945942	0.00824666
NC_010473.1	artJ_locusTag_ECDH10B_RS04770	0.00243023	0.00177415	0.00149431	0.00238336	0.00157617	0.00284835	0.00215417	0.00235226	0.0015384
NC_010473.1	artM_locusTag_ECDH10B_RS04775	0.00130677	0.00116878	0.00114249	0.00107515	0.000677261	0.00126966	0.00142789	0.00150685	0.00133788
NC_010473.1	artP_locusTag_ECDH10B_RS03150	0.00370025	0.0049357	0.00462542	0.00385356	0.00265851	0.00467466	0.00395457	0.00355615	0.00220812
NC_010473.1	artP_locusTag_ECDH10B_RS03685	0.00349404	0.00526535	0.00418427	0.00392329	0.00288253	0.00514255	0.00384397	0.00365194	0.0022621
NC_010473.1	artP_locusTag_ECDH10B_RS04790	0.00372815	0.00284315	0.00264108	0.00311239	0.00258745	0.0039942	0.00335082	0.0037133	0.00338877
NC_010473.1	artQ_locusTag_ECDH10B_RS04780	0.00116698	0.00142204	0.00122062	0.000969506	0.000950555	0.00153054	0.00165785	0.00203204	0.00143763
NC_010473.1	ascB_locusTag_ECDH10B_RS14645	0.000160119	0.000122125	0.000173429	0.000100665	0.000128259	0.000163652	0.000144024	0.000196558	0.000152611
NC_010473.1	ascF_locusTag_ECDH10B_RS14640	0	0	4.49989e-06	0	0	0	9.33362e-06	8.58432e-06	3.26906e-06
NC_010473.1	ascG_locusTag_ECDH10B_RS14635	0.000787931	0.000517189	0.000517862	0.000559236	0.000543574	0.000626214	0.000663293	0.000576991	0.000561777
NC_010473.1	asd_locusTag_ECDH10B_RS18335	0.0243975	0.0216877	0.0204887	0.026988	0.028384	0.021857	0.0209983	0.030231	0.0305428
NC_010473.1	aslA_locusTag_ECDH10B_RS20310	4.1336e-05	2.16262e-05	5.28859e-05	2.32134e-05	3.15032e-05	0	9.82083e-06	1.78821e-05	2.02373e-05
NC_010473.1	aslB_locusTag_ECDH10B_RS20305	2.98026e-05	1.92674e-05	2.371e-05	1.43623e-05	2.03273e-05	5.0959e-05	3.77947e-05	5.4073e-05	3.3648e-05
NC_010473.1	asmA_locusTag_ECDH10B_RS11280	0.00028482	0.000258107	0.000177109	0.000229883	0.00026884	0.000325301	0.000370307	0.000321007	0.000305162
NC_010473.1	asnA_locusTag_ECDH10B_RS20015	0.0121164	0.0112194	0.0112635	0.0108719	0.0132726	0.00587035	0.00634482	0.0073549	0.00668242
NC_010473.1	asnB_locusTag_ECDH10B_RS03775	0.00843412	0.00842463	0.00686826	0.00623415	0.00485365	0.0280301	0.0203671	0.0251828	0.0154144
NC_010473.1	asnC_locusTag_ECDH10B_RS20010	0.0010764	0.000808288	0.000830342	0.000961074	0.00086369	0.00105812	0.000913729	0.000982093	0.000788393
NC_010473.1	asnS_locusTag_ECDH10B_RS05130	0.0257116	0.0236994	0.0258834	0.0262719	0.0340041	0.0209678	0.0288618	0.0230381	0.0346454
NC_010473.1	aspA_locusTag_ECDH10B_RS22105	0.00115919	0.00104093	0.00116415	0.00139322	0.00138517	0.00261951	0.00132822	0.00140007	0.00100274
NC_010473.1	aspC_locusTag_ECDH10B_RS05115	0.0230988	0.0209107	0.0219296	0.0244141	0.0279807	0.0268874	0.0267808	0.024539	0.0273813
NC_010473.1	aspS_locusTag_ECDH10B_RS10285	0.0147887	0.0120098	0.0113432	0.0126114	0.0123316	0.0116919	0.0117554	0.0128369	0.0116351
NC_010473.1	asr_locusTag_ECDH10B_RS08860	0.00037789	0.000206838	0.000290832	0.00011947	0.000206813	0.000485456	0.00054104	0.000390176	0.000370078
NC_010473.1	astA_locusTag_ECDH10B_RS09640	6.2597e-06	2.65579e-05	1.044e-05	6.29865e-06	0	0	1.16866e-05	0	8.99635e-06
NC_010473.1	astB_locusTag_ECDH10B_RS09630	2.82875e-05	2.60623e-05	1.4193e-05	2.38951e-05	0	0	4.50649e-06	4.30948e-06	7.84704e-06
NC_010473.1	astC_locusTag_ECDH10B_RS09645	0.000113589	0.000148974	6.47744e-05	0	4.7925e-06	1.97046e-05	2.02643e-05	2.19965e-05	1.99089e-05
NC_010473.1	astD_locusTag_ECDH10B_RS09635	4.373e-05	5.12845e-05	2.73259e-05	2.27405e-05	1.33684e-05	4.41115e-06	1.68635e-05	1.60962e-05	1.45147e-05
NC_010473.1	astE_locusTag_ECDH10B_RS09625	2.46726e-05	9.59444e-06	1.05566e-05	3.52298e-05	1.11351e-05	1.61199e-05	2.99231e-05	9.4538e-06	7.38305e-06
NC_010473.1	atoA_locusTag_ECDH10B_RS12110	0	0	1.7615e-05	0	9.28753e-06	1.27924e-05	0	8.63111e-06	1.23298e-05
NC_010473.1	atoB_locusTag_ECDH10B_RS12120	1.31718e-05	0	1.07896e-05	1.24302e-05	0	6.67079e-06	2.88952e-05	1.40429e-05	1.40385e-05
NC_010473.1	atoC_locusTag_ECDH10B_RS12100	0.000154136	8.73193e-05	0.000140615	0.000133335	0.000103864	0.000148935	0.000134012	8.98253e-05	0.000117419
NC_010473.1	atoD_locusTag_ECDH10B_RS12105	0	0	0	0	1.05932e-05	0	0	0	5.26014e-06
NC_010473.1	atoE_locusTag_ECDH10B_RS12115	4.2624e-06	0	0	1.85679e-05	0	0	0	4.8755e-06	7.16288e-06
NC_010473.1	atoS_locusTag_ECDH10B_RS12095	3.73937e-05	1.65829e-05	5.90313e-06	3.20862e-05	2.69663e-05	1.89613e-05	1.6062e-05	1.66064e-05	3.50668e-05
NC_010473.1	atpA_locusTag_ECDH10B_RS19965	0.0736774	0.0622151	0.0505495	0.0702176	0.0499123	0.073566	0.0564272	0.0667538	0.0479542
NC_010473.1	atpB_locusTag_ECDH10B_RS19985	0.0176471	0.014781	0.0119788	0.0137718	0.00966709	0.0172207	0.0138426	0.0169818	0.0106985
NC_010473.1	atpC_locusTag_ECDH10B_RS19950	0.0223653	0.0182943	0.0167615	0.022222	0.0154809	0.021976	0.0166918	0.0197578	0.0152114
NC_010473.1	atpD_locusTag_ECDH10B_RS19955	0.0500455	0.0474307	0.0412954	0.0519984	0.0385948	0.0608274	0.047505	0.0554119	0.0372954
NC_010473.1	atpE_locusTag_ECDH10B_RS19980	0.164763	0.182271	0.138976	0.134122	0.09186	0.159951	0.132655	0.148213	0.101723
NC_010473.1	atpF_locusTag_ECDH10B_RS19975	0.0212273	0.018804	0.0157965	0.0194121	0.0133642	0.0245022	0.020788	0.0215203	0.0151669
NC_010473.1	atpG_locusTag_ECDH10B_RS19960	0.0215011	0.0182833	0.0152625	0.0192071	0.0138972	0.0199169	0.0171174	0.019292	0.014268
NC_010473.1	atpH_locusTag_ECDH10B_RS19970	0.0138324	0.014218	0.0114565	0.0127857	0.00972154	0.0151809	0.0136341	0.0146422	0.00977597
NC_010473.1	atpI_locusTag_ECDH10B_RS19990	0.000353733	0.000416683	0.000322386	0.000261732	0.000224595	0.00039557	0.000561863	0.000392432	0.000378535
NC_010473.1	avtA_locusTag_ECDH10B_RS19095	0.00514827	0.00407134	0.0042795	0.00427653	0.00436244	0.00356845	0.00463258	0.0047557	0.00448792
NC_010473.1	azoR_locusTag_ECDH10B_RS07900	0.00327235	0.00240057	0.00238371	0.00262028	0.00228273	0.00130872	0.00119688	0.001699	0.00172391
NC_010473.1	B_locusTag_ECDH10B_RS06930	0	7.97049e-06	6.99493e-06	9.27635e-06	1.04831e-05	2.82657e-05	1.08231e-05	1.71405e-05	1.91896e-05
NC_010473.1	bacA_locusTag_ECDH10B_RS16435	0.00170514	0.00187938	0.00179709	0.00137169	0.00130301	0.00146374	0.00191727	0.00191305	0.00235396
NC_010473.1	baeR_locusTag_ECDH10B_RS11360	0.00144667	0.00133897	0.00114338	0.00133102	0.00133638	0.00142849	0.00143672	0.00137574	0.00149573
NC_010473.1	baeS_locusTag_ECDH10B_RS11355	0.00013073	7.52212e-05	0.000101795	7.0824e-05	0.000119106	0.000111946	0.000172434	0.000123047	0.000189689
NC_010473.1	barA_locusTag_ECDH10B_RS15015	0.000434571	0.000275365	0.000323385	0.000286871	0.000277891	0.000419149	0.000495057	0.000469444	0.000435483
NC_010473.1	basR_locusTag_ECDH10B_RS21960	0.000511173	0.000452574	0.000398943	0.000384035	0.000469499	0.000623396	0.00045794	0.000626287	0.000743783
NC_010473.1	basS_locusTag_ECDH10B_RS21955	0.000213738	0.000164259	0.000130753	0.000124909	0.000142496	0.000187832	0.000291586	0.000177123	0.000237756
NC_010473.1	bax_locusTag_ECDH10B_RS19085	0.00475361	0.0035923	0.00383209	0.00483292	0.00474022	0.00525034	0.00566082	0.00738577	0.00907014
NC_010473.1	bcp_locusTag_ECDH10B_RS13455	0.0250079	0.0157326	0.0146162	0.0211566	0.0188663	0.018576	0.019626	0.0292964	0.0343445
NC_010473.1	bcr_locusTag_ECDH10B_RS11895	0.000569524	0.00059667	0.00049377	0.000403505	0.000561018	0.000557474	0.000550987	0.000631381	0.000816038
NC_010473.1	bcsA_locusTag_ECDH10B_RS18870	3.55786e-05	1.4462e-05	2.8367e-05	9.83304e-06	8.89305e-06	5.78706e-06	3.38019e-05	3.20223e-05	2.17991e-05
NC_010473.1	bcsB_locusTag_ECDH10B_RS18865	0.000189259	9.71173e-05	0.000114856	9.29087e-05	8.26967e-05	0.000171241	0.000166864	0.00019153	0.000125007
NC_010473.1	bcsC_locusTag_ECDH10B_RS18855	0.000149395	6.64627e-05	9.85426e-05	6.26206e-05	9.70543e-05	9.62429e-05	0.000131062	0.000111628	8.49361e-05
NC_010473.1	bcsF_locusTag_ECDH10B_RS18890	0.00110321	0.000634554	0.000512273	0.000775289	0.000485103	0.000624003	0.000842644	0.000599038	0.000775018
NC_010473.1	bcsG_locusTag_ECDH10B_RS18895	0.000675835	0.000585194	0.000454858	0.000507122	0.000409193	0.000638845	0.00072392	0.00075342	0.000548318
NC_010473.1	bcsZ_locusTag_ECDH10B_RS18860	8.053e-05	9.10121e-05	4.49927e-05	0.000101302	4.46377e-05	5.20208e-05	7.90775e-05	8.31719e-05	6.25195e-05
NC_010473.1	bdm_locusTag_ECDH10B_RS08260	0.00102903	0.000573954	0.000587575	0.000823433	0.000364401	0.00129239	0.00137612	0.00129683	0.00197946
NC_010473.1	bet_locusTag_ECDH10B_RS06775	9.47311e-05	6.33384e-05	7.1158e-05	6.29289e-05	7.05134e-05	6.05306e-05	6.13828e-05	0.000106997	4.1284e-05
NC_010473.1	betA_locusTag_ECDH10B_RS01520	0.000983876	2.17097e-05	2.08428e-05	2.95898e-05	1.12751e-05	2.4078e-05	1.46519e-05	2.95183e-05	3.89196e-05
NC_010473.1	betB_locusTag_ECDH10B_RS01525	0.00193788	3.64909e-06	5.60218e-06	1.39516e-05	4.76903e-06	0	7.23796e-06	7.52697e-06	5.83746e-05
NC_010473.1	betI_locusTag_ECDH10B_RS01530	0.000344863	4.67626e-05	7.40813e-05	2.20599e-05	2.67547e-05	0.000107982	0.000110208	1.60793e-05	6.9585e-06
NC_010473.1	betT_locusTag_ECDH10B_RS01535	0.000503103	0	1.97509e-06	4.53576e-06	0	4.97867e-06	0	1.69771e-05	1.85287e-05
NC_010473.1	bfd_locusTag_ECDH10B_RS17845	0.00529072	0.00266109	0.00575546	0.00408242	0.00548517	0.00400056	0.0037679	0.00495604	0.00502165
NC_010473.1	bfr_locusTag_ECDH10B_RS17840	0.00348491	0.00690519	0.00284002	0.00505006	0.00334592	0.00628273	0.00829172	0.00817235	0.00450042
NC_010473.1	bglA_locusTag_ECDH10B_RS15610	0.00574674	0.00518215	0.00541962	0.00483251	0.00475921	0.00630945	0.00613695	0.00472954	0.00500725
NC_010473.1	bglB_locusTag_ECDH10B_RS19900	1.25892e-05	2.97314e-05	4.31054e-05	8.51268e-06	9.66403e-06	3.16824e-05	2.90679e-05	1.49582e-05	1.51499e-05
NC_010473.1	bglF_locusTag_ECDH10B_RS19905	0	0	0	4.72115e-06	4.44041e-06	0	3.79796e-06	0	2.48757e-06
NC_010473.1	bglG_locusTag_ECDH10B_RS19910	9.25688e-06	5.57323e-06	9.1624e-06	1.07394e-05	5.75124e-06	1.07797e-05	1.48928e-05	1.02017e-05	3.7127e-05
NC_010473.1	bglH_locusTag_ECDH10B_RS19895	6.52952e-06	3.53146e-06	7.69766e-06	1.37618e-05	9.23686e-06	6.06976e-06	3.30944e-05	3.34348e-05	3.69188e-05
NC_010473.1	bglJ_locusTag_ECDH10B_RS23075	0	0	2.36713e-05	0	8.074e-06	0	3.28706e-05	7.00447e-06	2.51477e-05
NC_010473.1	bglX_locusTag_ECDH10B_RS11630	0.00153607	0.00110576	0.00114798	0.00130022	0.00137591	0.0011207	0.00122628	0.0015796	0.0016018
NC_010473.1	bioA_locusTag_ECDH10B_RS04325	0.0015902	0.00163407	0.00127667	0.00101324	0.00126551	0.000978416	0.00124411	0.00100916	0.00117184
NC_010473.1	bioB_locusTag_ECDH10B_RS04330	0.00896116	0.0127138	0.00677644	0.00961754	0.00660946	0.0050313	0.00696652	0.00750822	0.00509357
NC_010473.1	bioC_locusTag_ECDH10B_RS04340	0.0018647	0.00222735	0.0012545	0.0016351	0.00148379	0.000775754	0.000990882	0.00117486	0.00108477
NC_010473.1	bioD_locusTag_ECDH10B_RS04345	0.00715369	0.00792148	0.00627124	0.0062477	0.00515503	0.00452279	0.00428508	0.00432281	0.00433049
NC_010473.1	bioF_locusTag_ECDH10B_RS04335	0.00211537	0.00256113	0.00150282	0.00224512	0.00136496	0.000977119	0.00150034	0.00161794	0.00136055
NC_010473.1	bioH_locusTag_ECDH10B_RS18235	0.00123868	0.00127457	0.00130057	0.000911894	0.000875936	0.00111991	0.00128935	0.00105796	0.000840919
NC_010473.1	bipA_locusTag_ECDH10B_RS20660	0.0320972	0.0284184	0.0269425	0.0326251	0.0322341	0.0329689	0.0330199	0.0351278	0.0375803
NC_010473.1	birA_locusTag_ECDH10B_RS21200	0.00108728	0.000943003	0.00124459	0.00104418	0.00138006	0.000881949	0.00124431	0.00123548	0.00123221
NC_010473.1	bisC_locusTag_ECDH10B_RS18980	0.00129852	0.000854404	0.00079379	0.000965991	0.000841918	0.000904447	0.000852931	0.00131049	0.0010168
NC_010473.1	blc_locusTag_ECDH10B_RS22165	0.00107784	0.000736536	0.000851195	0.000888091	0.000604252	0.00194238	0.00159837	0.00136122	0.00143191
NC_010473.1	bolA_locusTag_ECDH10B_RS02010	0.00515525	0.00390585	0.00394266	0.00480342	0.00411266	0.00562339	0.00497513	0.00405086	0.00365812
NC_010473.1	borD_locusTag_ECDH10B_RS02635	0.0242528	0.0191978	0.0175407	0.0303189	0.0232496	0.0229292	0.0200212	0.0243097	0.0209974
NC_010473.1	borD_locusTag_ECDH10B_RS03195	0.0254354	0.0198831	0.0179398	0.0300314	0.0236271	0.0215299	0.020174	0.0243598	0.0203276
NC_010473.1	brnQ_locusTag_ECDH10B_RS01835	0.00169533	0.00195916	0.00184595	0.0018446	0.00180963	0.00181708	0.00151184	0.0020599	0.00233002
NC_010473.1	bssR_locusTag_ECDH10B_RS04645	4.66003e-05	6.88956e-05	2.69554e-05	0.000109774	0.000216935	0.000127789	4.27627e-05	7.28207e-05	6.77018e-05
NC_010473.1	bssS_locusTag_ECDH10B_RS05845	0.000181153	0.00015251	0.000196169	0.000297025	0.000325914	0.000273888	0.000280329	0.000217866	0.00020343
NC_010473.1	btuB_locusTag_ECDH10B_RS21165	0.00451437	0.00386817	0.00448903	0.00471122	0.00500643	0.00330172	0.00323207	0.00395425	0.00410806
NC_010473.1	btuC_locusTag_ECDH10B_RS09455	0.000163626	0.000170542	0.000156662	0.00017084	0.000173351	0.000198586	0.000165673	0.000184711	0.000195874
NC_010473.1	btuD_locusTag_ECDH10B_RS09445	0.000511524	0.0005367	0.000520575	0.000336819	0.00036984	0.000373926	0.000655309	0.000434255	0.000464516
NC_010473.1	btuE_locusTag_ECDH10B_RS09450	0.00482793	0.00411701	0.00338995	0.00272487	0.003048	0.00455008	0.00460089	0.00411518	0.00418425
NC_010473.1	btuF_locusTag_ECDH10B_RS00700	0.000759486	0.000496666	0.000434837	0.000489146	0.000570165	0.000450044	0.00045141	0.000640492	0.000591584
NC_010473.1	btuR_locusTag_ECDH10B_RS07115	0.000974139	0.000900475	0.00103967	0.000691572	0.000925965	0.000931915	0.00109833	0.000940484	0.00117995
NC_010473.1	C_locusTag_ECDH10B_RS06935	2.82715e-05	3.75247e-05	4.40593e-05	3.83621e-05	4.79076e-05	4.83538e-05	3.88712e-05	5.3304e-05	3.28485e-05
NC_010473.1	cadA_locusTag_ECDH10B_RS22065	2.12899e-05	1.10548e-05	1.15054e-05	1.08666e-05	6.17241e-06	1.47398e-05	6.38505e-06	1.94822e-05	1.16181e-05
NC_010473.1	cadB_locusTag_ECDH10B_RS22070	6.63486e-06	1.05656e-05	0	1.41324e-05	0	0	0	1.14953e-05	9.08926e-06
NC_010473.1	cadC_locusTag_ECDH10B_RS22075	9.9402e-05	7.58476e-05	0.000103006	8.74724e-05	0.000136788	0.000190923	0.000265984	0.000206861	0.00024088
NC_010473.1	caiA_locusTag_ECDH10B_RS00205	0.000131059	0.000131718	0.00011928	0.000126513	0.000125415	0.000123449	0.000147987	0.000153581	0.000118252
NC_010473.1	caiB_locusTag_ECDH10B_RS00200	0.000104289	5.61528e-05	7.61594e-05	4.821e-05	5.71942e-05	9.25031e-05	6.86425e-05	8.49927e-05	6.21225e-05
NC_010473.1	caiC_locusTag_ECDH10B_RS00195	4.91634e-05	4.98789e-05	6.8806e-05	7.01574e-05	6.38579e-05	6.72568e-05	7.89649e-05	5.53742e-05	1.99021e-05
NC_010473.1	caiD_locusTag_ECDH10B_RS00190	5.45142e-05	4.38279e-05	6.41324e-05	3.52724e-05	7.2918e-05	7.6943e-05	4.51701e-05	2.45971e-05	3.32027e-05
NC_010473.1	caiE_locusTag_ECDH10B_RS00185	1.93626e-05	0	9.80429e-06	1.01642e-05	0	1.1131e-05	8.64731e-06	0	2.67205e-05
NC_010473.1	caiF_locusTag_ECDH10B_RS00180	0.000295131	0.000523809	0.000480302	0.000424699	0.00029917	0.000379514	0.000326743	0.000260771	0.000209243
NC_010473.1	caiT_locusTag_ECDH10B_RS00210	5.48371e-06	0	4.49377e-06	5.66091e-06	0	0	4.48877e-06	5.688e-06	0
NC_010473.1	can_locusTag_ECDH10B_RS00535	0.0173447	0.0132211	0.0116126	0.0155489	0.0113055	0.0130993	0.0129169	0.0132208	0.01194
NC_010473.1	carA_locusTag_ECDH10B_RS00165	0.0142287	0.0120752	0.0102324	0.0130527	0.0106586	0.0107449	0.0117804	0.0138967	0.0122983
NC_010473.1	carB_locusTag_ECDH10B_RS00170	0.020327	0.0192569	0.0137133	0.0181863	0.017527	0.0180231	0.0159189	0.0184589	0.0181803
NC_010473.1	cbl_locusTag_ECDH10B_RS10880	0.000179428	0.000371492	0.00150588	0.00182012	0.0047583	0.000413367	0.000288763	0.00223353	0.000966174
NC_010473.1	cbpA_locusTag_ECDH10B_RS05505	0.00169784	0.00139436	0.00156436	0.00124138	0.00106257	0.00290267	0.00246776	0.00200218	0.00161263
NC_010473.1	cbpM_locusTag_ECDH10B_RS05500	0.0017831	0.00128508	0.00146973	0.00112323	0.000960756	0.00241973	0.00278543	0.00212596	0.001752
NC_010473.1	cbrC_locusTag_ECDH10B_RS19880	0.000144254	8.37743e-05	8.56773e-05	0.000217867	0.000132837	0.000122382	0.00022864	0.000131002	0.000113859
NC_010473.1	cca_locusTag_ECDH10B_RS16430	0.00109726	0.000787055	0.000859847	0.000841688	0.000782544	0.000731899	0.000965495	0.000948905	0.0010865
NC_010473.1	cchA_locusTag_ECDH10B_RS13325	0.000304908	0.000327817	0.000340607	0.000199252	0.000327937	0.000279243	0.000413373	0.000205215	0.00026
NC_010473.1	cchB_locusTag_ECDH10B_RS13320	0	0	0	0	0	0	0	0	0
NC_010473.1	ccmA_locusTag_ECDH10B_RS11990	5.00968e-05	8.79691e-05	8.46978e-05	0.000127449	3.49538e-05	6.60358e-05	6.19231e-05	7.50574e-05	5.90138e-05
NC_010473.1	ccmB_locusTag_ECDH10B_RS11985	8.14531e-05	2.87456e-05	5.56579e-05	1.65638e-05	6.15773e-05	4.16266e-05	0.000104417	5.75436e-05	8.0178e-05
NC_010473.1	ccmC_locusTag_ECDH10B_RS11980	0.000352701	0.000326269	0.000284139	0.000293078	0.000270515	0.000301597	0.000393563	0.000365869	0.000291072
NC_010473.1	ccmD_locusTag_ECDH10B_RS11975	0.000517856	0.000669817	0.000457879	0.000291984	0.00056302	0.00038259	0.000479445	0.000431292	0.000322508
NC_010473.1	ccmE_locusTag_ECDH10B_RS11970	0.000316516	0.000446824	0.000266153	0.000168408	0.000268442	0.000157656	0.000327893	0.000367228	0.000191475
NC_010473.1	ccmF_locusTag_ECDH10B_RS11965	8.25257e-05	0.000103035	0.000107757	3.78461e-05	8.90096e-05	0.000116824	0.000154761	9.82641e-05	0.000103672
NC_010473.1	ccmG_locusTag_ECDH10B_RS11960	0.000123225	0.000197041	0.000159692	0.000140469	0.000139536	9.1956e-05	0.000141844	0.000195138	0.000131656
NC_010473.1	ccmH_locusTag_ECDH10B_RS11955	0.000220097	0.000204265	0.000226698	0.00024445	0.000179154	0.000321249	0.00026213	0.00021885	0.000275796
NC_010473.1	cdaR_locusTag_ECDH10B_RS00720	5.91973e-05	3.30126e-05	8.22278e-05	1.77648e-05	1.95883e-05	4.21242e-05	5.46102e-05	4.82271e-05	3.56815e-05
NC_010473.1	cdd_locusTag_ECDH10B_RS11685	0.00110366	0.00080409	0.000761587	0.00119912	0.00140493	0.00097743	0.00065665	0.00116675	0.00122801
NC_010473.1	cdh_locusTag_ECDH10B_RS20915	0.000423941	0.000440695	0.000460094	0.000491234	0.000511106	0.000481797	0.00051508	0.000483185	0.000518119
NC_010473.1	cdsA_locusTag_ECDH10B_RS00780	0.00181685	0.00193717	0.0020624	0.00131783	0.00171961	0.00155007	0.00246203	0.00204554	0.00196066
NC_010473.1	cedA_locusTag_ECDH10B_RS09555	0.000609303	0.000953399	0.000983525	0.000541464	0.000987228	0.000159113	0.000145803	0.000249714	0.000158647
NC_010473.1	cfa_locusTag_ECDH10B_RS09195	0.0028098	0.00233064	0.00216895	0.0021738	0.00228593	0.00245082	0.00274828	0.00248345	0.00252792
NC_010473.1	chaA_locusTag_ECDH10B_RS06555	0.00161166	0.00155104	0.00154435	0.00156489	0.00131898	0.0013939	0.00120579	0.00133412	0.00160588
NC_010473.1	chaB_locusTag_ECDH10B_RS06560	0.00113087	0.00056408	0.000752802	0.000641781	0.000329232	0.00112242	0.00138042	0.00113249	0.0013803
NC_010473.1	chaC_locusTag_ECDH10B_RS06565	8.02883e-05	4.78252e-05	7.32885e-05	0.000109391	5.23755e-05	7.20632e-05	7.9831e-05	6.9009e-05	8.15001e-05
NC_010473.1	chbA_locusTag_ECDH10B_RS09580	0.00017025	0.000150263	0.000226489	0.000262539	0.000282134	0.00015748	0.000182185	0.000183806	0.00040788
NC_010473.1	chbB_locusTag_ECDH10B_RS09590	0.000658152	0.000578438	0.000535891	0.000875023	0.000966604	0.00057952	0.000743297	0.000860815	0.00084535
NC_010473.1	chbC_locusTag_ECDH10B_RS09585	7.86324e-06	2.10524e-05	8.38232e-06	3.53127e-05	2.47125e-05	7.11212e-06	3.20722e-05	4.67264e-05	4.93834e-05
NC_010473.1	chbF_locusTag_ECDH10B_RS09570	8.16369e-05	6.80941e-05	9.05513e-05	8.45323e-05	0.000137485	0.000105375	8.70237e-05	3.13993e-05	0.000111546
NC_010473.1	chbG_locusTag_ECDH10B_RS09565	8.66263e-05	0.000108663	4.25629e-05	0.000107549	6.98148e-05	0.000120525	0.000103497	0.000100024	3.86115e-05
NC_010473.1	chbR_locusTag_ECDH10B_RS09575	0.000127035	4.54928e-05	8.32219e-05	6.24147e-05	4.89933e-05	6.1998e-05	9.395e-05	8.63232e-05	6.1145e-05
NC_010473.1	cheB_locusTag_ECDH10B_RS10370	8.43264e-06	2.17776e-05	0	6.72046e-06	1.02145e-05	0	0	0	4.54036e-06
NC_010473.1	cheR_locusTag_ECDH10B_RS10375	0	1.69355e-05	0	0	0	0	0	0	0
NC_010473.1	cheW_locusTag_ECDH10B_RS10390	0.000202151	0.000128532	0.000183328	0.000175028	0.000230353	0.000198308	0.000216888	0.000184345	0.000223841
NC_010473.1	cheY_locusTag_ECDH10B_RS10365	0.000214491	0.000264706	0.000173962	0.00016058	0.000264849	0.00012729	0.000198221	0.000275712	0.000205767
NC_010473.1	cheZ_locusTag_ECDH10B_RS10360	8.98343e-05	0.000143605	0.000126295	0.000110907	0.000171569	5.65186e-05	0.000155925	0.000137232	0.000108654
NC_010473.1	chiP_locusTag_ECDH10B_RS03810	0	0	4.13183e-06	5.4573e-06	0	0	1.82097e-05	0	6.31607e-06
NC_010473.1	cho_locusTag_ECDH10B_RS09610	0.00027253	0.000190606	0.000181837	0.000198742	0.000173005	0.000253574	0.000220121	0.000309903	0.000408306
NC_010473.1	chpA_locusTag_ECDH10B_RS14980	0.000557025	0.000324741	0.000349214	0.00052934	0.000273266	0.000507612	0.000644545	0.000519317	0.000350324
NC_010473.1	chpB_locusTag_ECDH10B_RS22550	0.000268221	0.000287244	0.000352186	0.0002564	0.000238021	0.000304199	0.000264767	0.000151462	0.000268071
NC_010473.1	chpR_locusTag_ECDH10B_RS14985	0.0013598	0.000826404	0.000942497	0.00100993	0.000887064	0.00105076	0.00111734	0.000966169	0.000985933
NC_010473.1	chpS_locusTag_ECDH10B_RS22545	0.000794125	0.000971312	0.00129002	0.000954626	0.000814451	0.000881213	0.00113751	0.000931523	0.000984615
NC_010473.1	cI_locusTag_ECDH10B_RS06820	0.00469026	0.00350132	0.00339966	0.0040966	0.0030445	0.00376599	0.00340879	0.00350334	0.00306272
NC_010473.1	cII_locusTag_ECDH10B_RS06830	3.39592e-05	4.93392e-05	9.38794e-06	1.86489e-05	4.40434e-05	1.3845e-05	3.8585e-05	1.71516e-05	3.42848e-05
NC_010473.1	cirA_locusTag_ECDH10B_RS11755	0.073057	0.00806748	0.0637528	0.00802336	0.0535449	0.0291728	0.0155211	0.00961506	0.0512991
NC_010473.1	citC_locusTag_ECDH10B_RS02980	0	0	0	0	0	0	0	0	0
NC_010473.1	citC_locusTag_ECDH10B_RS03515	0	0	0	0	0	0	0	0	3.69503e-06
NC_010473.1	citD_locusTag_ECDH10B_RS02975	0	0	0	0	0	0	0	0	0
NC_010473.1	citD_locusTag_ECDH10B_RS03510	0	0	0	0	0	0	1.94618e-05	3.04327e-05	0
NC_010473.1	citE_locusTag_ECDH10B_RS02970	0	0	0	0	0	0	0	9.81423e-06	7.62008e-06
NC_010473.1	citE_locusTag_ECDH10B_RS03505	0	0	0	0	0	0	7.00777e-06	0	3.99597e-06
NC_010473.1	citF_locusTag_ECDH10B_RS02965	5.70645e-06	9.94683e-06	0	0	3.89187e-06	5.19042e-06	0	3.09525e-06	1.13501e-05
NC_010473.1	citF_locusTag_ECDH10B_RS03500	9.91227e-06	4.07875e-06	3.06446e-06	0	1.0453e-05	1.06432e-05	4.55142e-06	1.6013e-05	6.95976e-06
NC_010473.1	citG_locusTag_ECDH10B_RS02955	7.32482e-06	0	0	0	0	0	0	0	0
NC_010473.1	citG_locusTag_ECDH10B_RS03490	0	0	0	0	0	0	0	0	0
NC_010473.1	citT_locusTag_ECDH10B_RS02950	5.41796e-06	4.54535e-06	4.70264e-06	5.66244e-06	0	1.14915e-05	1.0056e-05	1.31458e-06	9.94169e-06
NC_010473.1	citT_locusTag_ECDH10B_RS03485	6.78275e-06	6.96051e-06	7.19699e-06	8.35903e-06	3.38155e-06	1.98601e-05	0	1.4134e-05	2.13599e-06
NC_010473.1	citX_locusTag_ECDH10B_RS02960	0	9.41308e-06	0	0	0	0	0	0	0
NC_010473.1	citX_locusTag_ECDH10B_RS03495	0	0	0	0	0	0	0	0	8.11199e-06
NC_010473.1	clcA_locusTag_ECDH10B_RS00685	0.00038859	0.000388158	0.00034739	0.00025606	0.000274166	0.000328533	0.000461231	0.000415438	0.000423817
NC_010473.1	clcB_locusTag_ECDH10B_RS08835	2.59255e-05	3.41218e-05	5.99032e-05	5.03517e-05	5.38899e-05	1.68988e-05	4.76811e-05	3.98765e-05	4.00268e-05
NC_010473.1	cld_locusTag_ECDH10B_RS11095	0.00605272	0.0055637	0.00570614	0.00586025	0.00627469	0.00608875	0.00656091	0.00692466	0.00647035
NC_010473.1	clpA_locusTag_ECDH10B_RS04885	0.00760298	0.00554527	0.00506803	0.0050955	0.0051794	0.00575441	0.00462644	0.00457787	0.00489537
NC_010473.1	clpB_locusTag_ECDH10B_RS14055	0.00862896	0.00651276	0.00626203	0.00949097	0.00701645	0.00754694	0.00929166	0.00969439	0.00868762
NC_010473.1	clpP_locusTag_ECDH10B_RS02025	0.0180767	0.0152214	0.0139917	0.0151539	0.0141422	0.0168493	0.0167698	0.0168266	0.0152398
NC_010473.1	clpS_locusTag_ECDH10B_RS04880	0.00299173	0.00245653	0.0026653	0.00350643	0.00376789	0.00224188	0.00327144	0.00295251	0.00358865
NC_010473.1	clpX_locusTag_ECDH10B_RS02030	0.0147574	0.0120571	0.0113382	0.0127522	0.0113494	0.0120261	0.0134636	0.0135803	0.0143278
NC_010473.1	cls_locusTag_ECDH10B_RS06725	0.000896208	0.000742249	0.000782725	0.000699956	0.000866548	0.000813284	0.000830457	0.000845221	0.000891548
NC_010473.1	cmk_locusTag_ECDH10B_RS05025	0.00331493	0.00228674	0.00237303	0.00285925	0.00267156	0.0024756	0.00235359	0.00302573	0.00240285
NC_010473.1	cmr_locusTag_ECDH10B_RS04675	0.000353966	0.000373549	0.000338965	0.000390295	0.000326197	0.00030625	0.000379878	0.000405691	0.000391433
NC_010473.1	cmtB_locusTag_ECDH10B_RS15775	0	3.12727e-05	0	2.80322e-05	3.71041e-05	6.62035e-05	6.029e-05	8.15939e-05	6.83485e-05
NC_010473.1	coaA_locusTag_ECDH10B_RS21205	0.00157569	0.00145817	0.00154722	0.00169143	0.00180126	0.00173761	0.00229848	0.00232504	0.00217073
NC_010473.1	coaD_locusTag_ECDH10B_RS19425	0.0014603	0.00118254	0.00118778	0.00138588	0.00136467	0.00128633	0.00150579	0.00165013	0.00135458
NC_010473.1	coaE_locusTag_ECDH10B_RS00420	0.000552549	0.000371363	0.000529917	0.000297477	0.000299414	0.000403305	0.000507923	0.000491842	0.000425517
NC_010473.1	cobB_locusTag_ECDH10B_RS06145	0.00248524	0.00233758	0.00199469	0.00217151	0.00226674	0.00275894	0.00285101	0.0025116	0.00232094
NC_010473.1	cobC_locusTag_ECDH10B_RS03080	0.000236098	0.000228584	0.000223657	0.000172163	0.000206911	0.000189872	0.000217985	0.000285822	0.000302178
NC_010473.1	cobC_locusTag_ECDH10B_RS03615	0.000231233	0.000195443	0.00021043	0.00027666	0.000176933	0.000267122	0.00026411	0.000255266	0.000234074
NC_010473.1	cobS_locusTag_ECDH10B_RS10905	0.000678744	0.000561295	0.000629246	0.000372825	0.000373912	0.00050783	0.000504772	0.000571701	0.000469853
NC_010473.1	cobT_locusTag_ECDH10B_RS10900	0.000481942	0.000379477	0.000367256	0.000250644	0.000429901	0.000250053	0.000413349	0.000392287	0.000405395
NC_010473.1	cobU_locusTag_ECDH10B_RS10910	9.44475e-05	0.00016984	0.000242748	0.000106695	0.000223198	0.0001302	0.00017497	0.000114255	0.000203035
NC_010473.1	cof_locusTag_ECDH10B_RS02070	0.000183376	0.000114079	0.000137195	0.000210005	0.000123992	0.000190434	0.000239647	0.000105815	0.000155108
NC_010473.1	copA_locusTag_ECDH10B_RS02260	0.000438698	0.000435781	0.000391325	0.000541183	0.000419499	0.000816269	0.000836288	0.000916503	0.00103555
NC_010473.1	corA_locusTag_ECDH10B_RS20385	0.00406466	0.0036399	0.00355019	0.00463065	0.00440622	0.00422969	0.00416364	0.00488388	0.0037074
NC_010473.1	corC_locusTag_ECDH10B_RS03715	0.00384841	0.00359608	0.00298979	0.00406918	0.00334916	0.00291233	0.00427253	0.004025	0.00401577
NC_010473.1	cpdA_locusTag_ECDH10B_RS16290	0.00193406	0.000904877	0.00118541	0.000965416	0.00124891	0.00117293	0.00128084	0.00114031	0.00163537
NC_010473.1	cpdB_locusTag_ECDH10B_RS22490	0.0012624	0.000933759	0.000969563	0.000826161	0.000879734	0.000890336	0.000945248	0.000820798	0.000854858
NC_010473.1	cpsB_locusTag_ECDH10B_RS11205	3.99977e-05	1.50395e-05	3.36351e-05	3.29606e-05	5.1067e-05	6.48456e-05	6.12183e-05	0.000251244	0.000542485
NC_010473.1	cpsG_locusTag_ECDH10B_RS11200	3.2878e-05	5.0118e-05	4.86811e-05	3.26549e-05	7.06499e-05	6.21675e-05	9.10814e-05	0.000361646	0.000607588
NC_010473.1	cpxA_locusTag_ECDH10B_RS20885	0.0009443	0.000889855	0.00101883	0.000539725	0.000541856	0.000714371	0.000845574	0.000548947	0.000695892
NC_010473.1	cpxP_locusTag_ECDH10B_RS20895	0.00154882	0.00142145	0.00143328	0.0014592	0.00163099	0.0015379	0.00188403	0.00123576	0.00189548
NC_010473.1	cpxR_locusTag_ECDH10B_RS20890	0.00784296	0.00688365	0.00698355	0.00546307	0.00498051	0.00651856	0.00601144	0.00512712	0.00496131
NC_010473.1	crcB_locusTag_ECDH10B_RS03010	0.00113141	0.00111573	0.00104526	0.00145965	0.00105752	0.00115136	0.00127878	0.0015306	0.00158005
NC_010473.1	crcB_locusTag_ECDH10B_RS03545	0.00123376	0.00128319	0.00110423	0.0011522	0.00126082	0.00110337	0.00126935	0.00125221	0.00136156
NC_010473.1	creA_locusTag_ECDH10B_RS23250	0.00298569	0.00210534	0.00203867	0.00261348	0.00267811	0.00221683	0.00255436	0.00257872	0.00281866
NC_010473.1	creB_locusTag_ECDH10B_RS23255	0.000305214	0.000285361	0.000304262	0.000275827	0.000259226	0.000175509	0.000305565	0.00022632	0.000342206
NC_010473.1	creC_locusTag_ECDH10B_RS23260	0.000110614	8.54097e-05	0.00010492	7.7973e-05	0.000108383	0.000120023	0.000104987	0.000136205	0.00014964
NC_010473.1	creD_locusTag_ECDH10B_RS23265	0	9.5919e-06	1.31499e-05	2.14056e-05	0	2.60123e-05	1.5055e-05	4.14268e-06	2.60355e-05
NC_010473.1	crl_locusTag_ECDH10B_RS01120	0.0315937	0.0280094	0.0257352	0.0198709	0.0154542	0.0159834	0.0190257	0.0146649	0.0134124
NC_010473.1	crp_locusTag_ECDH10B_RS17960	0.0170164	0.0138014	0.0143836	0.0144814	0.015937	0.0184799	0.0169667	0.0142932	0.0157374
NC_010473.1	crr_locusTag_ECDH10B_RS13125	0.0912315	0.0713249	0.0643864	0.0807598	0.0623266	0.0932845	0.0882361	0.0713182	0.0813727
NC_010473.1	csdA_locusTag_ECDH10B_RS15140	0.000575225	0.000486689	0.00052428	0.000561756	0.000528032	0.000490776	0.000605277	0.000541907	0.000617743
NC_010473.1	csgA_locusTag_ECDH10B_RS05745	0.000710319	0.000610931	0.000596178	0.000601518	0.000706707	0.000707437	0.000555109	0.000528216	0.00096062
NC_010473.1	csgB_locusTag_ECDH10B_RS05740	0	9.6977e-06	0	0	0	0	0	1.93732e-05	0
NC_010473.1	csgC_locusTag_ECDH10B_RS05750	3.35098e-06	0	0	0	0	0	0	2.67312e-05	0
NC_010473.1	csgD_locusTag_ECDH10B_RS05730	0	0	0	0	0	0	0	0	5.36179e-06
NC_010473.1	csgE_locusTag_ECDH10B_RS05725	0	0	0	0	0	0	0	0	9.92464e-06
NC_010473.1	csgF_locusTag_ECDH10B_RS05720	0	0	1.04574e-05	0	0	1.55203e-05	0	0	0
NC_010473.1	csgG_locusTag_ECDH10B_RS05715	6.3532e-06	0	7.39196e-06	0	0	2.13321e-05	0	2.24477e-05	1.85688e-05
NC_010473.1	csiE_locusTag_ECDH10B_RS13735	0.000155709	0.000114217	9.87902e-05	9.26787e-05	8.8606e-05	0.000190738	0.000104302	0.000120718	7.79599e-05
NC_010473.1	csiR_locusTag_ECDH10B_RS14380	0.000109158	8.69277e-05	0.000130298	6.51875e-05	7.24666e-05	7.48094e-05	0.000119395	8.35958e-05	0.000134237
NC_010473.1	cspA_locusTag_ECDH10B_RS19005	0.144266	0.148791	0.118321	0.250948	0.242852	0.16799	0.157985	0.225809	0.306112
NC_010473.1	cspB_locusTag_ECDH10B_RS08655	0.00127619	0.00114546	0.000885343	0.000839487	0.00101617	0.00072404	0.000742932	0.00137376	0.00162166
NC_010473.1	cspC_locusTag_ECDH10B_RS10045	0.252156	0.194331	0.213625	0.224964	0.235933	0.155418	0.147118	0.150919	0.161516
NC_010473.1	cspD_locusTag_ECDH10B_RS04875	0.00518644	0.00402983	0.00458089	0.00320653	0.00353786	0.00787926	0.00689369	0.00387064	0.00381177
NC_010473.1	cspE_locusTag_ECDH10B_RS03005	0.302619	0.230547	0.263041	0.329187	0.350185	0.309144	0.362463	0.297242	0.392475
NC_010473.1	cspE_locusTag_ECDH10B_RS03540	0.30083	0.229919	0.263518	0.315276	0.349558	0.303652	0.350324	0.291423	0.39264
NC_010473.1	cspF_locusTag_ECDH10B_RS08660	0.000165543	0.000124928	0.000160252	0.000279815	0.000172446	0.000167162	0.000221766	6.8238e-05	0.000160737
NC_010473.1	cspG_locusTag_ECDH10B_RS05450	0.00128969	0.00106415	0.000677013	0.00186404	0.00167792	0.00098668	0.0010969	0.00142726	0.0015339
NC_010473.1	cspH_locusTag_ECDH10B_RS05445	8.51097e-05	2.11545e-05	4.89471e-05	2.90146e-05	2.70228e-05	0	0	4.20868e-05	1.685e-05
NC_010473.1	cspI_locusTag_ECDH10B_RS08630	8.98169e-05	0.000106393	4.75805e-05	0	0	9.70204e-05	5.36095e-05	0.000107729	1.71116e-05
NC_010473.1	csrA_locusTag_ECDH10B_RS14540	0.0382734	0.0322919	0.0329647	0.0370257	0.0378071	0.0387395	0.0317936	0.0355311	0.0335614
NC_010473.1	cstA_locusTag_ECDH10B_RS02875	0.00049642	0.000822161	0.000318044	0.000257696	0.000186708	0.00056618	0.000297774	0.000315683	0.000236224
NC_010473.1	cstA_locusTag_ECDH10B_RS03410	0.000387517	0.000729983	0.000312828	0.000317986	0.000188775	0.000505641	0.000243071	0.000376375	0.000232453
NC_010473.1	cueO_locusTag_ECDH10B_RS00520	0.00196676	0.00268923	0.00184304	0.00241884	0.00123519	0.00227773	0.00233141	0.00258917	0.00168317
NC_010473.1	cueR_locusTag_ECDH10B_RS02275	0.00183184	0.00162061	0.00144971	0.00135427	0.00149809	0.00194947	0.00149883	0.00197443	0.0015935
NC_010473.1	cusA_locusTag_ECDH10B_RS02745	1.59776e-05	6.58978e-06	7.31712e-06	8.10327e-06	9.76111e-06	1.17745e-05	1.29682e-05	3.41566e-06	1.01591e-05
NC_010473.1	cusA_locusTag_ECDH10B_RS03285	2.6077e-05	1.73415e-05	1.04528e-05	1.35166e-05	1.02389e-05	1.19864e-05	1.35131e-05	1.06712e-05	1.69068e-05
NC_010473.1	cusB_locusTag_ECDH10B_RS02740	2.12045e-05	2.10033e-05	3.85096e-06	2.29333e-05	9.5029e-06	1.20263e-05	2.19016e-05	2.04708e-05	1.68309e-05
NC_010473.1	cusB_locusTag_ECDH10B_RS03280	2.44753e-05	1.40569e-05	9.08648e-06	2.69506e-05	1.96448e-05	7.92551e-06	1.81192e-05	8.72832e-06	1.83396e-05
NC_010473.1	cusC_locusTag_ECDH10B_RS02730	0	3.59646e-06	0	3.71493e-06	0	0	0	0	0
NC_010473.1	cusC_locusTag_ECDH10B_RS03270	0	0	0	0	0	0	0	0	6.423e-06
NC_010473.1	cusF_locusTag_ECDH10B_RS02735	0.000207483	1.33948e-05	0.000101343	7.11028e-05	8.72365e-05	5.9926e-05	9.58215e-05	5.50993e-05	6.75577e-05
NC_010473.1	cusF_locusTag_ECDH10B_RS03275	6.154e-05	5.1324e-05	7.40118e-05	4.24825e-05	0.000127511	4.5343e-05	7.82525e-05	4.21242e-05	0.000131147
NC_010473.1	cusR_locusTag_ECDH10B_RS02725	0.000488584	0.000430836	0.000323196	0.000397495	0.000540221	0.000327037	0.00046611	0.00046163	0.00050143
NC_010473.1	cusR_locusTag_ECDH10B_RS03265	0.000509541	0.000390746	0.000421111	0.000530395	0.000343567	0.000331115	0.000536558	0.000449601	0.000457862
NC_010473.1	cusS_locusTag_ECDH10B_RS02720	0.000141218	0.000203029	8.02917e-05	7.59528e-05	0.000104978	0.000200193	0.000157357	0.00016071	0.000162127
NC_010473.1	cusS_locusTag_ECDH10B_RS03260	0.000190356	9.04248e-05	9.62775e-05	0.000138867	7.6772e-05	0.000153462	0.000158958	0.000176416	0.000154879
NC_010473.1	cutA_locusTag_ECDH10B_RS22095	0.000693687	0.000532191	0.00042546	0.000477881	0.000804869	0.000524734	0.000617985	0.000616914	0.000609602
NC_010473.1	cutC_locusTag_ECDH10B_RS10325	0.00184758	0.00137963	0.00146465	0.00156221	0.0017968	0.00141659	0.00166074	0.00161236	0.00165505
NC_010473.1	cvpA_locusTag_ECDH10B_RS12590	0.000865403	0.000767185	0.000835929	0.000565408	0.000805968	0.000777887	0.00103411	0.00109192	0.000826159
NC_010473.1	cvrA_locusTag_ECDH10B_RS06410	0.000356771	0.000325103	0.0003513	0.000238924	0.000333743	0.000342954	0.000416359	0.000310993	0.000465081
NC_010473.1	cyaY_locusTag_ECDH10B_RS20340	0.00616266	0.00731783	0.00674695	0.00562902	0.00554915	0.00681512	0.0074653	0.00542891	0.00594854
NC_010473.1	cybB_locusTag_ECDH10B_RS07935	0.00428966	0.00387839	0.0036733	0.00483279	0.00456055	0.00455269	0.00393589	0.00449495	0.00462672
NC_010473.1	cybC_locusTag_ECDH10B_RS22610	1.49563e-05	2.42902e-05	6.4486e-05	0	0	5.19293e-05	7.16592e-05	5.05913e-05	3.07807e-05
NC_010473.1	cycA_locusTag_ECDH10B_RS22465	0.00215792	0.00249655	0.00235418	0.0018602	0.00162526	0.00227516	0.00212543	0.00206458	0.00182339
NC_010473.1	cydA_locusTag_ECDH10B_RS04100	0.00295186	0.00310582	0.00307999	0.00504777	0.0047252	0.010745	0.009412	0.0119685	0.007846
NC_010473.1	cydB_locusTag_ECDH10B_RS04105	0.00237894	0.00281525	0.00269486	0.00448254	0.00400651	0.00871224	0.00811211	0.00970512	0.00635541
NC_010473.1	cydC_locusTag_ECDH10B_RS04905	0.000922992	0.000797507	0.000875846	0.000804728	0.000835822	0.000937666	0.00103536	0.00114079	0.00102272
NC_010473.1	cydD_locusTag_ECDH10B_RS04910	0.000963811	0.000996312	0.0010163	0.000862538	0.000969702	0.00137203	0.0013429	0.00136929	0.00146759
NC_010473.1	cynX_locusTag_ECDH10B_RS06955	0	0	0	4.69524e-06	5.54731e-06	0	0	0	0
NC_010473.1	cyoA_locusTag_ECDH10B_RS01995	0.0148483	0.0133479	0.011815	0.0121927	0.00921544	0.00914622	0.00819188	0.00965416	0.00757793
NC_010473.1	cyoB_locusTag_ECDH10B_RS01990	0.00903799	0.0111943	0.00901425	0.00850101	0.00570146	0.00710553	0.00685502	0.0077372	0.00489404
NC_010473.1	cyoC_locusTag_ECDH10B_RS01985	0.0128129	0.0140375	0.0114241	0.011997	0.0094784	0.00920875	0.00800396	0.00928513	0.0065056
NC_010473.1	cyoD_locusTag_ECDH10B_RS01980	0.0202311	0.0170019	0.0148571	0.0180806	0.0128368	0.0117951	0.00897915	0.0112267	0.00915544
NC_010473.1	cyoE_locusTag_ECDH10B_RS01975	0.00498525	0.0052701	0.00482754	0.00444944	0.00334287	0.00325928	0.00341977	0.00348122	0.00260487
NC_010473.1	cysA_locusTag_ECDH10B_RS13150	0.00476261	0.00505987	0.0110593	0.0120803	0.0205964	0.00513079	0.00378078	0.0122251	0.00707609
NC_010473.1	cysB_locusTag_ECDH10B_RS07150	0.003611	0.00327858	0.00459177	0.00526661	0.00788472	0.0032285	0.00352814	0.00531968	0.00458465
NC_010473.1	cysC_locusTag_ECDH10B_RS14820	0.00142555	0.00174623	0.00456187	0.00447363	0.00829678	0.00131649	0.00121089	0.00451916	0.00241513
NC_010473.1	cysD_locusTag_ECDH10B_RS14830	0.00493905	0.0056354	0.0175073	0.0222522	0.0405785	0.0066225	0.00417391	0.0256243	0.0120953
NC_010473.1	cysE_locusTag_ECDH10B_RS19290	0.00234591	0.00220539	0.0021908	0.00220119	0.00215078	0.00194942	0.00283048	0.0028161	0.0025332
NC_010473.1	cysG_locusTag_ECDH10B_RS18015	0.00125773	0.00100022	0.00110304	0.00117249	0.00126284	0.00102633	0.00133259	0.00116546	0.00132181
NC_010473.1	cysH_locusTag_ECDH10B_RS14880	0.00295407	0.00394869	0.0071653	0.00747049	0.0131915	0.00344234	0.00305712	0.00630439	0.00402913
NC_010473.1	cysJ_locusTag_ECDH10B_RS14890	0.00488307	0.00672752	0.0115395	0.0139529	0.0211734	0.00538533	0.0045597	0.0156212	0.00832416
NC_010473.1	cysK_locusTag_ECDH10B_RS13110	0.038437	0.0415155	0.0997637	0.109161	0.167761	0.0475029	0.0404422	0.0917679	0.0714548
NC_010473.1	cysM_locusTag_ECDH10B_RS13145	0.00351986	0.00432927	0.00820102	0.0083279	0.0141736	0.00439419	0.0036891	0.00831902	0.00491217
NC_010473.1	cysN_locusTag_ECDH10B_RS14825	0.0045543	0.00443201	0.0134153	0.014695	0.0290625	0.00467609	0.00349051	0.0156204	0.00787237
NC_010473.1	cysP_locusTag_ECDH10B_RS13165	0.0035084	0.0041501	0.0102893	0.0146769	0.0236453	0.00683745	0.00375063	0.0187283	0.0120991
NC_010473.1	cysS_locusTag_ECDH10B_RS02460	0.00678158	0.00649709	0.00626279	0.00619686	0.00601177	0.00619281	0.00608075	0.00609145	0.00543791
NC_010473.1	cysU_locusTag_ECDH10B_RS13160	0.00075552	0.00128028	0.00277615	0.00257679	0.00393926	0.00109729	0.000994133	0.00351267	0.00177265
NC_010473.1	cysW_locusTag_ECDH10B_RS13155	0.000669371	0.000970676	0.00257376	0.00225309	0.00381014	0.000860536	0.00079059	0.00311451	0.00175597
NC_010473.1	cysZ_locusTag_ECDH10B_RS13105	0.000607953	0.000850224	0.000710085	0.000874843	0.000718234	0.00107934	0.000951166	0.00101126	0.00108931
NC_010473.1	cytR_locusTag_ECDH10B_RS20995	0.000698861	0.000553896	0.000634217	0.000755753	0.00087777	0.00116219	0.00119672	0.00110228	0.0010523
NC_010473.1	D_locusTag_ECDH10B_RS06940	7.04765e-05	5.46247e-05	9.21694e-05	5.64909e-05	0.000113929	0.000142605	8.19205e-05	7.95706e-05	0.000120542
NC_010473.1	dacA_locusTag_ECDH10B_RS03050	0.00618093	0.00525958	0.00526168	0.00566785	0.00586238	0.00556039	0.00588429	0.00556185	0.00667295
NC_010473.1	dacA_locusTag_ECDH10B_RS03585	0.00633573	0.00507589	0.00550732	0.00594822	0.00558641	0.00566792	0.00611553	0.0055334	0.00667528
NC_010473.1	dacB_locusTag_ECDH10B_RS17050	0.00116776	0.00086037	0.00104621	0.000797355	0.000981471	0.000861272	0.000881187	0.00114202	0.00126142
NC_010473.1	dacC_locusTag_ECDH10B_RS04660	0.00336049	0.00305439	0.00313556	0.00228088	0.00216222	0.00253289	0.0033181	0.00252999	0.0024319
NC_010473.1	dacD_locusTag_ECDH10B_RS11010	2.94202e-05	2.26716e-05	1.99071e-05	1.36002e-05	3.79348e-05	2.60429e-05	1.83455e-05	4.99506e-05	1.65516e-05
NC_010473.1	dadA_locusTag_ECDH10B_RS06400	0.00634353	0.00539685	0.0048095	0.00414015	0.00381477	0.0042509	0.00415863	0.00392709	0.0032789
NC_010473.1	dadX_locusTag_ECDH10B_RS06405	0.0028272	0.00323616	0.00276267	0.00179837	0.00169572	0.00145526	0.00212084	0.00168124	0.00155091
NC_010473.1	dam_locusTag_ECDH10B_RS18105	0.00100764	0.000804583	0.000804503	0.000895469	0.000769728	0.000843503	0.00108389	0.00118444	0.00100037
NC_010473.1	damX_locusTag_ECDH10B_RS18110	0.00332954	0.00277253	0.0028082	0.00283806	0.00290372	0.00387796	0.00326781	0.00375786	0.00335696
NC_010473.1	dapA_locusTag_ECDH10B_RS13445	0.0128578	0.0103759	0.00992323	0.010206	0.00949438	0.0112744	0.0109257	0.0113277	0.00943757
NC_010473.1	dapB_locusTag_ECDH10B_RS00150	0.00596213	0.00543244	0.00540614	0.00539428	0.00546298	0.00656247	0.00560286	0.0058272	0.00545634
NC_010473.1	dapD_locusTag_ECDH10B_RS00735	0.0393833	0.0353774	0.0384349	0.0394146	0.0435492	0.0430308	0.0378987	0.0348753	0.0455985
NC_010473.1	dapE_locusTag_ECDH10B_RS13405	0.00214373	0.00207426	0.00256517	0.00187422	0.00239243	0.00136941	0.00247601	0.00187572	0.00258857
NC_010473.1	dapF_locusTag_ECDH10B_RS20350	0.0024342	0.00243268	0.00236962	0.00186219	0.00210477	0.00211498	0.00279842	0.00257675	0.00278406
NC_010473.1	dbpA_locusTag_ECDH10B_RS07545	0.000791013	0.000560872	0.000575285	0.000642369	0.000787237	0.000563587	0.000877239	0.000826608	0.000874491
NC_010473.1	dcd_locusTag_ECDH10B_RS11285	0.0028656	0.00253195	0.00218185	0.00254326	0.00246275	0.0025969	0.0022823	0.00303687	0.00323683
NC_010473.1	dcm_locusTag_ECDH10B_RS10750	0.00103223	0.000816067	0.000720637	0.000815825	0.000892058	0.000697478	0.000946855	0.000900207	0.0009611
NC_010473.1	dcp_locusTag_ECDH10B_RS08555	0.00419684	0.00377475	0.00338395	0.00310173	0.0033255	0.00429406	0.00409891	0.00364125	0.00353461
NC_010473.1	dcrB_locusTag_ECDH10B_RS18530	0.00718888	0.00701935	0.0071889	0.00745178	0.00757648	0.00787353	0.00708938	0.00771344	0.00698707
NC_010473.1	dcuA_locusTag_ECDH10B_RS22100	0.00247241	0.00264626	0.00238523	0.00286915	0.00266511	0.00311011	0.00353467	0.00345199	0.00298154
NC_010473.1	dcuB_locusTag_ECDH10B_RS22015	0	2.07733e-05	3.57369e-06	8.12379e-06	3.78634e-06	4.81986e-06	3.80541e-06	2.60112e-05	2.90595e-06
NC_010473.1	dcuC_locusTag_ECDH10B_RS02995	6.73173e-06	0	8.76022e-06	1.5433e-05	2.04721e-05	0.000150209	1.18156e-05	1.23344e-05	8.59669e-06
NC_010473.1	dcuC_locusTag_ECDH10B_RS03530	5.99554e-06	2.68454e-06	3.29991e-06	1.76163e-05	1.51065e-05	0.000105172	5.00241e-06	1.31545e-05	1.53231e-05
NC_010473.1	dcuD_locusTag_ECDH10B_RS17280	6.59128e-06	0	0	0	5.1422e-06	0	5.39198e-06	3.33542e-06	3.44961e-06
NC_010473.1	dcuS_locusTag_ECDH10B_RS22030	0.000147609	0.000121441	0.000125804	0.000101736	0.000162204	0.000168958	0.000173575	0.000175834	0.000158616
NC_010473.1	dcyD_locusTag_ECDH10B_RS10550	0.00250719	0.00221119	0.00293098	0.00318821	0.00452311	0.00239425	0.00223442	0.00366421	0.00256739
NC_010473.1	ddl_locusTag_ECDH10B_RS00365	0.00273014	0.00197845	0.00199129	0.00214227	0.0029282	0.00209153	0.00253744	0.00291396	0.00283196
NC_010473.1	ddlA_locusTag_ECDH10B_RS01730	0.00677389	0.0053	0.00576815	0.00654461	0.00633141	0.00544938	0.00568428	0.00577032	0.00566413
NC_010473.1	ddpA_locusTag_ECDH10B_RS08290	0.000103423	6.57052e-05	3.8956e-05	1.92979e-05	2.48554e-05	2.89558e-05	2.40144e-05	4.00389e-05	2.43834e-05
NC_010473.1	ddpB_locusTag_ECDH10B_RS08285	2.20621e-05	8.41709e-06	0	0	0	1.53154e-05	5.00155e-06	0	5.12446e-06
NC_010473.1	ddpC_locusTag_ECDH10B_RS08280	7.68227e-06	1.01402e-05	5.37528e-06	0	0	0	6.02238e-06	1.74831e-05	5.36568e-06
NC_010473.1	ddpD_locusTag_ECDH10B_RS08275	0	0	6.52896e-06	2.92601e-05	0	9.12817e-06	1.88525e-05	1.56915e-05	1.35547e-05
NC_010473.1	ddpF_locusTag_ECDH10B_RS08270	0	1.87487e-05	5.46028e-06	1.35586e-05	0	1.91313e-05	7.43255e-06	1.1985e-05	1.30612e-05
NC_010473.1	ddpX_locusTag_ECDH10B_RS08295	3.96798e-05	4.02363e-05	2.51563e-05	0	2.07698e-05	2.23965e-05	3.64272e-05	0	1.93766e-05
NC_010473.1	deaD_locusTag_ECDH10B_RS16950	0.0156106	0.0160145	0.0128048	0.0175362	0.01935	0.0152806	0.0134879	0.0171285	0.0167835
NC_010473.1	dedA_locusTag_ECDH10B_RS12610	0.00204309	0.0017244	0.00156407	0.0016071	0.00146098	0.00178044	0.0017482	0.00204069	0.0017823
NC_010473.1	dedD_locusTag_ECDH10B_RS12595	0.0010251	0.00106823	0.00138696	0.000935287	0.00106076	0.00108409	0.00131207	0.00119999	0.00111641
NC_010473.1	def_locusTag_ECDH10B_RS17590	0.00707833	0.00569006	0.00569012	0.00735673	0.00674195	0.00616063	0.00788854	0.00745935	0.00773817
NC_010473.1	degP_locusTag_ECDH10B_RS00715	0.0179621	0.00733191	0.0097037	0.00807956	0.0081745	0.00687172	0.00634528	0.00742312	0.00917412
NC_010473.1	degQ_locusTag_ECDH10B_RS17315	0.00199021	0.00153621	0.00137814	0.00140831	0.00136875	0.00175838	0.0016671	0.00160139	0.0016193
NC_010473.1	degS_locusTag_ECDH10B_RS17320	0.00101765	0.000650133	0.000655365	0.000733339	0.000681549	0.000679786	0.000774424	0.000819512	0.000942146
NC_010473.1	deoA_locusTag_ECDH10B_RS23170	0.000948332	0.000802906	0.000619408	0.000775391	0.00068074	0.00101155	0.000910968	0.000964923	0.000940963
NC_010473.1	deoB_locusTag_ECDH10B_RS23175	0.00687769	0.00595578	0.00528409	0.00521618	0.00469113	0.00880598	0.00783713	0.00734978	0.00683498
NC_010473.1	deoC_locusTag_ECDH10B_RS23165	0.00312672	0.00302353	0.00264823	0.00302122	0.00276129	0.00413697	0.00279317	0.00306663	0.00323681
NC_010473.1	deoD_locusTag_ECDH10B_RS23180	0.0190148	0.0174098	0.0158346	0.0169913	0.0147917	0.0229356	0.0187688	0.018193	0.0170311
NC_010473.1	deoR_locusTag_ECDH10B_RS04665	0.00132237	0.000814389	0.000874121	0.0011087	0.000910284	0.00101317	0.000968553	0.000994281	0.00104983
NC_010473.1	der_locusTag_ECDH10B_RS13615	0.00573055	0.0048144	0.00470899	0.00498469	0.00484485	0.00574336	0.00470203	0.0054602	0.00551201
NC_010473.1	dfp_locusTag_ECDH10B_RS19450	0.00220803	0.00185874	0.00160992	0.00197955	0.00195353	0.00220301	0.00224557	0.00214468	0.00224153
NC_010473.1	dgkA_locusTag_ECDH10B_RS21580	0.00329105	0.00337228	0.00310529	0.00337568	0.00379231	0.00348711	0.00319259	0.00385981	0.00372341
NC_010473.1	dgoA_locusTag_ECDH10B_RS19750	4.75031e-05	2.88965e-05	2.35983e-05	7.83178e-05	4.99561e-05	5.01729e-05	6.34308e-05	7.46041e-05	5.15737e-05
NC_010473.1	dgoD_locusTag_ECDH10B_RS19745	0.000149106	9.36205e-05	0.00010327	8.69797e-05	6.55649e-05	9.39544e-05	6.85514e-05	9.48077e-05	0.00010839
NC_010473.1	dgoK_locusTag_ECDH10B_RS19755	8.69151e-05	7.80678e-05	8.77444e-05	6.66902e-05	8.1307e-05	4.60463e-05	7.2371e-05	7.29636e-05	9.86713e-05
NC_010473.1	dgoR_locusTag_ECDH10B_RS19760	0.00104162	0.000992968	0.000914091	0.00111488	0.00102535	0.00138361	0.000984886	0.000929947	0.0011307
NC_010473.1	dgoT_locusTag_ECDH10B_RS19740	1.65308e-05	9.74904e-06	4.94894e-06	1.07857e-05	5.21622e-06	2.17437e-05	5.81947e-06	3.55618e-06	1.27183e-05
NC_010473.1	dgsA_locusTag_ECDH10B_RS08845	0.000369465	0.000246707	0.000190874	0.000207288	0.000317265	0.000359969	0.000213641	0.000365337	0.000308544
NC_010473.1	dgt_locusTag_ECDH10B_RS00710	0.000430494	0.00031173	0.00036032	0.000345742	0.00039817	0.000430772	0.000468489	0.000502128	0.000487471
NC_010473.1	dhaK_locusTag_ECDH10B_RS06455	0.00183562	0.00134403	0.00135178	0.00147295	0.00170545	0.00300978	0.00163079	0.00207287	0.00175421
NC_010473.1	dhaL_locusTag_ECDH10B_RS06450	0.00248162	0.00209646	0.00145195	0.00204567	0.00173278	0.00225132	0.00205493	0.0025796	0.00209485
NC_010473.1	dhaM_locusTag_ECDH10B_RS06445	0.00231515	0.00202958	0.00174931	0.00221138	0.00188616	0.00264955	0.00249658	0.00263905	0.00231241
NC_010473.1	dhaR_locusTag_ECDH10B_RS06460	0.000123842	6.69962e-05	8.31992e-05	0.000100948	5.49508e-05	8.32798e-05	0.000126487	6.96047e-05	0.000123381
NC_010473.1	diaA_locusTag_ECDH10B_RS16880	0.00182201	0.00102566	0.00117889	0.00185686	0.00178568	0.00143873	0.00162523	0.00222247	0.00259897
NC_010473.1	dicA_locusTag_ECDH10B_RS08715	0.00148281	0.000833874	0.00108166	0.00119341	0.00133846	0.00142203	0.00126812	0.00134008	0.00151103
NC_010473.1	dicB_locusTag_ECDH10B_RS08735	3.37377e-05	0	2.66842e-05	2.94884e-05	0	0	5.77682e-05	2.45498e-05	2.0899e-05
NC_010473.1	dicC_locusTag_ECDH10B_RS08710	0.000120111	0.000152864	0.000170667	0.000121165	0.000182096	0.000302729	0.000191164	0.000442281	0.000159098
NC_010473.1	dinB_locusTag_ECDH10B_RS01075	6.97471e-05	4.03529e-05	6.30734e-05	6.93756e-05	7.54256e-05	9.15205e-05	4.60071e-05	9.18137e-05	5.7789e-05
NC_010473.1	dinD_locusTag_ECDH10B_RS19480	0.000222611	0.000231607	0.000200789	0.000151758	0.000317922	0.000179202	0.000177871	0.000174001	0.000224031
NC_010473.1	dinF_locusTag_ECDH10B_RS21590	0.000167764	0.000184394	0.000140973	0.000142573	0.0001188	9.83857e-05	0.000156696	0.000170266	0.000188051
NC_010473.1	dinG_locusTag_ECDH10B_RS04455	0.000106821	8.42245e-05	7.76209e-05	0.000156155	0.000117418	0.000115086	9.49274e-05	0.000159533	0.000109555
NC_010473.1	dinI_locusTag_ECDH10B_RS05850	0.00111604	0.0010851	0.00121245	0.00133526	0.00129777	0.00106211	0.00101593	0.00116373	0.00134304
NC_010473.1	dinJ_locusTag_ECDH10B_RS01050	0.00417129	0.00305904	0.00360753	0.00411893	0.00485365	0.00417568	0.00401468	0.00357706	0.00538708
NC_010473.1	dipZ_locusTag_ECDH10B_RS22090	0.00120221	0.00104763	0.00118228	0.000954117	0.00102024	0.00110593	0.00111874	0.00119298	0.00120902
NC_010473.1	djlA_locusTag_ECDH10B_RS00285	0.00122466	0.00116526	0.00130004	0.00108569	0.000914119	0.00103242	0.00106006	0.00115421	0.00109007
NC_010473.1	djlB_locusTag_ECDH10B_RS03120	6.41666e-06	1.61297e-05	1.13336e-05	6.05952e-06	0	6.79115e-06	9.27083e-06	7.6102e-06	2.77479e-06
NC_010473.1	djlB_locusTag_ECDH10B_RS03655	0	3.22851e-06	4.3989e-06	3.63079e-06	0	0	1.02862e-05	9.02347e-06	6.09205e-06
NC_010473.1	djlC_locusTag_ECDH10B_RS03135	3.35489e-05	1.14518e-05	8.71619e-06	1.10413e-05	2.16366e-05	2.25445e-05	4.12671e-05	3.94752e-05	2.95267e-05
NC_010473.1	djlC_locusTag_ECDH10B_RS03670	0	1.17915e-05	8.78837e-06	0	1.41428e-05	2.62812e-05	2.44897e-05	1.98526e-05	3.59889e-05
NC_010473.1	dkgA_locusTag_ECDH10B_RS16195	0.00147264	0.00118096	0.000903822	0.000768411	0.000693418	0.00213682	0.00172667	0.00129005	0.00139353
NC_010473.1	dkgB_locusTag_ECDH10B_RS00945	0.000533758	0.000420808	0.000447926	0.000773541	0.000562244	0.000554981	0.000602808	0.000645612	0.000763782
NC_010473.1	dksA_locusTag_ECDH10B_RS00630	0.0267321	0.0277144	0.0290004	0.0282171	0.0243489	0.0277348	0.0290786	0.0247284	0.0272553
NC_010473.1	dld_locusTag_ECDH10B_RS11635	0.00399923	0.00261286	0.00218341	0.00321032	0.00318068	0.00288591	0.00294427	0.00370062	0.00432231
NC_010473.1	dmsA_locusTag_ECDH10B_RS04945	5.16661e-05	6.50803e-05	3.67689e-05	9.83982e-05	8.29707e-05	0.00010454	4.70885e-05	0.000107584	5.82231e-05
NC_010473.1	dmsB_locusTag_ECDH10B_RS04950	5.12144e-05	7.00742e-05	3.40063e-05	8.37325e-05	3.87966e-05	4.4794e-05	3.53922e-05	0.000102393	4.19281e-05
NC_010473.1	dmsC_locusTag_ECDH10B_RS04955	1.4959e-05	3.73335e-05	3.13549e-05	1.35358e-05	4.42803e-05	0	4.87627e-05	4.42809e-05	4.36751e-05
NC_010473.1	dmsD_locusTag_ECDH10B_RS08830	0.00183337	0.00154269	0.00159487	0.00178331	0.00148205	0.00131226	0.00174137	0.0018218	0.00186784
NC_010473.1	dnaA_locusTag_ECDH10B_RS19800	0.00324217	0.00279057	0.00223308	0.00275556	0.00277733	0.00205696	0.00267425	0.0030069	0.00293351
NC_010473.1	dnaB_locusTag_ECDH10B_RS21630	0.00172915	0.00122505	0.0010618	0.00150999	0.00144217	0.00121596	0.00142433	0.00156244	0.0015579
NC_010473.1	dnaC_locusTag_ECDH10B_RS23050	0.00115394	0.000851919	0.000980447	0.000899856	0.00108614	0.000641808	0.0011276	0.000942383	0.00118122
NC_010473.1	dnaE_locusTag_ECDH10B_RS00825	0.000941139	0.00087813	0.000698159	0.000730897	0.000769358	0.000780773	0.000923417	0.000948285	0.000920496
NC_010473.1	dnaG_locusTag_ECDH10B_RS16480	0.000987858	0.000594612	0.00057411	0.000673726	0.000809677	0.000721132	0.000935581	0.000955815	0.000873786
NC_010473.1	dnaJ_locusTag_ECDH10B_RS00075	0.00925582	0.00871112	0.00871483	0.0127568	0.00989009	0.00737863	0.0106453	0.0124144	0.0114622
NC_010473.1	dnaK_locusTag_ECDH10B_RS00070	0.0628677	0.0512887	0.0516146	0.0878369	0.0708404	0.0585672	0.0739165	0.0892639	0.0883019
NC_010473.1	dnaN_locusTag_ECDH10B_RS19795	0.00484651	0.00405251	0.00388282	0.0045209	0.00424195	0.00394947	0.00471392	0.00382321	0.0041302
NC_010473.1	dnaQ_locusTag_ECDH10B_RS00985	0.0028857	0.00240629	0.00214331	0.00223001	0.0022611	0.00153763	0.00190783	0.00250944	0.00255465
NC_010473.1	dnaT_locusTag_ECDH10B_RS23055	0.000994882	0.00116369	0.00116465	0.000899	0.000991862	0.000965363	0.00112031	0.00109757	0.00113514
NC_010473.1	dnaX_locusTag_ECDH10B_RS02190	0.00133168	0.00106121	0.000906721	0.00104366	0.00122994	0.00103579	0.00117524	0.00142975	0.00135549
NC_010473.1	dos_locusTag_ECDH10B_RS08300	8.37386e-05	3.78493e-05	3.78561e-05	4.57303e-05	8.15514e-05	4.58375e-05	7.40861e-05	0.000101126	0.000136564
NC_010473.1	dpiA_locusTag_ECDH10B_RS02990	0.000357034	0.000294663	0.000376462	0.000344493	0.000318216	0.000193006	0.000324298	0.000273805	0.000333392
NC_010473.1	dpiA_locusTag_ECDH10B_RS03525	0.000330623	0.000354482	0.000211919	0.000306251	0.000239975	0.000217502	0.000287931	0.000345644	0.000468173
NC_010473.1	dpiB_locusTag_ECDH10B_RS02985	1.74709e-05	1.63471e-05	1.60903e-05	7.50591e-06	3.1172e-06	3.60952e-05	3.81567e-05	1.52826e-05	1.08694e-05
NC_010473.1	dpiB_locusTag_ECDH10B_RS03520	4.1811e-05	0	1.64789e-05	1.01519e-05	5.10727e-06	1.0858e-05	3.02233e-05	1.50856e-05	3.0918e-05
NC_010473.1	dppA_locusTag_ECDH10B_RS18940	0.110202	0.0844309	0.0662303	0.0757551	0.0457834	0.0729247	0.0496552	0.0566064	0.0371417
NC_010473.1	dppB_locusTag_ECDH10B_RS18930	0.00428934	0.00616729	0.0026639	0.00483399	0.00267326	0.00435884	0.00355301	0.00535405	0.00235552
NC_010473.1	dppC_locusTag_ECDH10B_RS18925	0.00456139	0.00640899	0.00304753	0.00486184	0.00270769	0.00425738	0.00324157	0.00487215	0.0024556
NC_010473.1	dppD_locusTag_ECDH10B_RS18920	0.0054317	0.00781733	0.00388119	0.00644515	0.0036514	0.00594701	0.00385274	0.00611807	0.00291524
NC_010473.1	dppF_locusTag_ECDH10B_RS18915	0.00680185	0.0092223	0.00436699	0.00889312	0.00493815	0.00716311	0.00487548	0.00740986	0.00327826
NC_010473.1	dps_locusTag_ECDH10B_RS04525	0.0129653	0.0107778	0.00815255	0.0087735	0.00684514	0.0183306	0.0176195	0.0140591	0.0173737
NC_010473.1	dsbA_locusTag_ECDH10B_RS20595	0.0153995	0.0157979	0.0159334	0.0136913	0.0133121	0.0164644	0.0178777	0.0154409	0.0155395
NC_010473.1	dsbB_locusTag_ECDH10B_RS06380	0.00216169	0.00269591	0.0023314	0.00212835	0.00227834	0.00244485	0.00290636	0.0025255	0.00215086
NC_010473.1	dsbC_locusTag_ECDH10B_RS15570	0.00731426	0.00465128	0.00467113	0.00479657	0.00477252	0.00398035	0.00484503	0.00409489	0.00397673
NC_010473.1	dsbG_locusTag_ECDH10B_RS02910	0.001424	0.0012935	0.00128321	0.00121567	0.00127813	0.00145955	0.00125033	0.00120464	0.00149656
NC_010473.1	dsbG_locusTag_ECDH10B_RS03445	0.0015836	0.00123998	0.00130895	0.00133122	0.00118847	0.0013298	0.00147743	0.00110787	0.00153269
NC_010473.1	dsdA_locusTag_ECDH10B_RS12855	0.00052152	0.000451989	0.000437362	0.000364465	0.000296207	0.000388976	0.000365421	0.000425364	0.000366459
NC_010473.1	dsdC_locusTag_ECDH10B_RS12845	0.000176241	0.000132004	0.00016636	0.000218279	0.000209885	0.000237558	0.000218169	0.000204638	0.000225284
NC_010473.1	dsdX_locusTag_ECDH10B_RS12850	2.82121e-05	3.41912e-05	0	1.25616e-05	3.94675e-06	5.13432e-06	1.02815e-05	1.13235e-05	2.51363e-06
NC_010473.1	dsrB_locusTag_ECDH10B_RS10710	0.00382134	0.00354415	0.00391895	0.00273974	0.00336279	0.00443203	0.00405904	0.00312735	0.00323082
NC_010473.1	dtd_locusTag_ECDH10B_RS20745	0.00292677	0.00238546	0.00273091	0.00222831	0.00245702	0.00263177	0.00250237	0.00266211	0.00277735
NC_010473.1	dusA_locusTag_ECDH10B_RS21615	0.00193597	0.00223457	0.00188543	0.00206957	0.00179065	0.00174761	0.00191852	0.00199672	0.00205187
NC_010473.1	dusB_locusTag_ECDH10B_RS17455	0.000626881	0.00080638	0.000607865	0.000586021	0.000515574	0.000617472	0.000989498	0.000791982	0.000782448
NC_010473.1	dusC_locusTag_ECDH10B_RS11670	0.000298077	0.000186623	0.000216503	0.000269756	0.000188444	0.000117793	0.000254797	0.000308742	0.000262935
NC_010473.1	dut_locusTag_ECDH10B_RS19455	0.013367	0.0121857	0.0125039	0.0140136	0.011453	0.0110001	0.012475	0.0119866	0.0115361
NC_010473.1	dxr_locusTag_ECDH10B_RS00770	0.00157331	0.00142018	0.00118418	0.00121145	0.00108963	0.00114442	0.00133418	0.0014684	0.0016004
NC_010473.1	dxs_locusTag_ECDH10B_RS01935	0.00175765	0.00176885	0.00153808	0.00166718	0.00179146	0.00157673	0.00200879	0.00217649	0.0018357
NC_010473.1	eaeH_locusTag_ECDH10B_RS01455	0	9.62572e-06	0	1.41974e-05	0	0	0	0	0
NC_010473.1	eamA_locusTag_ECDH10B_RS08525	0.000431436	0.000389864	0.000291007	0.000239748	0.00028952	0.000231556	0.000427184	0.00022743	0.000263212
NC_010473.1	ebgA_locusTag_ECDH10B_RS16530	5.68709e-06	1.46551e-05	6.31205e-06	1.91088e-06	5.12778e-06	2.1823e-05	1.1226e-05	7.78217e-06	1.7097e-06
NC_010473.1	ebgC_locusTag_ECDH10B_RS16535	0	9.45058e-06	0	2.82957e-05	9.7795e-05	0	4.60044e-05	1.05898e-05	9.5159e-06
NC_010473.1	ebgR_locusTag_ECDH10B_RS16525	0.000581068	0.000403615	0.000418002	0.00060405	0.0004715	0.000546627	0.000561267	0.000533649	0.000505491
NC_010473.1	ECDH10B_RS00175_locusTag_ECDH10B_RS00175	0	6.65213e-06	0	0	0	0	0	2.7221e-05	4.50588e-06
NC_010473.1	ECDH10B_RS00445_locusTag_ECDH10B_RS00445	2.74745e-05	0	0	0	0	0	0	0	1.77001e-05
NC_010473.1	ECDH10B_RS01000_locusTag_ECDH10B_RS01000	1.07483e-05	9.34715e-06	2.94134e-05	1.24128e-05	5.26866e-05	0	3.54939e-05	2.95621e-05	7.76758e-05
NC_010473.1	ECDH10B_RS01215_locusTag_ECDH10B_RS01215	0	0	0	0	0	0	0	0	8.20386e-06
NC_010473.1	ECDH10B_RS01220_locusTag_ECDH10B_RS01220	0	0	0	0	0	0	0	0	0
NC_010473.1	ECDH10B_RS01350_locusTag_ECDH10B_RS01350	5.261e-05	4.0413e-05	0	7.83743e-05	0	0	2.48117e-05	0	9.58781e-05
NC_010473.1	ECDH10B_RS01450_locusTag_ECDH10B_RS01450	0.000343883	0.000153733	0.00034203	0.000475013	0.000606786	0.000243398	0.000322442	0.000643284	0.000791475
NC_010473.1	ECDH10B_RS01540_locusTag_ECDH10B_RS01540	0	0	0	0	0	0	0	0	1.94151e-05
NC_010473.1	ECDH10B_RS01610_locusTag_ECDH10B_RS01610	0	0	0	0	0	0	0	0	0
NC_010473.1	ECDH10B_RS01670_locusTag_ECDH10B_RS01670	1.14697e-05	1.67601e-05	3.05846e-05	5.81492e-06	4.09562e-06	2.31558e-05	1.56138e-05	1.59753e-05	3.38867e-05
NC_010473.1	ECDH10B_RS01705_locusTag_ECDH10B_RS01705	3.25245e-05	0	0	0	2.81288e-05	0	0	0	0
NC_010473.1	ECDH10B_RS01735_locusTag_ECDH10B_RS01735	0	0	0	0	0	0	0	0	0
NC_010473.1	ECDH10B_RS01780_locusTag_ECDH10B_RS01780	3.00056e-05	7.04267e-05	0.00010228	8.994e-05	0.000167567	0.000144881	2.93438e-05	7.2014e-05	7.58219e-05
NC_010473.1	ECDH10B_RS02015_locusTag_ECDH10B_RS02015	0.00197457	0.001383	0.00166393	0.00192812	0.00145826	0.00215955	0.0020375	0.00196842	0.00163309
NC_010473.1	ECDH10B_RS02530_locusTag_ECDH10B_RS02530	0	0	0	0	0	0	0	0	0
NC_010473.1	ECDH10B_RS02605_locusTag_ECDH10B_RS02605	0	1.90922e-05	0	0	0	0	0	0	0
NC_010473.1	ECDH10B_RS02655_locusTag_ECDH10B_RS02655	3.25519e-05	0	5.21626e-05	6.44918e-05	0.000207314	0.000264682	6.01714e-05	0	0
NC_010473.1	ECDH10B_RS02670_locusTag_ECDH10B_RS02670	0	0	7.69995e-06	8.60212e-06	0	1.10406e-05	1.49712e-05	0	0
NC_010473.1	ECDH10B_RS02695_locusTag_ECDH10B_RS02695	0	0	0	0	0	0	5.17433e-05	0	0
NC_010473.1	ECDH10B_RS02780_locusTag_ECDH10B_RS02780	0	0	0	0	0	0	0	0	0
NC_010473.1	ECDH10B_RS02935_locusTag_ECDH10B_RS02935	0	0	0	0	0	0	0	2.626e-05	0
NC_010473.1	ECDH10B_RS03035_locusTag_ECDH10B_RS03035	0	0	0	0	0	0	0	0	0
NC_010473.1	ECDH10B_RS03215_locusTag_ECDH10B_RS03215	1.07483e-05	0	0	0	0	4.09176e-05	8.53902e-06	7.54442e-06	5.97208e-06
NC_010473.1	ECDH10B_RS03470_locusTag_ECDH10B_RS03470	3.40787e-05	0	0	0	3.05899e-05	0	0	2.44199e-05	0
NC_010473.1	ECDH10B_RS03825_locusTag_ECDH10B_RS03825	0.00061457	0.000193728	0.000280941	0.000106512	0.000197329	0.000218949	0.000740358	0.000604888	0.000345039
NC_010473.1	ECDH10B_RS04030_locusTag_ECDH10B_RS04030	0	0	0	0	0	0	0	0	0
NC_010473.1	ECDH10B_RS04095_locusTag_ECDH10B_RS04095	0	0	0	0	2.20339e-05	3.18786e-05	0	0	1.62902e-05
NC_010473.1	ECDH10B_RS04545_locusTag_ECDH10B_RS04545	0.0163128	0.007812	0.0111351	0.0104628	0.0114603	0.0106648	0.0122037	0.0124102	0.0140815
NC_010473.1	ECDH10B_RS04735_locusTag_ECDH10B_RS04735	4.9081e-05	3.33921e-05	3.29102e-05	3.9603e-05	0	6.71291e-05	3.65379e-05	1.46493e-05	1.99962e-05
NC_010473.1	ECDH10B_RS05270_locusTag_ECDH10B_RS05270	5.38197e-05	0	2.30965e-05	2.72467e-05	0	0	2.67415e-05	4.41666e-05	3.38946e-05
NC_010473.1	ECDH10B_RS05390_locusTag_ECDH10B_RS05390	0.000465949	0.000408424	0.00106193	0.000305393	0.000773775	0.00688221	0.00932946	0.00762936	0.009005
NC_010473.1	ECDH10B_RS05530_locusTag_ECDH10B_RS05530	0.000257973	0.000130182	0.000109973	0.0001978	0.000168121	0.000146871	0.000210267	0.000325388	0.000125792
NC_010473.1	ECDH10B_RS05585_locusTag_ECDH10B_RS05585	4.41606e-05	0	0	2.99396e-05	2.78426e-05	0	0	0	0
NC_010473.1	ECDH10B_RS05645_locusTag_ECDH10B_RS05645	6.48211e-05	4.40453e-05	2.11409e-05	3.82586e-05	4.30101e-05	1.03463e-05	1.61783e-05	6.23336e-05	3.08845e-05
NC_010473.1	ECDH10B_RS05660_locusTag_ECDH10B_RS05660	5.22648e-05	2.62051e-05	2.88652e-05	3.34058e-05	8.71272e-05	7.86995e-05	7.85586e-05	6.35683e-05	9.31715e-05
NC_010473.1	ECDH10B_RS05775_locusTag_ECDH10B_RS05775	4.47872e-05	3.32187e-05	0	0	0	0	0	0	0
NC_010473.1	ECDH10B_RS05780_locusTag_ECDH10B_RS05780	0	0	0	0	0	0	0	0	0
NC_010473.1	ECDH10B_RS06180_locusTag_ECDH10B_RS06180	2.65492e-05	0	6.09477e-06	0	2.26498e-05	2.89959e-05	0	1.65456e-06	0
NC_010473.1	ECDH10B_RS06290_locusTag_ECDH10B_RS06290	0	0	0	0	0	0	0	0	0
NC_010473.1	ECDH10B_RS06470_locusTag_ECDH10B_RS06470	0	0	0	3.36298e-05	0	0	0	0	0
NC_010473.1	ECDH10B_RS06590_locusTag_ECDH10B_RS06590	2.62475e-05	0	0	0	0	0	0	0	0
NC_010473.1	ECDH10B_RS06730_locusTag_ECDH10B_RS06730	0.00234554	0.00210395	0.00299639	0.00282174	0.00366094	0.00249979	0.00265421	0.0028601	0.00303463
NC_010473.1	ECDH10B_RS06760_locusTag_ECDH10B_RS06760	0	8.1096e-05	3.51198e-05	3.86331e-05	0.000110714	0	3.91262e-05	6.43524e-05	0.000100633
NC_010473.1	ECDH10B_RS06810_locusTag_ECDH10B_RS06810	0.000418228	0.000290095	0.000292721	0.000109	2.6474e-05	0.00075587	0.000512111	0.00013863	0.000213544
NC_010473.1	ECDH10B_RS06855_locusTag_ECDH10B_RS06855	0	0	0	7.23527e-05	0	0	0	0	0
NC_010473.1	ECDH10B_RS06870_locusTag_ECDH10B_RS06870	2.72015e-05	0	0	0	0	6.69114e-05	2.57635e-05	0	1.71271e-05
NC_010473.1	ECDH10B_RS07140_locusTag_ECDH10B_RS07140	5.84165e-05	2.19832e-05	0	2.88572e-05	0	0	0	2.27848e-05	7.18771e-05
NC_010473.1	ECDH10B_RS07215_locusTag_ECDH10B_RS07215	0.00149975	0.000932509	0.000900475	0.000912482	0.000947741	0.0011787	0.000927362	0.00110167	0.00136604
NC_010473.1	ECDH10B_RS07275_locusTag_ECDH10B_RS07275	4.1026e-05	0	2.60929e-05	0	9.02905e-06	0	5.61359e-05	4.5785e-05	3.95797e-05
NC_010473.1	ECDH10B_RS07500_locusTag_ECDH10B_RS07500	0	3.97027e-05	0	0	4.99875e-05	5.9015e-05	2.35599e-05	0	1.94988e-05
NC_010473.1	ECDH10B_RS07540_locusTag_ECDH10B_RS07540	0.000809759	0.000805507	0.000635433	0.000424624	0.000411369	0.00154507	0.00130919	0.00124942	0.0014403
NC_010473.1	ECDH10B_RS07655_locusTag_ECDH10B_RS07655	0	0	2.54614e-05	2.8079e-05	0	0	0	9.27859e-05	0
NC_010473.1	ECDH10B_RS07665_locusTag_ECDH10B_RS07665	0	1.66709e-05	1.76662e-05	0	0	0	2.14176e-05	1.81087e-05	0
NC_010473.1	ECDH10B_RS07710_locusTag_ECDH10B_RS07710	0	0	0	0	0	0	0	0	0
NC_010473.1	ECDH10B_RS07845_locusTag_ECDH10B_RS07845	1.11305e-05	2.38062e-05	1.15064e-05	1.7435e-05	2.27714e-05	3.61459e-05	1.26481e-05	1.48837e-05	4.18166e-05
NC_010473.1	ECDH10B_RS07865_locusTag_ECDH10B_RS07865	0.000216283	0.000119364	7.88626e-05	0.000135459	0.000123699	8.74876e-05	0.000108499	0.000219935	0.000143017
NC_010473.1	ECDH10B_RS07930_locusTag_ECDH10B_RS07930	0.0118249	0.00926082	0.00903225	0.00917453	0.0103747	0.0125028	0.0140046	0.0122952	0.0146591
NC_010473.1	ECDH10B_RS07970_locusTag_ECDH10B_RS07970	0	0	0	0	2.57768e-05	0	0	0	0
NC_010473.1	ECDH10B_RS08220_locusTag_ECDH10B_RS08220	7.28662e-05	0.00011347	4.445e-05	0.000186519	0.00036125	0.000457777	0.000104497	0.000181057	0.000152306
NC_010473.1	ECDH10B_RS08360_locusTag_ECDH10B_RS08360	0	0	0	0	0	0	0	0	0
NC_010473.1	ECDH10B_RS08460_locusTag_ECDH10B_RS08460	0	2.28087e-05	5.14717e-05	0.000121707	2.83453e-05	3.66306e-05	0	0	5.69063e-05
NC_010473.1	ECDH10B_RS08465_locusTag_ECDH10B_RS08465	3.56795e-05	6.32166e-05	4.92962e-05	6.06621e-05	5.61414e-05	0.00011107	4.59978e-05	5.86598e-05	4.1447e-05
NC_010473.1	ECDH10B_RS08535_locusTag_ECDH10B_RS08535	0.00168072	0.00108297	0.00133658	0.00118175	0.000948109	0.00176127	0.00133046	0.00223022	0.00134843
NC_010473.1	ECDH10B_RS08670_locusTag_ECDH10B_RS08670	8.78206e-06	0	5.32327e-06	0	7.37941e-06	6.92233e-06	1.17329e-05	4.88111e-06	3.78011e-06
NC_010473.1	ECDH10B_RS08675_locusTag_ECDH10B_RS08675	2.22519e-05	0	0	0	0	0	2.08308e-05	0	5.34987e-05
NC_010473.1	ECDH10B_RS08730_locusTag_ECDH10B_RS08730	2.05247e-05	0	0	2.01207e-05	0	0	0	0	0
NC_010473.1	ECDH10B_RS08770_locusTag_ECDH10B_RS08770	5.85475e-06	2.21878e-05	2.53895e-05	1.532e-05	7.69688e-06	9.74701e-06	2.81622e-05	2.96533e-05	4.96087e-05
NC_010473.1	ECDH10B_RS08865_locusTag_ECDH10B_RS08865	0	0	0	0	0	0	0	0	0
NC_010473.1	ECDH10B_RS09050_locusTag_ECDH10B_RS09050	0	2.26956e-05	0	2.96178e-05	0	0	0	2.39119e-05	0
NC_010473.1	ECDH10B_RS09100_locusTag_ECDH10B_RS09100	0.000346318	0.000292577	0.000288752	0.000224015	0.00017277	0.000166277	0.000308541	0.000198376	0.000247578
NC_010473.1	ECDH10B_RS09175_locusTag_ECDH10B_RS09175	0.026496	0.0194494	0.0190057	0.0164465	0.0147215	0.0269718	0.0194	0.0160594	0.0153414
NC_010473.1	ECDH10B_RS09180_locusTag_ECDH10B_RS09180	0.00976132	0.00886275	0.00914703	0.00756374	0.00842276	0.0080083	0.00956377	0.00821945	0.00825861
NC_010473.1	ECDH10B_RS09360_locusTag_ECDH10B_RS09360	3.0822e-05	4.79362e-05	5.5438e-05	4.53565e-05	5.40719e-05	3.53388e-05	1.73741e-05	5.05818e-05	4.40795e-05
NC_010473.1	ECDH10B_RS09375_locusTag_ECDH10B_RS09375	0	0	0	0	0	0	0	0	0
NC_010473.1	ECDH10B_RS09410_locusTag_ECDH10B_RS09410	7.21409e-05	2.70805e-05	9.14179e-05	3.77038e-05	6.59506e-05	0.000262591	0.000308501	0.000204869	0.000139904
NC_010473.1	ECDH10B_RS09490_locusTag_ECDH10B_RS09490	0.0579042	0.0596121	0.0668278	0.05664	0.05734	0.0547769	0.0622724	0.0518129	0.0577256
NC_010473.1	ECDH10B_RS09500_locusTag_ECDH10B_RS09500	5.85062e-06	8.80285e-06	1.86444e-05	1.74685e-05	1.08066e-05	1.38516e-05	1.59826e-05	3.67043e-05	4.05725e-05
NC_010473.1	ECDH10B_RS09730_locusTag_ECDH10B_RS09730	0.0026988	0.0011492	0.00200407	0.00222358	0.00200635	0.0020451	0.00172298	0.0019456	0.001695
NC_010473.1	ECDH10B_RS09740_locusTag_ECDH10B_RS09740	0.000775852	0.000694036	0.000510377	0.000495984	0.000435049	0.000543631	0.000898339	0.000516323	0.0006994
NC_010473.1	ECDH10B_RS09780_locusTag_ECDH10B_RS09780	0.000130106	0.000159262	0.000162982	0.000113685	0.000308758	9.01231e-05	0.000242009	0.000266844	0.000294228
NC_010473.1	ECDH10B_RS09890_locusTag_ECDH10B_RS09890	0.000595416	0.000950048	0.000656978	0.000411335	0.000722071	0.000832264	0.000732282	0.000942067	0.000994272
NC_010473.1	ECDH10B_RS10005_locusTag_ECDH10B_RS10005	0.0012728	0.000951078	0.000962708	0.00108058	0.00115389	0.000903924	0.00140796	0.00104561	0.00135944
NC_010473.1	ECDH10B_RS10055_locusTag_ECDH10B_RS10055	0	1.91407e-06	0	0	0	0	0	0	0
NC_010473.1	ECDH10B_RS10395_locusTag_ECDH10B_RS10395	4.70887e-05	5.48677e-05	5.36936e-05	5.92058e-05	2.03853e-05	4.96888e-05	6.44665e-05	6.00073e-05	4.49864e-05
NC_010473.1	ECDH10B_RS10420_locusTag_ECDH10B_RS10420	0	3.63213e-06	4.04256e-06	0	0	5.77235e-06	0	0	0
NC_010473.1	ECDH10B_RS10570_locusTag_ECDH10B_RS10570	0.000126731	4.46544e-05	0.000105667	4.10031e-05	7.92568e-05	8.22886e-05	5.91975e-05	0.000103276	0.000116828
NC_010473.1	ECDH10B_RS10800_locusTag_ECDH10B_RS10800	0.000262366	0.000172185	0.000173815	0.000142239	0.00024349	0.000162244	0.00022558	0.000260411	0.000360295
NC_010473.1	ECDH10B_RS10820_locusTag_ECDH10B_RS10820	0.000182666	5.41664e-05	0.000136683	0.000159634	4.03706e-05	2.11124e-05	0.000233746	0.000205929	0.000133789
NC_010473.1	ECDH10B_RS10940_locusTag_ECDH10B_RS10940	0	0	0	0	2.241e-05	2.66868e-05	0	1.77949e-05	0
NC_010473.1	ECDH10B_RS10945_locusTag_ECDH10B_RS10945	2.01073e-05	6.96601e-06	0	0	9.83267e-06	0	0	0	0
NC_010473.1	ECDH10B_RS10990_locusTag_ECDH10B_RS10990	0	0	0	0	0	0	0	1.73223e-05	1.58678e-05
NC_010473.1	ECDH10B_RS11305_locusTag_ECDH10B_RS11305	0	0	0	0	0	0	0	0	0
NC_010473.1	ECDH10B_RS11380_locusTag_ECDH10B_RS11380	6.28817e-05	1.55465e-05	0	2.01263e-05	1.82478e-05	0	1.9152e-05	3.31761e-05	0
NC_010473.1	ECDH10B_RS11395_locusTag_ECDH10B_RS11395	0	0	0	0	0	0	0	0	0
NC_010473.1	ECDH10B_RS11410_locusTag_ECDH10B_RS11410	0.000598768	0.000425787	0.000475424	0.000698346	0.000543808	0.000708861	0.000534181	0.000560194	0.000584614
NC_010473.1	ECDH10B_RS11500_locusTag_ECDH10B_RS11500	4.36786e-05	1.15224e-05	1.1902e-05	0	1.71962e-05	2.35514e-05	5.08419e-06	4.76551e-06	3.50877e-05
NC_010473.1	ECDH10B_RS11540_locusTag_ECDH10B_RS11540	0	1.20531e-05	0	9.29491e-06	8.49655e-06	1.08723e-05	0	5.16515e-06	0
NC_010473.1	ECDH10B_RS11665_locusTag_ECDH10B_RS11665	0.00220733	0.00241969	0.00379918	0.000803756	0.00263555	0.00308582	0.00606516	0.00385444	0.00819756
NC_010473.1	ECDH10B_RS11730_locusTag_ECDH10B_RS11730	0	0	0	0	0	0	0	0	0
NC_010473.1	ECDH10B_RS11745_locusTag_ECDH10B_RS11745	0.000955688	0.00103416	0.000729007	0.000977435	0.00119312	0.00129254	0.000925245	0.000858784	0.000748752
NC_010473.1	ECDH10B_RS11945_locusTag_ECDH10B_RS11945	2.35672e-05	0	0	0	0	0	0	0	1.47808e-05
NC_010473.1	ECDH10B_RS12030_locusTag_ECDH10B_RS12030	0	0	0	0	0	0	0	0	0
NC_010473.1	ECDH10B_RS12135_locusTag_ECDH10B_RS12135	0	0	0	0	0	0	0	0	8.56605e-06
NC_010473.1	ECDH10B_RS12140_locusTag_ECDH10B_RS12140	0	0	3.25367e-06	6.35318e-06	4.0989e-06	2.55147e-06	0	4.59611e-06	3.67372e-06
NC_010473.1	ECDH10B_RS12355_locusTag_ECDH10B_RS12355	0	0	0	0	0	0	0	0	0
NC_010473.1	ECDH10B_RS12370_locusTag_ECDH10B_RS12370	2.20146e-05	3.5918e-06	2.70424e-06	1.33498e-05	1.35514e-05	4.83978e-06	1.07133e-05	2.30577e-06	1.12414e-05
NC_010473.1	ECDH10B_RS12480_locusTag_ECDH10B_RS12480	5.29554e-05	6.545e-05	5.81118e-05	7.3799e-05	0.000101458	0.000101223	9.29432e-05	9.95216e-05	7.33353e-05
NC_010473.1	ECDH10B_RS12875_locusTag_ECDH10B_RS12875	0.000404296	0.000329783	0.000283707	0.000421538	0.000439046	0.000228019	0.000216054	0.000253794	0.000299099
NC_010473.1	ECDH10B_RS13060_locusTag_ECDH10B_RS13060	5.88329e-05	0.000178492	0.000173284	0.000154952	1.25247e-05	9.07241e-05	4.76829e-05	8.42416e-05	5.69443e-05
NC_010473.1	ECDH10B_RS13575_locusTag_ECDH10B_RS13575	0	0	0	0	3.68595e-05	0	0	0	0
NC_010473.1	ECDH10B_RS13875_locusTag_ECDH10B_RS13875	0	7.23268e-05	7.96478e-05	9.48104e-05	0.000172743	0	0.000361412	0	5.86343e-05
NC_010473.1	ECDH10B_RS13880_locusTag_ECDH10B_RS13880	0	2.8246e-05	3.12695e-05	0	0	4.3395e-05	0	0	0
NC_010473.1	ECDH10B_RS13995_locusTag_ECDH10B_RS13995	6.16412e-05	5.24475e-05	8.60843e-05	3.082e-05	0.000132339	0.000158405	0.000126707	0.000124959	3.1727e-05
NC_010473.1	ECDH10B_RS14075_locusTag_ECDH10B_RS14075	0	0	0	0	0	0	0	2.3912e-05	0
NC_010473.1	ECDH10B_RS14145_locusTag_ECDH10B_RS14145	0.00107204	0.000766116	0.000930538	0.000822571	0.000994806	0.000746462	0.000915917	0.000881427	0.00104908
NC_010473.1	ECDH10B_RS14160_locusTag_ECDH10B_RS14160	3.91175e-05	8.52497e-05	6.4201e-05	0	3.6059e-05	0.000179618	3.40793e-05	0.000148864	0.0001222
NC_010473.1	ECDH10B_RS14195_locusTag_ECDH10B_RS14195	0.00172186	0.00100538	0.00129009	0.00140769	0.00130123	0.00145951	0.00134625	0.0013887	0.00153864
NC_010473.1	ECDH10B_RS14325_locusTag_ECDH10B_RS14325	7.14651e-06	1.92486e-05	0	3.60511e-05	1.59127e-05	0	0	1.25777e-05	1.11703e-05
NC_010473.1	ECDH10B_RS14330_locusTag_ECDH10B_RS14330	2.47624e-05	0	0	1.3348e-05	1.02688e-05	1.37563e-05	1.01453e-05	1.95719e-05	6.62544e-06
NC_010473.1	ECDH10B_RS14365_locusTag_ECDH10B_RS14365	0.00157393	0.00179765	0.00118299	0.000881182	0.00105635	0.0021807	0.00199971	0.00165831	0.00201333
NC_010473.1	ECDH10B_RS14420_locusTag_ECDH10B_RS14420	0.0090846	0.00913658	0.00673005	0.00629705	0.00526463	0.0114071	0.0108291	0.00929156	0.0117709
NC_010473.1	ECDH10B_RS14480_locusTag_ECDH10B_RS14480	0.0214534	0.0181074	0.0175574	0.0195042	0.0175853	0.00728359	0.0060223	0.00578304	0.00587537
NC_010473.1	ECDH10B_RS14560_locusTag_ECDH10B_RS14560	0.0143091	0.0135026	0.0127662	0.0136029	0.0126161	0.0144891	0.0129612	0.0137627	0.0132543
NC_010473.1	ECDH10B_RS14690_locusTag_ECDH10B_RS14690	0	0	0	0	0	0	0	0	0
NC_010473.1	ECDH10B_RS14760_locusTag_ECDH10B_RS14760	8.61223e-06	1.41693e-05	1.45622e-05	3.03535e-05	3.8528e-05	3.81297e-05	1.77838e-05	2.4529e-05	6.10221e-06
NC_010473.1	ECDH10B_RS14885_locusTag_ECDH10B_RS14885	0.00506839	0.00807267	0.0138309	0.0171298	0.028635	0.00616127	0.00496709	0.0161585	0.00848602
NC_010473.1	ECDH10B_RS14955_locusTag_ECDH10B_RS14955	0	3.3119e-05	0	0	0	0	0	0	0
NC_010473.1	ECDH10B_RS15525_locusTag_ECDH10B_RS15525	4.0472e-05	6.70356e-05	8.97327e-06	1.17698e-05	3.51639e-05	0	6.57707e-05	3.81014e-05	3.9177e-05
NC_010473.1	ECDH10B_RS15545_locusTag_ECDH10B_RS15545	0	0	8.24949e-05	0	0	6.26637e-05	0	0	0
NC_010473.1	ECDH10B_RS15630_locusTag_ECDH10B_RS15630	0.0167481	0.0153257	0.0118307	0.0109023	0.00702129	0.0113928	0.0110076	0.00862815	0.00599883
NC_010473.1	ECDH10B_RS15685_locusTag_ECDH10B_RS15685	8.35176e-06	0	0	6.46979e-06	1.06543e-05	1.37994e-05	1.06792e-05	1.41413e-05	7.85351e-06
NC_010473.1	ECDH10B_RS15700_locusTag_ECDH10B_RS15700	1.17867e-05	9.9077e-06	8.34023e-06	9.75505e-06	1.59645e-05	8.98615e-06	7.94103e-06	8.08214e-06	7.97098e-06
NC_010473.1	ECDH10B_RS15760_locusTag_ECDH10B_RS15760	1.23633e-05	0	4.56158e-06	0	0	0	1.05091e-05	3.97849e-06	6.73029e-06
NC_010473.1	ECDH10B_RS15765_locusTag_ECDH10B_RS15765	0	0	0	0	0	0	0	0	0
NC_010473.1	ECDH10B_RS15770_locusTag_ECDH10B_RS15770	0	0	0	0	0	0	0	0	1.52965e-05
NC_010473.1	ECDH10B_RS15820_locusTag_ECDH10B_RS15820	0.000553377	0.000657376	0.000518895	0.000812201	0.000489145	0.0026043	0.00125429	0.00213155	0.00140112
NC_010473.1	ECDH10B_RS15830_locusTag_ECDH10B_RS15830	0.000194966	0.000197593	0.000332613	0.000213234	0.000287068	0.000236416	0.000257991	0.000216432	0.000256871
NC_010473.1	ECDH10B_RS15935_locusTag_ECDH10B_RS15935	2.09542e-05	1.05477e-05	3.28992e-05	3.49669e-05	1.27656e-05	2.11115e-05	4.25327e-05	3.94233e-05	3.14622e-05
NC_010473.1	ECDH10B_RS15985_locusTag_ECDH10B_RS15985	2.06546e-05	0	1.00546e-05	0	8.59008e-06	0	3.22423e-05	9.04805e-06	6.64949e-06
NC_010473.1	ECDH10B_RS15990_locusTag_ECDH10B_RS15990	6.89241e-06	1.37297e-05	5.13127e-06	6.47012e-06	1.82457e-05	2.701e-05	3.1494e-05	2.1735e-05	1.13082e-05
NC_010473.1	ECDH10B_RS16000_locusTag_ECDH10B_RS16000	6.78406e-05	2.59878e-05	0	0	0	0	0	0	0
NC_010473.1	ECDH10B_RS16125_locusTag_ECDH10B_RS16125	0	2.54792e-05	0	0	9.03693e-05	0	0	2.6016e-05	4.23405e-05
NC_010473.1	ECDH10B_RS16165_locusTag_ECDH10B_RS16165	0.000369886	0.000128604	0.000548178	0.000291913	0.000317112	0.000687099	0.000472321	0.00038358	0.000232491
NC_010473.1	ECDH10B_RS16335_locusTag_ECDH10B_RS16335	9.38709e-05	4.71503e-05	0.000151035	6.16882e-05	5.68468e-05	0.000256186	0.000143536	0.000113219	3.64296e-05
NC_010473.1	ECDH10B_RS16420_locusTag_ECDH10B_RS16420	0	0	0	0	0	0	0	0	0
NC_010473.1	ECDH10B_RS16570_locusTag_ECDH10B_RS16570	0.000102721	0	6.34384e-05	0	7.18586e-05	8.96563e-05	4.80962e-05	0	3.36214e-05
NC_010473.1	ECDH10B_RS16740_locusTag_ECDH10B_RS16740	1.85838e-05	0	1.3107e-05	1.63763e-05	0	0	0	0	0
NC_010473.1	ECDH10B_RS17085_locusTag_ECDH10B_RS17085	0.0105355	0.0101738	0.00946777	0.010093	0.00958681	0.0104534	0.011589	0.0117401	0.0105874
NC_010473.1	ECDH10B_RS17225_locusTag_ECDH10B_RS17225	2.68082e-05	1.72591e-05	4.59586e-05	1.12299e-05	3.40662e-05	2.88199e-05	2.26726e-05	5.42986e-05	3.0844e-05
NC_010473.1	ECDH10B_RS17235_locusTag_ECDH10B_RS17235	0	0	0	2.47985e-05	0	0	0	0	0
NC_010473.1	ECDH10B_RS17245_locusTag_ECDH10B_RS17245	5.83672e-05	4.07992e-05	3.54252e-05	4.53065e-05	1.39117e-05	1.41627e-05	1.8688e-05	1.40768e-05	4.40041e-05
NC_010473.1	ECDH10B_RS17345_locusTag_ECDH10B_RS17345	2.19606e-05	2.43761e-05	4.46671e-06	1.62695e-05	1.0002e-05	3.82088e-05	1.0868e-05	2.14992e-05	1.40792e-05
NC_010473.1	ECDH10B_RS17390_locusTag_ECDH10B_RS17390	0.00191905	0.00140654	0.0012823	0.00121304	0.00116598	0.00130908	0.00131999	0.00183482	0.00137725
NC_010473.1	ECDH10B_RS17400_locusTag_ECDH10B_RS17400	0	0	0	3.0184e-05	0	0	0	2.43178e-05	5.91635e-05
NC_010473.1	ECDH10B_RS17495_locusTag_ECDH10B_RS17495	0	0	0	0	0	0	0	0	2.17198e-05
NC_010473.1	ECDH10B_RS17605_locusTag_ECDH10B_RS17605	0.00136561	0.00124175	0.00106697	0.00135782	0.00131184	0.00163971	0.00148412	0.00147267	0.0013811
NC_010473.1	ECDH10B_RS17730_locusTag_ECDH10B_RS17730	0.170725	0.1538	0.145567	0.176686	0.152757	0.147762	0.147684	0.142508	0.135476
NC_010473.1	ECDH10B_RS17875_locusTag_ECDH10B_RS17875	0.276409	0.25302	0.235501	0.274858	0.264222	0.259067	0.240903	0.241139	0.234353
NC_010473.1	ECDH10B_RS17955_locusTag_ECDH10B_RS17955	0.000140969	6.26452e-05	0.000160514	2.90329e-05	0.000232395	0.000266167	0.000208715	0.000175547	0.000228123
NC_010473.1	ECDH10B_RS18185_locusTag_ECDH10B_RS18185	0	3.72353e-05	0	0	0	0	4.53116e-05	0	0
NC_010473.1	ECDH10B_RS18230_locusTag_ECDH10B_RS18230	0.000128056	0.000127322	8.44677e-05	7.96606e-05	6.64493e-05	0.00014897	4.69224e-05	9.78272e-05	5.43728e-05
NC_010473.1	ECDH10B_RS18610_locusTag_ECDH10B_RS18610	0.00147199	0.00155856	0.00134174	0.00141004	0.00138503	0.00118013	0.000986121	0.000942737	0.00105548
NC_010473.1	ECDH10B_RS18625_locusTag_ECDH10B_RS18625	0	2.22694e-05	0	0	0	0	0	0	0
NC_010473.1	ECDH10B_RS18685_locusTag_ECDH10B_RS18685	0	6.78986e-05	7.50682e-05	8.78304e-05	0.000149466	0.000106517	0.000166999	7.00663e-05	5.53514e-05
NC_010473.1	ECDH10B_RS18690_locusTag_ECDH10B_RS18690	0	0	0	0	0	0	1.28015e-05	0	0
NC_010473.1	ECDH10B_RS18720_locusTag_ECDH10B_RS18720	1.38362e-05	0	0	3.47127e-05	0	3.15795e-05	2.24307e-05	2.08002e-05	2.62092e-05
NC_010473.1	ECDH10B_RS18760_locusTag_ECDH10B_RS18760	0	1.48084e-05	3.48934e-05	0	3.81859e-05	0	0	0	1.27623e-05
NC_010473.1	ECDH10B_RS18830_locusTag_ECDH10B_RS18830	0	2.41575e-05	0	0	0	0	0	0	0
NC_010473.1	ECDH10B_RS18845_locusTag_ECDH10B_RS18845	0.000341929	0.000627043	0.000594544	0.000369072	0.000283614	0.000414742	0.000543236	0.000281185	0.000238669
NC_010473.1	ECDH10B_RS18885_locusTag_ECDH10B_RS18885	0.00120606	0.000643507	0.000592732	0.000946362	0.000654634	0.00112033	0.0010708	0.00111438	0.000878157
NC_010473.1	ECDH10B_RS18905_locusTag_ECDH10B_RS18905	3.86798e-05	0	0	3.85212e-05	0	0	0	0	2.281e-05
NC_010473.1	ECDH10B_RS18935_locusTag_ECDH10B_RS18935	0	0	2.18498e-05	0	0	0	0	0	0
NC_010473.1	ECDH10B_RS18945_locusTag_ECDH10B_RS18945	4.72969e-05	1.56448e-05	0	0	2.16057e-05	0	2.14241e-05	0	1.49589e-05
NC_010473.1	ECDH10B_RS19030_locusTag_ECDH10B_RS19030	0.0179574	0.0150717	0.0156128	0.0167111	0.0167901	0.0192682	0.0182227	0.0190227	0.0181318
NC_010473.1	ECDH10B_RS19180_locusTag_ECDH10B_RS19180	2.92514e-05	4.39135e-05	0	2.90266e-05	0.000161275	3.43163e-05	7.95314e-05	0	5.24126e-05
NC_010473.1	ECDH10B_RS19200_locusTag_ECDH10B_RS19200	0.000704081	0.000468388	0.000462984	0.000428303	0.000417786	0.000484551	0.000535856	0.000617105	0.000541037
NC_010473.1	ECDH10B_RS19210_locusTag_ECDH10B_RS19210	5.62723e-06	3.06804e-06	1.74858e-06	1.97113e-06	6.36561e-06	4.63781e-06	4.26281e-06	1.47555e-06	6.96632e-06
NC_010473.1	ECDH10B_RS19230_locusTag_ECDH10B_RS19230	0.000101673	2.68036e-05	5.72379e-05	0.000118452	6.26893e-05	0	9.17737e-05	8.12033e-05	8.74155e-05
NC_010473.1	ECDH10B_RS19470_locusTag_ECDH10B_RS19470	0.00827299	0.00807967	0.00769925	0.00837697	0.00770731	0.00689105	0.00742453	0.00739605	0.00682622
NC_010473.1	ECDH10B_RS19550_locusTag_ECDH10B_RS19550	0	0	0	0	0	0	0	0	0
NC_010473.1	ECDH10B_RS19635_locusTag_ECDH10B_RS19635	4.37266e-05	0	0	2.03435e-05	1.82016e-05	4.6263e-05	1.86975e-05	3.20439e-05	5.20717e-05
NC_010473.1	ECDH10B_RS19640_locusTag_ECDH10B_RS19640	0	0	3.36125e-05	7.81479e-05	0	0	0	0	2.38027e-05
NC_010473.1	ECDH10B_RS19645_locusTag_ECDH10B_RS19645	0	6.14778e-05	6.58557e-05	0	0	9.36467e-05	7.7489e-05	0.000129573	0.000153171
NC_010473.1	ECDH10B_RS19735_locusTag_ECDH10B_RS19735	1.71787e-05	3.13332e-05	2.48825e-05	1.12472e-05	4.55546e-06	2.90463e-05	4.34359e-05	2.74758e-05	2.87493e-05
NC_010473.1	ECDH10B_RS19785_locusTag_ECDH10B_RS19785	0.0121122	0.0104399	0.0087494	0.0102764	0.00892908	0.00909572	0.00947271	0.00995611	0.00991997
NC_010473.1	ECDH10B_RS19940_locusTag_ECDH10B_RS19940	0.0140326	0.0117665	0.0121287	0.0135404	0.0120409	0.0135265	0.0124945	0.0134008	0.0110498
NC_010473.1	ECDH10B_RS20025_locusTag_ECDH10B_RS20025	0.00109461	0.000799416	0.00074714	0.000790976	0.000842842	0.000993689	0.00113111	0.00108669	0.00105413
NC_010473.1	ECDH10B_RS20075_locusTag_ECDH10B_RS20075	0	0	0	0	0	2.39306e-05	0	1.61745e-05	0
NC_010473.1	ECDH10B_RS20155_locusTag_ECDH10B_RS20155	0.00223777	0.00160074	0.000894127	0.00171009	0.00123622	0.00128928	0.00091612	0.00208874	0.00141398
NC_010473.1	ECDH10B_RS20215_locusTag_ECDH10B_RS20215	0.000279304	0.000191036	9.07795e-05	0.000285229	0.000185988	0.000268035	0.000189904	0.000245164	0.000207113
NC_010473.1	ECDH10B_RS20320_locusTag_ECDH10B_RS20320	0.00334891	0.00315608	0.00264502	0.0027217	0.00309327	0.00338197	0.00334579	0.00297873	0.00313079
NC_010473.1	ECDH10B_RS20335_locusTag_ECDH10B_RS20335	0.00163959	0.000995315	0.00104306	0.0012208	0.00114002	0.00129606	0.00150545	0.0017614	0.0017806
NC_010473.1	ECDH10B_RS20440_locusTag_ECDH10B_RS20440	0.000841017	0.000934572	0.000859393	0.000766515	0.000842473	0.000729286	0.000824837	0.000766672	0.000790614
NC_010473.1	ECDH10B_RS20610_locusTag_ECDH10B_RS20610	0	0	0	0	2.07895e-05	0	2.2473e-05	0	0
NC_010473.1	ECDH10B_RS20635_locusTag_ECDH10B_RS20635	0.0136886	0.0129388	0.0141261	0.010439	0.0123722	0.0136418	0.0163991	0.0151397	0.0111609
NC_010473.1	ECDH10B_RS20820_locusTag_ECDH10B_RS20820	0	9.45908e-06	4.34504e-05	0	4.39441e-05	0	3.76961e-05	4.05521e-05	4.47771e-05
NC_010473.1	ECDH10B_RS21115_locusTag_ECDH10B_RS21115	2.95571e-05	8.46564e-05	6.11354e-05	4.32189e-05	2.94846e-05	8.2664e-05	0.000107187	4.20764e-05	4.26803e-05
NC_010473.1	ECDH10B_RS21535_locusTag_ECDH10B_RS21535	0	0	0	0	0	0	0	0	0
NC_010473.1	ECDH10B_RS21555_locusTag_ECDH10B_RS21555	0	0	0	0	0	0	0	0	0
NC_010473.1	ECDH10B_RS21665_locusTag_ECDH10B_RS21665	0.0011223	0.00103712	0.000839432	0.000871231	0.000854315	0.00125198	0.0012249	0.0013037	0.00113075
NC_010473.1	ECDH10B_RS21680_locusTag_ECDH10B_RS21680	0.000196684	0.000100967	9.92031e-05	6.85798e-05	6.05951e-05	0.000169899	8.94531e-05	0.00015181	0.000126275
NC_010473.1	ECDH10B_RS21805_locusTag_ECDH10B_RS21805	2.04644e-05	1.58997e-05	0	2.11509e-05	0	0	0	0	0
NC_010473.1	ECDH10B_RS21950_locusTag_ECDH10B_RS21950	0.000241395	0.000183096	6.66401e-05	0.000477781	7.42602e-05	0.000191848	0.000151165	0.000448901	5.00449e-05
NC_010473.1	ECDH10B_RS21975_locusTag_ECDH10B_RS21975	4.6959e-05	3.65721e-05	4.45312e-05	0.00011028	0.000113859	0.000121601	7.09057e-05	5.9844e-05	0.000178401
NC_010473.1	ECDH10B_RS21980_locusTag_ECDH10B_RS21980	3.86397e-05	5.34507e-05	4.32509e-05	3.34325e-05	8.93582e-05	0.000588184	0.000692728	0.000680288	0.00102572
NC_010473.1	ECDH10B_RS22025_locusTag_ECDH10B_RS22025	0.000719121	0.000485553	0.0005228	0.000701047	0.000605054	0.000791573	0.000658516	0.000491874	0.000646808
NC_010473.1	ECDH10B_RS22140_locusTag_ECDH10B_RS22140	0.00128613	0.00136486	0.00127243	0.0011892	0.00115386	0.00118828	0.00168413	0.00172193	0.00157861
NC_010473.1	ECDH10B_RS22185_locusTag_ECDH10B_RS22185	0.000838285	0.00159041	0.00105186	0.001121	0.000823565	0.00151057	0.00142261	0.00158263	0.000902409
NC_010473.1	ECDH10B_RS22430_locusTag_ECDH10B_RS22430	0.00340653	0.00295565	0.0031146	0.00328064	0.00379391	0.00312478	0.0037669	0.00475435	0.00333203
NC_010473.1	ECDH10B_RS22495_locusTag_ECDH10B_RS22495	0.00232475	0.0018326	0.00188863	0.00179949	0.00198033	0.00223964	0.00225563	0.00237227	0.0026056
NC_010473.1	ECDH10B_RS22525_locusTag_ECDH10B_RS22525	0.000371863	0.000285873	0.000277205	0.000393384	0.00020538	0.000134671	0.000279404	0.000463016	0.000321129
NC_010473.1	ECDH10B_RS22580_locusTag_ECDH10B_RS22580	3.50269e-05	2.41012e-05	1.22396e-05	3.08588e-05	1.43254e-05	4.67015e-05	3.12886e-05	3.15585e-05	3.0674e-05
NC_010473.1	ECDH10B_RS22800_locusTag_ECDH10B_RS22800	0	0	0	0	0	0	0	2.56596e-05	0
NC_010473.1	ECDH10B_RS22810_locusTag_ECDH10B_RS22810	0	0	0	2.25958e-05	3.95473e-05	0	0	1.1037e-05	0
NC_010473.1	ECDH10B_RS22920_locusTag_ECDH10B_RS22920	0	0	0	0	0	0	5.9328e-05	7.47461e-06	6.01446e-06
NC_010473.1	ECDH10B_RS22995_locusTag_ECDH10B_RS22995	0	0	0	0	0	0	0	0	1.9482e-05
NC_010473.1	ECDH10B_RS23000_locusTag_ECDH10B_RS23000	2.90506e-05	0	0	0	0	0	0	0	0
NC_010473.1	ECDH10B_RS23025_locusTag_ECDH10B_RS23025	4.22498e-05	0	0	0	0	0	0	0	0
NC_010473.1	ECDH10B_RS23035_locusTag_ECDH10B_RS23035	0	0	1.0169e-06	0	0	0	0	0	0
NC_010473.1	ECDH10B_RS23340_locusTag_ECDH10B_RS23340	2.48386e-05	4.06281e-06	1.7796e-05	9.16477e-06	2.47139e-05	1.08731e-05	2.77496e-05	1.3556e-05	1.57284e-05
NC_010473.1	ECDH10B_RS23380_locusTag_ECDH10B_RS23380	0	0	0	0	0	0	0	0	0
NC_010473.1	ECDH10B_RS23395_locusTag_ECDH10B_RS23395	2.52057e-05	2.22712e-05	3.36091e-05	3.0122e-05	1.83249e-05	2.31875e-05	4.08315e-05	4.27024e-05	4.47291e-05
NC_010473.1	ECDH10B_RS23445_locusTag_ECDH10B_RS23445	0	2.50134e-05	0	3.10137e-05	0	0	0	0	0
NC_010473.1	ECDH10B_RS23450_locusTag_ECDH10B_RS23450	0	0	0	0	0	0	0	0	0
NC_010473.1	ECDH10B_RS23455_locusTag_ECDH10B_RS23455	0.00135108	0.00132967	0.00211794	0.00166264	0.00144822	0.00202015	0.00142927	0.00108687	0.000715702
NC_010473.1	ECDH10B_RS23460_locusTag_ECDH10B_RS23460	0	0	0	0	0	0	0	0	0
NC_010473.1	ECDH10B_RS23465_locusTag_ECDH10B_RS23465	0	0	0	0	0	0	0	0	0
NC_010473.1	ECDH10B_RS23475_locusTag_ECDH10B_RS23475	5.80347e-05	2.12887e-05	2.34633e-05	2.82401e-05	5.24853e-05	0	7.82299e-05	4.45011e-05	0
NC_010473.1	ECDH10B_RS23480_locusTag_ECDH10B_RS23480	0	0	0	0	1.72616e-05	0	1.97802e-05	0	3.76335e-05
NC_010473.1	ECDH10B_RS23515_locusTag_ECDH10B_RS23515	0	0	0	0	0	0	0	0	0
NC_010473.1	ECDH10B_RS23530_locusTag_ECDH10B_RS23530	0.000117088	3.40864e-05	9.23371e-05	6.5696e-05	7.85344e-05	7.82013e-05	7.81388e-05	9.20698e-05	0.000101128
NC_010473.1	ECDH10B_RS23540_locusTag_ECDH10B_RS23540	5.21846e-05	0	0	0	0	0	0	0	0
NC_010473.1	ECDH10B_RS23545_locusTag_ECDH10B_RS23545	0.000136799	0	5.71609e-05	0	9.20521e-05	0.000120371	0.000126396	7.9978e-05	8.55658e-05
NC_010473.1	ECDH10B_RS23550_locusTag_ECDH10B_RS23550	0	0	0	0	0	0	0	0	2.06483e-05
NC_010473.1	ECDH10B_RS23555_locusTag_ECDH10B_RS23555	0	0	0	0	0	0	0	0	0
NC_010473.1	ECDH10B_RS23565_locusTag_ECDH10B_RS23565	0	1.99423e-05	2.1919e-05	2.66865e-05	7.48855e-05	3.18198e-05	7.34279e-05	4.24765e-05	1.71532e-05
NC_010473.1	ECDH10B_RS23570_locusTag_ECDH10B_RS23570	1.45936e-05	1.6146e-05	1.04825e-05	2.17992e-05	2.726e-05	3.01671e-05	1.04123e-05	2.26629e-05	1.85624e-05
NC_010473.1	ECDH10B_RS23580_locusTag_ECDH10B_RS23580	0	0	0	0	0	0	0	0	0
NC_010473.1	ECDH10B_RS23595_locusTag_ECDH10B_RS23595	0	0	0	0	0	0	0	0	0
NC_010473.1	ECDH10B_RS23600_locusTag_ECDH10B_RS23600	0	0	0	0	0	0	0	0	0
NC_010473.1	ECDH10B_RS23610_locusTag_ECDH10B_RS23610	0.00106828	0.000662141	0.000534491	0.00100566	0.000679875	0.000893425	0.000767952	0.000938765	0.00157156
NC_010473.1	ECDH10B_RS23615_locusTag_ECDH10B_RS23615	3.27004e-05	0	0	0	0	0	0	5.05686e-05	0
NC_010473.1	ECDH10B_RS23660_locusTag_ECDH10B_RS23660	0	0	0	0	0	0	0	0	0
NC_010473.1	ECDH10B_RS23670_locusTag_ECDH10B_RS23670	0	0	0	0	0	0	0	0	0
NC_010473.1	ECDH10B_RS23675_locusTag_ECDH10B_RS23675	0	0	0	0	0	0	0	0	0
NC_010473.1	ECDH10B_RS23685_locusTag_ECDH10B_RS23685	0	4.24921e-05	0.000153246	2.65406e-05	6.68268e-05	0	2.60751e-05	0	2.86306e-05
NC_010473.1	ECDH10B_RS23690_locusTag_ECDH10B_RS23690	0	0	0	0	0	0	0	0	0
NC_010473.1	ECDH10B_RS23695_locusTag_ECDH10B_RS23695	0	0	0	0	0	0	0	0	0
NC_010473.1	ECDH10B_RS23700_locusTag_ECDH10B_RS23700	0	0	0	0	0	6.60862e-05	0	0	0
NC_010473.1	ECDH10B_RS23705_locusTag_ECDH10B_RS23705	5.72912e-05	2.13058e-05	4.78197e-05	0	5.21382e-05	8.46747e-05	5.3243e-05	4.56957e-05	1.26969e-05
NC_010473.1	ECDH10B_RS23730_locusTag_ECDH10B_RS23730	0	2.38221e-05	0	6.42494e-05	2.92619e-05	0.000186857	0	2.51746e-05	3.99833e-05
NC_010473.1	ECDH10B_RS23735_locusTag_ECDH10B_RS23735	4.82096e-05	0	0	0	0	0	0	0	0
NC_010473.1	ECDH10B_RS23745_locusTag_ECDH10B_RS23745	0	0	0	0	0	0	0	4.39838e-05	0
NC_010473.1	ECDH10B_RS23750_locusTag_ECDH10B_RS23750	0	5.72343e-05	0	0	2.48666e-05	0	0	0	0
NC_010473.1	ECDH10B_RS23755_locusTag_ECDH10B_RS23755	0	0	0	0	0	0	0	0	0
NC_010473.1	ECDH10B_RS23760_locusTag_ECDH10B_RS23760	0	0	0	0	0	0	0	0	0
NC_010473.1	ECDH10B_RS23770_locusTag_ECDH10B_RS23770	5.55649e-05	2.21837e-05	7.14367e-05	5.30175e-05	0.000185607	0.000162105	8.65039e-05	2.19699e-05	3.60266e-05
NC_010473.1	ECDH10B_RS23775_locusTag_ECDH10B_RS23775	0	0	0	0	0	0	0	0	0
NC_010473.1	ECDH10B_RS23780_locusTag_ECDH10B_RS23780	0	0	0	0	0	2.57162e-05	0	0	2.03532e-05
NC_010473.1	ECDH10B_RS23785_locusTag_ECDH10B_RS23785	0	0	0	5.5601e-05	0	6.62166e-05	5.17493e-05	0	3.56269e-05
NC_010473.1	ECDH10B_RS23790_locusTag_ECDH10B_RS23790	0	8.61618e-05	0	5.7805e-05	0	0	6.76749e-05	1.19446e-05	0
NC_010473.1	ECDH10B_RS23795_locusTag_ECDH10B_RS23795	0	0	3.45581e-05	0	0	0	0	0	0
NC_010473.1	ECDH10B_RS23835_locusTag_ECDH10B_RS23835	0	0	0	0	0	0	0	0	6.62693e-06
NC_010473.1	ECDH10B_RS23845_locusTag_ECDH10B_RS23845	0.00505431	0.00416789	0.0041101	0.00498794	0.0053539	0.00704113	0.00832137	0.00540327	0.00606393
NC_010473.1	ECDH10B_RS23850_locusTag_ECDH10B_RS23850	0.00155565	0.00113318	0.00140461	0.00100179	0.000647797	0.00293696	0.00182326	0.00158657	0.000991741
NC_010473.1	ECDH10B_RS23865_locusTag_ECDH10B_RS23865	2.91264e-05	0	0	0	0	0	0	0	0
NC_010473.1	ECDH10B_RS23885_locusTag_ECDH10B_RS23885	0	0	0	0	0	0	5.92274e-05	0	1.95896e-05
NC_010473.1	ECDH10B_RS23910_locusTag_ECDH10B_RS23910	0.000378074	0.000310606	0.000201798	0.000387601	0.000446775	0.000255343	0.000198436	0.000283953	0.000372423
NC_010473.1	ECDH10B_RS23925_locusTag_ECDH10B_RS23925	0	0	0	0	0	0	0	0	0
NC_010473.1	ECDH10B_RS23930_locusTag_ECDH10B_RS23930	0.00456034	0.00259672	0.002806	0.00211102	0.00201678	0.00228561	0.00215322	0.00277657	0.00206611
NC_010473.1	ECDH10B_RS23940_locusTag_ECDH10B_RS23940	0	0	0	0	0	0	0	0	0
NC_010473.1	ECDH10B_RS23975_locusTag_ECDH10B_RS23975	2.81667e-05	3.87757e-05	0	2.53979e-05	2.32917e-05	0	0	0	0
NC_010473.1	ECDH10B_RS23985_locusTag_ECDH10B_RS23985	0.000721764	0.000639919	0.00110362	0.000798951	0.000520708	0.000385809	0.000881782	0.000349053	0.000566737
NC_010473.1	ECDH10B_RS23995_locusTag_ECDH10B_RS23995	0	4.67584e-05	2.55878e-05	0	2.81556e-05	0	0.000145273	0	1.92041e-05
NC_010473.1	ECDH10B_RS24000_locusTag_ECDH10B_RS24000	0	2.16681e-05	0	0	0	0	0	2.27597e-05	1.86313e-05
NC_010473.1	ECDH10B_RS24010_locusTag_ECDH10B_RS24010	0	0	0	2.17474e-05	0	2.54549e-05	0	0	0
NC_010473.1	ECDH10B_RS24030_locusTag_ECDH10B_RS24030	0	0	0	0	0	0	0	0	0
NC_010473.1	ECDH10B_RS24045_locusTag_ECDH10B_RS24045	0	0	0	0	0	0	0	0	0
NC_010473.1	ECDH10B_RS24050_locusTag_ECDH10B_RS24050	0.000120843	5.24235e-05	6.10384e-05	2.19776e-05	6.95479e-05	9.4069e-05	9.6295e-05	7.47504e-05	0.000155612
NC_010473.1	ECDH10B_RS24055_locusTag_ECDH10B_RS24055	0	0	0	0	0	0	0	4.26986e-05	0
NC_010473.1	ECDH10B_RS24080_locusTag_ECDH10B_RS24080	0	0	6.55878e-05	0	0	0	7.29241e-05	6.16547e-05	0
NC_010473.1	ECDH10B_RS24100_locusTag_ECDH10B_RS24100	0.00202095	0.000801279	0.00166622	0.00151584	0.00150512	0.00226277	0.002255	0.00171617	0.00171283
NC_010473.1	ECDH10B_RS24105_locusTag_ECDH10B_RS24105	2.24547e-05	0	1.22693e-05	0	0	0	1.937e-05	0	2.24758e-05
NC_010473.1	ECDH10B_RS24115_locusTag_ECDH10B_RS24115	0	0	2.82304e-05	0	0	0	0	0	0
NC_010473.1	ECDH10B_RS24145_locusTag_ECDH10B_RS24145	2.04328e-05	5.40361e-06	0	0	6.15717e-06	0	8.18986e-06	1.8498e-05	5.71672e-06
NC_010473.1	ECDH10B_RS24155_locusTag_ECDH10B_RS24155	0	0	0	0	0	0	0	0	0
NC_010473.1	ECDH10B_RS24160_locusTag_ECDH10B_RS24160	0	0	0	0	0	0	2.94957e-05	0	0
NC_010473.1	ECDH10B_RS24195_locusTag_ECDH10B_RS24195	6.44954e-05	0	2.06034e-06	0	0	0	0	0	1.87555e-05
NC_010473.1	ECDH10B_RS24205_locusTag_ECDH10B_RS24205	0.000137339	0	0.00023614	7.97611e-05	9.30301e-05	7.91103e-05	0.000173424	3.55809e-05	8.96731e-05
NC_010473.1	ECDH10B_RS24210_locusTag_ECDH10B_RS24210	0.00344709	0.00167537	0.0018624	0.00261577	0.00198686	0.00150901	0.0025101	0.00218326	0.00275789
NC_010473.1	ECDH10B_RS24215_locusTag_ECDH10B_RS24215	8.15019e-05	8.22433e-05	0.000300026	1.76745e-05	3.47409e-05	0.000130309	0.000217106	9.27258e-05	0.000141812
NC_010473.1	ECDH10B_RS24230_locusTag_ECDH10B_RS24230	1.47554e-05	9.05443e-06	0	2.42929e-05	3.22698e-05	2.55991e-05	1.10706e-05	9.37486e-06	3.30033e-05
NC_010473.1	ECDH10B_RS24260_locusTag_ECDH10B_RS24260	0	0	0	0	0	0	5.93078e-05	0	0
NC_010473.1	ECDH10B_RS24270_locusTag_ECDH10B_RS24270	0	0	0	0	3.15159e-05	0	0	0	0
NC_010473.1	ECDH10B_RS24310_locusTag_ECDH10B_RS24310	0	0	0	0	0	0	0	0	0
NC_010473.1	ECDH10B_RS24315_locusTag_ECDH10B_RS24315	0.000199293	0.000309357	0.000472073	0.000224997	0.000178421	0.000516204	0.000304292	0.000157698	0.000189455
NC_010473.1	ECDH10B_RS24320_locusTag_ECDH10B_RS24320	0	0	0	0	0	0	0	0	1.78002e-05
NC_010473.1	ECDH10B_RS24330_locusTag_ECDH10B_RS24330	0	0	0	0.000102433	0	0	0	0	0
NC_010473.1	ECDH10B_RS24340_locusTag_ECDH10B_RS24340	9.6013e-05	0	0	6.36629e-05	0	0	0	5.11486e-05	6.06041e-05
NC_010473.1	ECDH10B_RS24345_locusTag_ECDH10B_RS24345	2.6671e-05	2.91567e-05	0	2.65815e-05	2.40249e-05	0	2.551e-05	8.76687e-06	0
NC_010473.1	ECDH10B_RS24350_locusTag_ECDH10B_RS24350	0.000152203	0	8.53308e-05	0.000230984	0.000451493	0.000624178	0.000111237	0.000299934	0.000255597
NC_010473.1	ECDH10B_RS24410_locusTag_ECDH10B_RS24410	2.22397e-05	0	0	5.84591e-05	0	0	0	4.72266e-05	1.95382e-05
NC_010473.1	ECDH10B_RS24425_locusTag_ECDH10B_RS24425	0.000638167	0.000530306	0.000965543	0.000414583	0.000426457	0.000733391	0.000645244	0.000206809	0.000297079
NC_010473.1	ECDH10B_RS24430_locusTag_ECDH10B_RS24430	0	2.46065e-05	0	0	0	0	5.22532e-05	0	7.05731e-05
NC_010473.1	ECDH10B_RS24440_locusTag_ECDH10B_RS24440	0	0	4.28853e-05	0	0	0	0	0	0
NC_010473.1	ECDH10B_RS24445_locusTag_ECDH10B_RS24445	0	0	0	0	0	0	0	0	0
NC_010473.1	ECDH10B_RS24465_locusTag_ECDH10B_RS24465	0	0	0	0	0	0	0	0	0
NC_010473.1	ECDH10B_RS24480_locusTag_ECDH10B_RS24480	0	0	0	0	0	0	0	0	0
NC_010473.1	ECDH10B_RS24490_locusTag_ECDH10B_RS24490	0	0	0	0	0	0	0	0	1.53578e-05
NC_010473.1	ECDH10B_RS24495_locusTag_ECDH10B_RS24495	0	0	0	2.41661e-05	0	0	0	1.91481e-05	0
NC_010473.1	ECDH10B_RS24510_locusTag_ECDH10B_RS24510	0	0	0	0	0	0	2.98269e-05	0	2.08306e-05
NC_010473.1	ECDH10B_RS24520_locusTag_ECDH10B_RS24520	4.24377e-05	0	0	0	3.88038e-05	0	4.66452e-05	9.96794e-05	0
NC_010473.1	ECDH10B_RS24530_locusTag_ECDH10B_RS24530	2.04062e-05	0	1.82703e-05	0	0	0	0	0	0
NC_010473.1	ECDH10B_RS24550_locusTag_ECDH10B_RS24550	0	0	0	0	0	0	0	0	0
NC_010473.1	ECDH10B_RS24565_locusTag_ECDH10B_RS24565	0	2.16763e-05	0	0	2.57299e-05	0	0	0	0
NC_010473.1	ECDH10B_RS24630_locusTag_ECDH10B_RS24630	6.29636e-05	2.21632e-05	0	0	0	2.05727e-05	6.47958e-05	9.68342e-05	1.89667e-05
NC_010473.1	ECDH10B_RS24635_locusTag_ECDH10B_RS24635	0	0	0	0	0	0	0	0	0
NC_010473.1	ECDH10B_RS24640_locusTag_ECDH10B_RS24640	0.000501006	0.00046375	0.000283034	0.000432458	0.000380297	0.00050135	0.000365663	0.000319589	0.000424849
NC_010473.1	ECDH10B_RS24645_locusTag_ECDH10B_RS24645	0	0	0	0	0	0	0	0	0
NC_010473.1	ECDH10B_RS24655_locusTag_ECDH10B_RS24655	0.00130291	0.000383156	0.000796602	0.00100859	0.000708978	0.000974842	0.00114211	0.00168463	0.00119159
NC_010473.1	ECDH10B_RS24665_locusTag_ECDH10B_RS24665	0.000379075	0.000130447	0.000219183	0.000164421	7.98612e-05	0.000222804	0.000383774	7.7517e-05	0.000234799
NC_010473.1	ECDH10B_RS24680_locusTag_ECDH10B_RS24680	0.000440282	0.000266546	0.000318739	0.000350979	0.000300863	0.00055124	0.000377139	0.000489155	0.000729478
NC_010473.1	ECDH10B_RS24700_locusTag_ECDH10B_RS24700	4.55146e-05	0.000120696	7.84306e-05	0.000172481	0	0.00019405	8.19082e-05	0.000432132	0.000303433
NC_010473.1	ECDH10B_RS24715_locusTag_ECDH10B_RS24715	0	0	0.00013328	0	0	0	0	0	0
NC_010473.1	ECDH10B_RS24725_locusTag_ECDH10B_RS24725	0	0	0	0	0	0	2.48362e-05	0	0
NC_010473.1	ECDH10B_RS24730_locusTag_ECDH10B_RS24730	0	0.000201485	4.33541e-05	0	0.000160165	0	0	0.000104581	7.99686e-06
NC_010473.1	ECDH10B_RS24740_locusTag_ECDH10B_RS24740	0.000481221	0.000237444	0.000199425	0.000190643	0.000249795	0.000388829	0.000503638	0.000475834	0.000430954
NC_010473.1	ECDH10B_RS24745_locusTag_ECDH10B_RS24745	9.48537e-05	0.000178633	0.000130793	0.000269717	0.000172409	0.00022196	8.92892e-05	0.000185102	0.000114016
NC_010473.1	ECDH10B_RS24755_locusTag_ECDH10B_RS24755	0	0	0	0	0	0	0	0	0
NC_010473.1	ECDH10B_RS24765_locusTag_ECDH10B_RS24765	0	0	0	0	0	0	0	0	0
NC_010473.1	ECDH10B_RS24775_locusTag_ECDH10B_RS24775	4.13203e-05	1.59861e-05	3.55332e-05	8.63528e-05	7.73243e-05	0.000173157	0.000119682	4.92589e-05	5.40752e-05
NC_010473.1	ECDH10B_RS24785_locusTag_ECDH10B_RS24785	0	0	0	0	0	0	0	0	8.23451e-05
NC_010473.1	ECDH10B_RS24790_locusTag_ECDH10B_RS24790	0.0011072	0.000812886	0.001277	0.00195145	0.00146432	0.00143029	0.00146824	0.000753996	0.00129039
NC_010473.1	ECDH10B_RS24795_locusTag_ECDH10B_RS24795	5.21929e-05	0	0	0	0	0	0	2.03478e-05	0
NC_010473.1	ECDH10B_RS24800_locusTag_ECDH10B_RS24800	0	0	0	2.20914e-05	1.76965e-05	0	1.76982e-05	6.55607e-05	1.37898e-05
NC_010473.1	ECDH10B_RS24805_locusTag_ECDH10B_RS24805	0.000496642	0.000420009	0.000164269	0.00033222	0.00026565	0.000510917	0.000273859	0.00032223	0.000287837
NC_010473.1	ECDH10B_RS24820_locusTag_ECDH10B_RS24820	3.35632e-05	0	0	0	3.02103e-05	0	0	0	0
NC_010473.1	ECDH10B_RS24830_locusTag_ECDH10B_RS24830	0	0	0	0	0	3.08417e-05	0	2.02769e-05	0
NC_010473.1	ECDH10B_RS24850_locusTag_ECDH10B_RS24850	0	0	0	0	0	5.62846e-05	4.25841e-05	7.17527e-05	2.77773e-05
NC_010473.1	ECDH10B_RS24855_locusTag_ECDH10B_RS24855	0	2.63698e-05	5.84839e-05	0	3.25228e-05	0	3.27476e-05	2.7826e-05	0
NC_010473.1	ECDH10B_RS24865_locusTag_ECDH10B_RS24865	0	2.45941e-05	0	0	9.22645e-05	0.000270911	0.000122106	0.000183365	0.000188882
NC_010473.1	ECDH10B_RS24870_locusTag_ECDH10B_RS24870	4.31572e-05	0.000125927	0.000208816	0.00010358	3.99694e-05	0.000343181	0.00039311	0.000195721	0.000236312
NC_010473.1	ECDH10B_RS24880_locusTag_ECDH10B_RS24880	0	0	0	0	0	0	0	0	0
NC_010473.1	ECDH10B_RS24890_locusTag_ECDH10B_RS24890	0	0	0	0	0	3.86144e-05	0	0	0
NC_010473.1	ECDH10B_RS24905_locusTag_ECDH10B_RS24905	0	0	0	4.04378e-05	0	0	0	0	0
NC_010473.1	ECDH10B_RS24910_locusTag_ECDH10B_RS24910	0.000103895	0.000117819	8.32326e-05	0.000118257	3.71384e-05	4.799e-05	0.000113963	6.17454e-05	9.04468e-05
NC_010473.1	ECDH10B_RS24930_locusTag_ECDH10B_RS24930	0	0	0	0	0	0	0	0	0
NC_010473.1	ECDH10B_RS24935_locusTag_ECDH10B_RS24935	3.09624e-05	0	0	0	0	0	0	2.56711e-05	0
NC_010473.1	ECDH10B_RS24940_locusTag_ECDH10B_RS24940	0	0	0	0	0	0	0	0	0
NC_010473.1	ECDH10B_RS24945_locusTag_ECDH10B_RS24945	0	0	4.86756e-05	0	0	0	0	0	0
NC_010473.1	ECDH10B_RS24955_locusTag_ECDH10B_RS24955	3.00152e-05	0	0	0	0	0	0	0	0
NC_010473.1	ECDH10B_RS24965_locusTag_ECDH10B_RS24965	0.000251334	0.00020514	0.000297415	0.000107302	0.000127597	0.000222653	0.000174468	8.58131e-05	6.96342e-05
NC_010473.1	ECDH10B_RS24970_locusTag_ECDH10B_RS24970	0.00104703	0.000571664	0.000972519	0.000824883	0.00108016	0.000810116	0.00132818	0.00131968	0.00119688
NC_010473.1	ECDH10B_RS24980_locusTag_ECDH10B_RS24980	0	0	0	0	0	0	0	0	0
NC_010473.1	ECDH10B_RS24990_locusTag_ECDH10B_RS24990	0	0	0	0	0	0	0	0	1.5307e-05
NC_010473.1	ECDH10B_RS25010_locusTag_ECDH10B_RS25010	0.000128969	8.05684e-05	0.000107262	0.000192511	0.000256277	0.000125627	0.000241702	8.67402e-05	0.000149412
NC_010473.1	ECDH10B_RS25020_locusTag_ECDH10B_RS25020	0	0	0	0	0	0	0	0	4.02865e-05
NC_010473.1	ECDH10B_RS25025_locusTag_ECDH10B_RS25025	0.00167577	0.00151336	0.000986976	0.00137918	0.00149499	0.000959132	0.0016734	0.0010619	0.00147882
NC_010473.1	ECDH10B_RS25040_locusTag_ECDH10B_RS25040	0	0	0	0	0	0	0	0	0
NC_010473.1	ECDH10B_RS25045_locusTag_ECDH10B_RS25045	9.63331e-05	0	2.7032e-05	3.26347e-05	5.7989e-05	3.8462e-05	0	0	3.96798e-05
NC_010473.1	ECDH10B_RS25055_locusTag_ECDH10B_RS25055	0	0	0	0	0	0	0	0	0
NC_010473.1	ECDH10B_RS25060_locusTag_ECDH10B_RS25060	0	0	0	0	0	0	0	0	0
NC_010473.1	ECDH10B_RS25075_locusTag_ECDH10B_RS25075	0	0	0	0	0	0	0	0	0
NC_010473.1	ECDH10B_RS25085_locusTag_ECDH10B_RS25085	0	3.09594e-05	3.57699e-05	0	0	0	3.86146e-05	0	2.65306e-05
NC_010473.1	ECDH10B_RS25090_locusTag_ECDH10B_RS25090	2.11569e-05	0	1.67504e-05	4.54121e-06	0	2.91907e-05	0	1.82041e-05	5.02661e-05
NC_010473.1	ECDH10B_RS25095_locusTag_ECDH10B_RS25095	0	0	0	0	0	0	0	0	0
NC_010473.1	ECDH10B_RS25100_locusTag_ECDH10B_RS25100	0.00386055	0.00354167	0.00247532	0.00332885	0.00410749	0.00222933	0.00332574	0.00253061	0.00278185
NC_010473.1	ECDH10B_RS25105_locusTag_ECDH10B_RS25105	0	0	0	0	0	0	0	0	0
NC_010473.1	ECDH10B_RS25115_locusTag_ECDH10B_RS25115	0	0	0	0	0	0	0	0	0
NC_010473.1	ECDH10B_RS25150_locusTag_ECDH10B_RS25150	0	2.06104e-05	0	0	0	0	0	0	1.66554e-05
NC_010473.1	ECDH10B_RS25155_locusTag_ECDH10B_RS25155	5.21868e-05	1.98687e-05	0	0.000184501	4.99819e-05	0.000123779	4.00608e-05	8.55013e-05	7.96702e-05
NC_010473.1	ECDH10B_RS25160_locusTag_ECDH10B_RS25160	0	0	0	0	0	0	0	0	0
NC_010473.1	ECDH10B_RS25180_locusTag_ECDH10B_RS25180	0	0	0	0	0	4.00938e-05	0	0	0
NC_010473.1	ECDH10B_RS25195_locusTag_ECDH10B_RS25195	0	0	0	0	0	0	0	0	0
NC_010473.1	ECDH10B_RS25210_locusTag_ECDH10B_RS25210	0.000160572	0.000214061	0.000193427	9.07445e-05	0.000135248	0.000410072	0.000432196	0.000175618	0.000276464
NC_010473.1	ECDH10B_RS25220_locusTag_ECDH10B_RS25220	7.00144e-06	0	0	0	0	0	0	0	0
NC_010473.1	ECDH10B_RS25280_locusTag_ECDH10B_RS25280	0	0	0	0	0	0	0	0	0
NC_010473.1	ECDH10B_RS25285_locusTag_ECDH10B_RS25285	2.79391e-05	0.000256485	9.77979e-05	6.07037e-05	5.05006e-05	1.81135e-05	6.48703e-05	8.27294e-05	2.26709e-05
NC_010473.1	ECDH10B_RS25295_locusTag_ECDH10B_RS25295	5.45429e-05	3.17307e-05	3.41019e-05	7.36886e-05	8.15377e-05	5.71296e-05	6.08615e-05	7.2052e-05	5.16757e-05
NC_010473.1	ECDH10B_RS25325_locusTag_ECDH10B_RS25325	0	0	0	0	0	0	0	0	0
NC_010473.1	ECDH10B_RS25330_locusTag_ECDH10B_RS25330	4.53275e-05	0	2.32189e-05	0	0	0	0	0	0
NC_010473.1	ECDH10B_RS25335_locusTag_ECDH10B_RS25335	0.000605695	0.000557125	0.000539249	0.000529359	0.000511818	0.000437444	0.000485738	0.000417655	0.000425068
NC_010473.1	ECDH10B_RS25345_locusTag_ECDH10B_RS25345	0.000390767	0.00012037	0.0001455	0.000192602	0.000149161	0.000259573	0.000245234	0.00016204	0.000217607
NC_010473.1	ECDH10B_RS25355_locusTag_ECDH10B_RS25355	6.73803e-05	6.83335e-05	5.73402e-05	6.99055e-05	0.00010771	0.000108145	6.25233e-05	9.72759e-05	0.00010769
NC_010473.1	ECDH10B_RS25360_locusTag_ECDH10B_RS25360	3.06632e-05	2.22827e-05	0	3.10003e-05	2.89875e-05	0	0	2.53207e-05	1.95236e-05
NC_010473.1	ECDH10B_RS25365_locusTag_ECDH10B_RS25365	0	0	0	0	0	0	0	0	0
NC_010473.1	ECDH10B_RS25375_locusTag_ECDH10B_RS25375	0.000240632	0.000158972	0.000171621	0.000102836	0.000220194	0.000212924	0.000240406	0.000158574	0.000166736
NC_010473.1	ECDH10B_RS25385_locusTag_ECDH10B_RS25385	0.000157001	0.000144746	0.000238222	0.000101468	0.000276377	0.000277218	0.000371558	0.000152681	0.000254936
NC_010473.1	ECDH10B_RS25390_locusTag_ECDH10B_RS25390	0.000493489	0.00034056	0.000475053	0.000455449	0.000254453	0.00206781	0.00154993	0.00213082	0.00131949
NC_010473.1	ECDH10B_RS25395_locusTag_ECDH10B_RS25395	0	0	0	0	0	0	0	0	0
NC_010473.1	ECDH10B_RS25400_locusTag_ECDH10B_RS25400	0.000124339	0.000192277	0.000109082	0.00010673	9.98159e-05	0.000159928	0.000256343	0.000215968	0.000268066
NC_010473.1	ECDH10B_RS25405_locusTag_ECDH10B_RS25405	0.00398926	0.00208373	0.00239456	0.00395003	0.00244023	0.0028931	0.00324872	0.00317698	0.00225288
NC_010473.1	ECDH10B_RS25430_locusTag_ECDH10B_RS25430	2.36493e-06	0	2.32137e-05	0	0	0	5.28476e-05	0	0
NC_010473.1	ECDH10B_RS25440_locusTag_ECDH10B_RS25440	0	0	0	0	0	3.46202e-05	0	0	0
NC_010473.1	ECDH10B_RS25450_locusTag_ECDH10B_RS25450	0.000117145	0.000116933	0.00014533	0.000317812	0.000116859	0.000413627	0.000313846	0.000365116	0.000120324
NC_010473.1	ECDH10B_RS25455_locusTag_ECDH10B_RS25455	0	5.01234e-05	0	0	0	0.000154795	6.23582e-05	5.08237e-05	4.18615e-05
NC_010473.1	ECDH10B_RS25470_locusTag_ECDH10B_RS25470	0	0	0	0	0	0	2.21146e-05	0	0
NC_010473.1	ECDH10B_RS25490_locusTag_ECDH10B_RS25490	0	0	0	0	0	0	0	0	0
NC_010473.1	ECDH10B_RS25495_locusTag_ECDH10B_RS25495	7.82299e-05	1.87104e-05	2.0625e-05	2.4519e-05	2.37689e-05	3.55139e-05	4.66956e-05	3.98978e-05	1.56094e-05
NC_010473.1	ECDH10B_RS25500_locusTag_ECDH10B_RS25500	9.7642e-05	0	0	4.59673e-05	0	0	0	0	0
NC_010473.1	ECDH10B_RS25520_locusTag_ECDH10B_RS25520	0	0	0	0	0	0	0	0	0
NC_010473.1	ECDH10B_RS25525_locusTag_ECDH10B_RS25525	0.00455435	0.00430657	0.00471958	0.00523627	0.00468932	0.00419251	0.00418073	0.00733075	0.00395444
NC_010473.1	ECDH10B_RS25530_locusTag_ECDH10B_RS25530	0	0	0	0	2.06767e-05	0	0	0	0
NC_010473.1	ECDH10B_RS25535_locusTag_ECDH10B_RS25535	0	0	0	0	0	0	0	0	0
NC_010473.1	ECDH10B_RS25545_locusTag_ECDH10B_RS25545	0.0188815	0.00959859	0.00818084	0.016351	0.0155289	0.0084252	0.0116891	0.0143814	0.0191428
NC_010473.1	ECDH10B_RS25550_locusTag_ECDH10B_RS25550	0	2.33163e-05	0	0	2.7178e-05	0	0	2.45213e-05	0
NC_010473.1	ECDH10B_RS25555_locusTag_ECDH10B_RS25555	0.000244298	4.72948e-05	0.000127984	0.000211223	8.70141e-05	0.000180379	5.77018e-05	0.000171732	0.000115309
NC_010473.1	ECDH10B_RS25570_locusTag_ECDH10B_RS25570	0.000142146	0.000236951	0.000202603	0.000103734	3.19926e-05	4.15902e-05	6.55593e-05	0.000136485	4.4638e-05
NC_010473.1	ECDH10B_RS25585_locusTag_ECDH10B_RS25585	0	0	0	0	0	0	0	0	0
NC_010473.1	ECDH10B_RS25595_locusTag_ECDH10B_RS25595	0	4.63947e-05	2.61779e-05	0	0	3.67039e-05	3.1231e-05	4.37057e-05	3.0157e-05
NC_010473.1	ECDH10B_RS25600_locusTag_ECDH10B_RS25600	5.29556e-05	5.90533e-05	2.17756e-05	2.60758e-05	0	0	2.44601e-05	0	8.29847e-05
NC_010473.1	ECDH10B_RS25615_locusTag_ECDH10B_RS25615	0	0	0	0	0	0	2.52161e-05	0	0
NC_010473.1	ECDH10B_RS25620_locusTag_ECDH10B_RS25620	0	0	0	0	0	0	0	0	2.33275e-05
NC_010473.1	ECDH10B_RS25625_locusTag_ECDH10B_RS25625	0.00459152	0.00392651	0.00712316	0.00575819	0.0049535	0.0041267	0.00470943	0.00407376	0.00333446
NC_010473.1	ECDH10B_RS25640_locusTag_ECDH10B_RS25640	0.00315856	0.0035732	0.00522905	0.00391753	0.00631456	0.00380107	0.00684994	0.00514442	0.00828384
NC_010473.1	ECDH10B_RS25645_locusTag_ECDH10B_RS25645	0	0	2.72816e-05	0	0	0	0	0	0
NC_010473.1	ECDH10B_RS25650_locusTag_ECDH10B_RS25650	0	0	0	0	0	0	0	0	1.3094e-05
NC_010473.1	ECDH10B_RS25655_locusTag_ECDH10B_RS25655	0	0	1.39755e-05	1.87764e-05	0	0	0	0	2.14068e-05
NC_010473.1	ECDH10B_RS25665_locusTag_ECDH10B_RS25665	2.50305e-05	0	0	0	0	0	0	4.24378e-05	0
NC_010473.1	ECDH10B_RS25670_locusTag_ECDH10B_RS25670	0	0	0	0	0	0	9.05279e-05	7.62195e-05	0.00018109
NC_010473.1	ECDH10B_RS25675_locusTag_ECDH10B_RS25675	0	2.01858e-05	0	0	5.45981e-05	0	0	0	0
NC_010473.1	ECDH10B_RS25680_locusTag_ECDH10B_RS25680	0.000319246	0.000110324	0.000155691	0.000111108	0.000118566	0.000198279	0.00021812	8.23984e-05	0.000122261
NC_010473.1	ECDH10B_RS25705_locusTag_ECDH10B_RS25705	0.000863515	0.000675323	0.000913124	0.00102957	0.00104314	0.000636167	0.000448453	0.000828834	0.00108588
NC_010473.1	ECDH10B_RS25710_locusTag_ECDH10B_RS25710	0	0	0	0	0	0	0	0	0
NC_010473.1	ECDH10B_RS25715_locusTag_ECDH10B_RS25715	2.50044e-05	0	0	0	2.26185e-05	2.92456e-05	2.24654e-05	0	0
NC_010473.1	ECDH10B_RS25720_locusTag_ECDH10B_RS25720	3.08375e-05	0	1.33896e-05	7.77339e-05	1.55123e-05	0	7.22877e-05	3.91974e-05	3.78671e-05
NC_010473.1	ECDH10B_RS25730_locusTag_ECDH10B_RS25730	0	0	0	3.16973e-05	0	0	2.71823e-05	0	1.81914e-05
NC_010473.1	ECDH10B_RS25735_locusTag_ECDH10B_RS25735	2.53695e-05	5.81624e-05	2.20382e-05	5.03798e-05	7.2215e-05	6.60034e-05	2.39559e-05	6.405e-05	0.000140461
NC_010473.1	ECDH10B_RS25740_locusTag_ECDH10B_RS25740	0	0	0	0	0	0	0	0	0
NC_010473.1	ECDH10B_RS25750_locusTag_ECDH10B_RS25750	0	0	1.82386e-05	0	0	2.58246e-05	0	1.62759e-05	4.11446e-05
NC_010473.1	ECDH10B_RS25765_locusTag_ECDH10B_RS25765	0	0	2.54033e-05	2.77245e-05	5.2303e-05	8.47161e-05	5.30116e-05	0	3.88898e-05
NC_010473.1	ECDH10B_RS25795_locusTag_ECDH10B_RS25795	0	0	0	0	4.71383e-05	0	4.7924e-05	4.19578e-05	3.28039e-05
NC_010473.1	ecfK_locusTag_ECDH10B_RS00790	0.0165519	0.0115469	0.0116534	0.0111234	0.0113256	0.0117911	0.0115959	0.012665	0.0121622
NC_010473.1	ecnA_locusTag_ECDH10B_RS22150	0.000468976	0.000496236	0.000292873	0.000605711	0.000612129	0.000482511	0.000491129	0.000408628	0.000922028
NC_010473.1	ecnB_locusTag_ECDH10B_RS22155	0.0521799	0.0511223	0.037592	0.0288823	0.0240574	0.074885	0.0707555	0.0518908	0.048289
NC_010473.1	eco_locusTag_ECDH10B_RS12035	0.00234382	0.00261433	0.00295002	0.00257591	0.00226281	0.00233977	0.0025249	0.00227863	0.00307774
NC_010473.1	ecpD_locusTag_ECDH10B_RS00605	0	1.52896e-05	7.63854e-06	7.9534e-06	0	0	2.49939e-05	0	5.76656e-06
NC_010473.1	eda_locusTag_ECDH10B_RS10200	0.0204697	0.0215112	0.0206142	0.0200426	0.0210074	0.0208988	0.0208476	0.021206	0.0199058
NC_010473.1	edd_locusTag_ECDH10B_RS10205	0.000500004	0.00046392	0.00039634	0.000399718	0.000403955	0.000465936	0.000314364	0.000469442	0.000365072
NC_010473.1	efeB_locusTag_ECDH10B_RS05610	0.00133377	0.000497902	0.0011456	0.000622762	0.000809228	0.000778017	0.000646361	0.000688769	0.000754715
NC_010473.1	efeO_locusTag_ECDH10B_RS05605	0.00802464	0.00360533	0.00606597	0.003977	0.00485461	0.00395719	0.00362014	0.0035752	0.00389285
NC_010473.1	efeU_locusTag_ECDH10B_RS05600	0.0004444	0.000263608	0.000254011	0.00017643	0.000350548	0.00024499	0.00031923	0.00029878	0.000386398
NC_010473.1	efp_locusTag_ECDH10B_RS22145	0.0580076	0.0548535	0.0528173	0.061931	0.0569146	0.0619149	0.0614403	0.0552666	0.0520281
NC_010473.1	elaA_locusTag_ECDH10B_RS12350	0	0	0	0	0	0	0	0	0
NC_010473.1	elaB_locusTag_ECDH10B_RS12345	0	0	1.6483e-05	0	0	0	0	1.3757e-05	0
NC_010473.1	elaD_locusTag_ECDH10B_RS12365	2.596e-05	3.68648e-05	6.72696e-05	5.61536e-05	8.08301e-05	4.61905e-05	0.00010854	3.01005e-05	7.62387e-05
NC_010473.1	elbA_locusTag_ECDH10B_RS06235	0.000337863	0.000273156	0.000456795	0.000436071	0.000253233	0.000328417	0.000266869	0.000279826	0.000367187
NC_010473.1	elbB_locusTag_ECDH10B_RS17185	0.00610012	0.00489743	0.00527353	0.0051086	0.00487614	0.0055613	0.00646073	0.00553256	0.00434623
NC_010473.1	emrA_locusTag_ECDH10B_RS14485	0.0011565	0.000982255	0.000990086	0.00131569	0.00133227	0.000510079	0.000504457	0.00058589	0.000701773
NC_010473.1	emrB_locusTag_ECDH10B_RS12860	2.31488e-05	1.89234e-05	7.78414e-06	2.46453e-05	3.02312e-05	4.05664e-05	2.96442e-05	4.13214e-05	2.23305e-05
NC_010473.1	emrB_locusTag_ECDH10B_RS14490	0.000290128	0.000269809	0.000278056	0.000186261	0.000263369	0.000124794	0.000117723	0.000144279	0.0001644
NC_010473.1	emrD_locusTag_ECDH10B_RS19650	0.000724064	0.000785112	0.000716205	0.00074291	0.00074803	0.000722739	0.00087278	0.000904284	0.000825569
NC_010473.1	emrE_locusTag_ECDH10B_RS02550	0.00102192	0.00117886	0.000855663	0.00127658	0.000931652	0.000943296	0.000847185	0.00117083	0.00121804
NC_010473.1	emrK_locusTag_ECDH10B_RS12865	4.90982e-05	4.29248e-05	1.41701e-05	3.28154e-05	2.71843e-05	2.55816e-05	2.22323e-05	2.09276e-05	2.08468e-05
NC_010473.1	emtA_locusTag_ECDH10B_RS06420	0.00298872	0.00247682	0.00297416	0.00306265	0.00302428	0.00158471	0.00159767	0.00190239	0.00185482
NC_010473.1	eno_locusTag_ECDH10B_RS14965	0.162747	0.139294	0.133085	0.150365	0.146093	0.149051	0.169627	0.148961	0.164047
NC_010473.1	entA_locusTag_ECDH10B_RS02865	0.0145194	0.00231682	0.0135508	0.0013298	0.00662048	0.00739454	0.0044368	0.00260966	0.00879233
NC_010473.1	entA_locusTag_ECDH10B_RS03400	0.0148431	0.00246201	0.0130905	0.00162548	0.00638624	0.00790989	0.0042656	0.00289687	0.00848953
NC_010473.1	entB_locusTag_ECDH10B_RS02860	0.0290344	0.00450332	0.0264449	0.00356694	0.0150994	0.018475	0.008334	0.00478336	0.0177377
NC_010473.1	entB_locusTag_ECDH10B_RS03395	0.0278903	0.00424387	0.0262374	0.00348258	0.0154698	0.0182451	0.00820541	0.00530637	0.0178228
NC_010473.1	entC_locusTag_ECDH10B_RS02850	0.0221327	0.00414016	0.0191246	0.00366995	0.0117042	0.0123555	0.00626077	0.00517486	0.0122546
NC_010473.1	entC_locusTag_ECDH10B_RS03385	0.0219673	0.00411303	0.0189997	0.00370811	0.0115491	0.0128635	0.00635936	0.00558243	0.0119915
NC_010473.1	entD_locusTag_ECDH10B_RS02795	0.000985377	8.56189e-05	0.00071615	0.000124427	0.000619049	0.000142379	9.66113e-05	0.000136278	0.000288207
NC_010473.1	entD_locusTag_ECDH10B_RS03330	0.00104158	8.95331e-05	0.000759561	5.67487e-05	0.000444555	0.000111475	0.000100948	8.76013e-05	0.000339061
NC_010473.1	entE_locusTag_ECDH10B_RS02855	0.019731	0.00289498	0.0164694	0.00250139	0.00900675	0.0098131	0.00478003	0.00383593	0.00971074
NC_010473.1	entE_locusTag_ECDH10B_RS03390	0.0194966	0.00302155	0.0163946	0.00224425	0.00905846	0.00986684	0.0048578	0.00399435	0.00966141
NC_010473.1	entF_locusTag_ECDH10B_RS02815	0.0107223	0.00140198	0.00677795	0.00119835	0.0050528	0.00230466	0.00128908	0.00145828	0.00338591
NC_010473.1	entF_locusTag_ECDH10B_RS03350	0.0106012	0.00133834	0.00667413	0.00118826	0.00504	0.00251466	0.00113686	0.00156748	0.00338066
NC_010473.1	entS_locusTag_ECDH10B_RS02840	0.00188848	0.000916404	0.00134036	0.000890512	0.000368017	0.00160607	0.000776585	0.00134479	0.000527341
NC_010473.1	entS_locusTag_ECDH10B_RS03375	0.00174882	0.000869388	0.00126436	0.000787834	0.000523694	0.00169613	0.000759815	0.0014057	0.000481865
NC_010473.1	envC_locusTag_ECDH10B_RS19320	0.00117981	0.000732805	0.000685742	0.000788544	0.00099711	0.000647228	0.000948929	0.00109914	0.00101035
NC_010473.1	envR_locusTag_ECDH10B_RS17475	2.64816e-05	0	2.99854e-05	5.3615e-05	4.4362e-05	1.95317e-05	1.74026e-05	1.4016e-05	1.60055e-05
NC_010473.1	envY_locusTag_ECDH10B_RS02700	7.7583e-06	1.97512e-05	1.41826e-05	3.38e-05	1.88892e-05	2.98222e-05	2.84817e-05	1.30286e-05	3.79942e-05
NC_010473.1	envY_locusTag_ECDH10B_RS03240	3.79031e-05	2.87136e-05	6.38987e-06	3.13737e-05	7.93142e-06	4.04807e-05	5.5713e-05	5.39903e-05	1.13226e-05
NC_010473.1	envZ_locusTag_ECDH10B_RS18195	0.000247406	0.000333738	0.000158948	0.000196141	0.000111692	0.000315568	0.000307842	0.00033208	0.000201145
NC_010473.1	epd_locusTag_ECDH10B_RS15735	0.00316021	0.00176986	0.00210612	0.00222243	0.00286499	0.00277266	0.00287719	0.00308569	0.00297557
NC_010473.1	eptA_locusTag_ECDH10B_RS21965	0	0	2.77637e-06	5.3665e-06	0	0	3.44772e-06	3.97606e-05	9.66157e-06
NC_010473.1	eptB_locusTag_ECDH10B_RS18955	0.000348214	0.000244237	0.000302449	0.000251264	0.000354635	0.000283169	0.000347258	0.000316644	0.00041939
NC_010473.1	era_locusTag_ECDH10B_RS13905	0.00481279	0.00401942	0.00401479	0.00561279	0.00551121	0.00483314	0.00495729	0.00563191	0.00584328
NC_010473.1	erfK_locusTag_ECDH10B_RS10895	0.000398216	0.000197536	0.000202206	0.000234684	0.000353176	0.000314119	0.000269215	0.000383595	0.000338648
NC_010473.1	essD_locusTag_ECDH10B_RS02620	0.00010391	8.05418e-05	4.29123e-05	5.08527e-05	2.38073e-05	0	4.85272e-05	8.67578e-05	8.42175e-05
NC_010473.1	essD_locusTag_ECDH10B_RS03180	0.000157797	4.06006e-05	0.00018158	5.06463e-05	7.31332e-05	0	0.000128011	4.39902e-05	8.85946e-05
NC_010473.1	essQ_locusTag_ECDH10B_RS08650	0	0	2.13794e-05	0	0	0	2.4447e-05	0	0
NC_010473.1	etk_locusTag_ECDH10B_RS05400	0.000109043	8.40078e-05	9.41803e-05	5.80359e-05	7.67584e-05	0.000105906	9.53614e-05	0.000107621	8.85639e-05
NC_010473.1	etp_locusTag_ECDH10B_RS05405	0.000133666	8.54165e-05	8.63605e-05	4.86857e-05	6.78626e-05	7.62685e-05	6.92005e-05	1.9511e-05	9.7379e-05
NC_010473.1	eutA_locusTag_ECDH10B_RS13295	1.29562e-05	0	8.34729e-06	0	3.79593e-06	1.17322e-05	1.42802e-05	8.3628e-06	4.94831e-06
NC_010473.1	eutB_locusTag_ECDH10B_RS13245	0.000529715	0.000624999	0.000493672	0.000416027	0.000414649	0.000610607	0.000513296	0.000539131	0.000472181
NC_010473.1	eutC_locusTag_ECDH10B_RS13240	0.000636805	0.000655464	0.000596615	0.000510846	0.000518018	0.000432814	0.000500134	0.000497495	0.000479343
NC_010473.1	eutE_locusTag_ECDH10B_RS13315	1.74698e-05	8.55325e-06	1.29193e-05	2.10735e-05	1.99025e-05	2.52584e-05	1.17124e-05	3.44748e-06	1.22591e-05
NC_010473.1	eutG_locusTag_ECDH10B_RS13305	6.72662e-06	8.39325e-06	1.54977e-05	1.29673e-05	3.24383e-05	6.33035e-06	0	3.73661e-06	2.71949e-06
NC_010473.1	eutH_locusTag_ECDH10B_RS13300	2.97594e-05	7.78662e-06	4.78004e-06	0	6.11576e-06	1.10403e-05	2.38204e-05	8.37163e-06	1.33949e-05
NC_010473.1	eutI_locusTag_ECDH10B_RS13330	8.81423e-06	1.47168e-05	1.0865e-05	2.51765e-05	4.90878e-06	1.41369e-05	1.91368e-05	5.5079e-06	0
NC_010473.1	eutJ_locusTag_ECDH10B_RS13310	1.00554e-05	0	5.72484e-06	0	0	0	0	5.98022e-06	0
NC_010473.1	eutL_locusTag_ECDH10B_RS13235	0.000906488	0.000976879	0.000885315	0.000870847	0.000731932	0.000961985	0.000882587	0.0010015	0.000903497
NC_010473.1	eutP_locusTag_ECDH10B_RS13345	0	0	0	0	0	1.42527e-05	0	0	0
NC_010473.1	eutQ_locusTag_ECDH10B_RS13340	6.03675e-05	2.57121e-05	3.59465e-05	4.26419e-05	2.69919e-05	2.1373e-05	2.30336e-05	3.5645e-05	3.05125e-05
NC_010473.1	eutT_locusTag_ECDH10B_RS13335	1.47449e-05	1.87592e-05	1.49408e-05	6.08687e-06	0	1.81074e-05	1.58743e-05	1.25775e-05	5.97041e-06
NC_010473.1	evgA_locusTag_ECDH10B_RS12870	0.00256556	0.00180099	0.00166609	0.00282111	0.00265681	0.000967448	0.00107491	0.00111247	0.00160568
NC_010473.1	exbB_locusTag_ECDH10B_RS16160	0.020586	0.0104313	0.0175255	0.0115015	0.014768	0.0185941	0.014872	0.0163586	0.0189144
NC_010473.1	exbD_locusTag_ECDH10B_RS16155	0.00972161	0.00425992	0.00858425	0.00436844	0.00554928	0.00755884	0.00689413	0.0071726	0.00863065
NC_010473.1	exo_locusTag_ECDH10B_RS06770	9.53039e-05	8.28863e-05	2.98703e-05	7.67992e-05	4.97022e-05	9.37091e-05	7.33646e-05	9.768e-05	8.11158e-05
NC_010473.1	exoX_locusTag_ECDH10B_RS10165	0.00141076	0.00117398	0.00102966	0.000990222	0.00118363	0.00117054	0.00122862	0.0012759	0.00154222
NC_010473.1	exuR_locusTag_ECDH10B_RS16625	0.00157952	0.0011716	0.0013573	0.00153625	0.00183282	0.00177147	0.00130596	0.00165305	0.00156954
NC_010473.1	exuT_locusTag_ECDH10B_RS16620	2.89228e-05	3.24776e-05	1.72381e-05	6.50959e-06	5.26569e-06	2.35366e-05	4.86313e-05	6.48393e-06	2.20116e-05
NC_010473.1	fabA_locusTag_ECDH10B_RS05250	0.0378736	0.0362451	0.0420484	0.0330682	0.0413548	0.0349179	0.0480759	0.0394498	0.0577091
NC_010473.1	fabB_locusTag_ECDH10B_RS12640	0.0204142	0.0192863	0.0190168	0.0187832	0.0148826	0.0171836	0.0166259	0.0170239	0.0147909
NC_010473.1	fabD_locusTag_ECDH10B_RS06005	0.0209093	0.0206353	0.0185508	0.0198068	0.0186683	0.0186905	0.0176633	0.0195437	0.016662
NC_010473.1	fabF_locusTag_ECDH10B_RS06020	0.0149164	0.0152056	0.0151721	0.0154819	0.0143943	0.0142456	0.0164826	0.0147252	0.0138616
NC_010473.1	fabG_locusTag_ECDH10B_RS06010	0.0334614	0.031358	0.0301308	0.034004	0.0336999	0.0329706	0.0295625	0.0288725	0.0286181
NC_010473.1	fabH_locusTag_ECDH10B_RS06000	0.0140428	0.0118803	0.0114172	0.0120818	0.0114059	0.0118115	0.0112033	0.011637	0.0109983
NC_010473.1	fabI_locusTag_ECDH10B_RS07240	0.0412613	0.0416397	0.0392515	0.0429528	0.0380987	0.0393168	0.0382728	0.0410077	0.0364412
NC_010473.1	fabR_locusTag_ECDH10B_RS21150	0.00206644	0.00144081	0.00169729	0.00177563	0.00221592	0.00169473	0.001684	0.00255245	0.00264183
NC_010473.1	fabZ_locusTag_ECDH10B_RS00805	0.0249996	0.0270085	0.0251948	0.0241962	0.024382	0.0246462	0.0290102	0.0231408	0.0220151
NC_010473.1	fadA_locusTag_ECDH10B_RS20520	0.000142361	0.000150532	9.02047e-05	7.41923e-05	4.50359e-05	0.000105468	8.05474e-05	9.75108e-05	7.65214e-05
NC_010473.1	fadB_locusTag_ECDH10B_RS20525	8.4614e-05	0.000138598	9.82665e-05	6.7694e-05	4.11789e-05	7.82758e-05	9.757e-05	4.29554e-05	4.17487e-05
NC_010473.1	fadD_locusTag_ECDH10B_RS09945	0.000865203	0.000739423	0.0007522	0.000879593	0.000954555	0.000842813	0.000825688	0.000979302	0.000926326
NC_010473.1	fadE_locusTag_ECDH10B_RS01025	0.000142933	0.000133196	0.000128921	4.72476e-05	4.0687e-05	4.25222e-05	2.81726e-05	3.96012e-05	4.94089e-05
NC_010473.1	fadH_locusTag_ECDH10B_RS16555	5.53831e-05	6.75912e-05	3.45756e-05	3.91234e-05	2.61375e-05	3.2984e-05	2.25629e-05	2.7774e-05	1.77293e-05
NC_010473.1	fadJ_locusTag_ECDH10B_RS12725	0.000136091	9.2623e-05	9.85839e-05	7.03731e-05	6.07969e-05	4.9211e-05	4.2619e-05	5.22424e-05	5.02681e-05
NC_010473.1	fadL_locusTag_ECDH10B_RS12740	0.0065061	0.00607267	0.0064478	0.00682257	0.00596236	0.00497311	0.00560085	0.00464729	0.00461315
NC_010473.1	fadR_locusTag_ECDH10B_RS06390	0.00256253	0.00243295	0.00263675	0.00265829	0.00311874	0.00334827	0.00284754	0.00326647	0.00305333
NC_010473.1	fbaA_locusTag_ECDH10B_RS15725	0.157761	0.147424	0.131959	0.153147	0.142925	0.184812	0.160738	0.156962	0.14603
NC_010473.1	fbaB_locusTag_ECDH10B_RS11445	0.00295059	0.00336393	0.00256289	0.00177119	0.00198478	0.00521484	0.0048421	0.00352734	0.00414053
NC_010473.1	fbp_locusTag_ECDH10B_RS22590	0.00518024	0.00455993	0.00418229	0.004653	0.00406793	0.00599198	0.00475705	0.00442416	0.00355415
NC_010473.1	fbpC_locusTag_ECDH10B_RS01245	4.48627e-05	4.02118e-05	3.76333e-05	1.28192e-05	2.54142e-05	7.43151e-05	1.82366e-05	4.58963e-05	1.52723e-05
NC_010473.1	fcl_locusTag_ECDH10B_RS11220	5.69726e-05	3.0977e-05	4.11354e-05	6.06686e-05	6.32955e-05	0.000170454	0.000229356	0.000658773	0.00133859
NC_010473.1	fdhD_locusTag_ECDH10B_RS20795	0.000855729	0.000805844	0.000977865	0.000701987	0.000674628	0.000990279	0.00118112	0.000967703	0.000919787
NC_010473.1	fdhE_locusTag_ECDH10B_RS20770	0.00519589	0.00565748	0.00506882	0.00594403	0.00536674	0.00509859	0.00536928	0.00512753	0.00420206
NC_010473.1	fdhF_locusTag_ECDH10B_RS21780	6.15399e-05	7.59606e-05	4.37231e-05	0.000111974	8.43113e-05	8.47159e-05	0.000110923	0.000113615	4.54757e-05
NC_010473.1	fdnG_locusTag_ECDH10B_RS08225	0.000123989	0.000206482	0.000100114	0.000208948	0.000144151	0.000195269	0.000123191	0.000169662	8.51847e-05
NC_010473.1	fdnH_locusTag_ECDH10B_RS08230	0.000165247	0.000373027	0.000252517	0.000244164	0.000192085	0.000201742	0.000145366	0.000230809	0.000140498
NC_010473.1	fdnI_locusTag_ECDH10B_RS08235	2.67603e-05	2.76116e-05	2.39167e-05	1.85615e-05	0.000104675	5.67973e-05	7.09031e-05	6.06359e-05	2.43608e-05
NC_010473.1	fdoG_locusTag_ECDH10B_RS20785	0.00698322	0.0109238	0.0063174	0.00937572	0.00672713	0.00670465	0.00718785	0.00800949	0.0048307
NC_010473.1	fdoH_locusTag_ECDH10B_RS20780	0.00625577	0.00854023	0.00561136	0.00836568	0.00556712	0.00562203	0.0052455	0.00587083	0.003579
NC_010473.1	fdoI_locusTag_ECDH10B_RS20775	0.00387032	0.00527332	0.00363818	0.00517558	0.00346919	0.00358213	0.00400295	0.00393419	0.00259688
NC_010473.1	fdrA_locusTag_ECDH10B_RS02420	8.94504e-06	6.93928e-06	1.03411e-05	1.43986e-05	0	1.16102e-05	4.90626e-06	7.71815e-06	2.15708e-05
NC_010473.1	fdx_locusTag_ECDH10B_RS13685	0.00627388	0.00702683	0.00591344	0.00698261	0.00577182	0.00434809	0.00611733	0.00826839	0.00507975
NC_010473.1	feaB_locusTag_ECDH10B_RS07765	9.79045e-05	9.29147e-05	7.99086e-05	6.1474e-05	3.70486e-05	0.000135514	8.2767e-05	9.44885e-05	0.000119873
NC_010473.1	feaR_locusTag_ECDH10B_RS07760	7.99538e-05	7.66596e-05	2.31627e-05	2.32213e-05	0	3.18245e-05	3.48274e-05	4.60206e-05	2.14614e-05
NC_010473.1	fecA_locusTag_ECDH10B_RS22885	0.000920325	0.000208282	0.000584756	0.000262976	0.000580195	0.000522136	0.0003078	0.00038682	0.000719461
NC_010473.1	fecB_locusTag_ECDH10B_RS22880	0.000767071	0.000275716	0.000549094	0.000277523	0.000490366	0.000391606	0.000281347	0.000311525	0.000613537
NC_010473.1	fecC_locusTag_ECDH10B_RS22875	8.46104e-05	6.43622e-05	0.000134578	6.55535e-05	8.14192e-05	7.82903e-05	5.78243e-05	5.25612e-05	8.53655e-05
NC_010473.1	fecD_locusTag_ECDH10B_RS22870	0.000139183	1.98959e-05	0.000105492	1.63187e-05	9.02041e-05	4.57053e-05	8.63678e-05	4.41695e-05	0.000105115
NC_010473.1	fecE_locusTag_ECDH10B_RS22865	0.000461708	0.000221327	0.000440277	0.000203286	0.000292686	0.00041172	0.000241492	0.000262405	0.00043832
NC_010473.1	fecI_locusTag_ECDH10B_RS22895	0.00383237	0.000851214	0.00245914	0.00111136	0.00235937	0.00228568	0.00139325	0.002116	0.00303168
NC_010473.1	fecR_locusTag_ECDH10B_RS22890	0.00269322	0.000480475	0.00194227	0.000813366	0.00154552	0.00123696	0.000979038	0.0011854	0.00201006
NC_010473.1	feoA_locusTag_ECDH10B_RS18215	0.00224117	0.00100736	0.00214901	0.00291485	0.00485204	0.00746596	0.00252149	0.00438353	0.00388592
NC_010473.1	feoB_locusTag_ECDH10B_RS18220	0.00196407	0.00113228	0.00179473	0.00135377	0.00193706	0.00325104	0.00225482	0.00239246	0.0027385
NC_010473.1	fepA_locusTag_ECDH10B_RS02800	0.0323558	0.0037207	0.0270904	0.00328046	0.0199609	0.00403829	0.00193247	0.00298538	0.00747063
NC_010473.1	fepA_locusTag_ECDH10B_RS03335	0.0319392	0.00355795	0.0274203	0.00331003	0.0204497	0.00381274	0.00191461	0.00298588	0.00718042
NC_010473.1	fepB_locusTag_ECDH10B_RS02845	0.00485329	0.00137072	0.00439359	0.00142953	0.00301281	0.00288671	0.00220563	0.00230358	0.00367369
NC_010473.1	fepB_locusTag_ECDH10B_RS03380	0.00483972	0.0013433	0.00422818	0.00125421	0.00288642	0.00315227	0.00201149	0.00232038	0.00396671
NC_010473.1	fepC_locusTag_ECDH10B_RS02825	0.00217083	0.00077028	0.0018806	0.000954606	0.00178299	0.00148721	0.00145797	0.00105799	0.00197159
NC_010473.1	fepC_locusTag_ECDH10B_RS03360	0.00210411	0.000745332	0.00192435	0.000688196	0.00180483	0.0014039	0.00125564	0.00123934	0.00237144
NC_010473.1	fepD_locusTag_ECDH10B_RS02835	0.000804638	0.000434438	0.000725581	0.00038706	0.000645048	0.000606807	0.00059314	0.000663894	0.000822924
NC_010473.1	fepD_locusTag_ECDH10B_RS03370	0.000704758	0.000435781	0.000650516	0.000392724	0.0006832	0.000525736	0.000665427	0.0006903	0.000873735
NC_010473.1	fepE_locusTag_ECDH10B_RS02820	4.9715e-05	1.58813e-05	8.22559e-05	6.31836e-06	7.61619e-05	6.34631e-05	4.01459e-05	2.02981e-05	0.000112578
NC_010473.1	fepE_locusTag_ECDH10B_RS03355	5.73424e-05	2.01019e-05	6.81798e-05	1.10404e-05	5.52962e-05	1.92632e-05	1.65049e-05	4.67508e-05	6.8957e-05
NC_010473.1	fepG_locusTag_ECDH10B_RS02830	0.000593337	0.000235167	0.000538312	0.000223143	0.000423615	0.000385028	0.000377252	0.00042043	0.000568359
NC_010473.1	fepG_locusTag_ECDH10B_RS03365	0.00048949	0.000255052	0.000492229	0.000258568	0.000376904	0.000360802	0.000310146	0.000408636	0.000582081
NC_010473.1	fes_locusTag_ECDH10B_RS02805	0.00467278	0.000687026	0.00332618	0.0010199	0.00256909	0.000798957	0.000577628	0.00115696	0.00152336
NC_010473.1	fes_locusTag_ECDH10B_RS03340	0.00479185	0.00085142	0.00317831	0.000971983	0.00251976	0.000931657	0.000562976	0.00113676	0.00153912
NC_010473.1	ffh_locusTag_ECDH10B_RS14140	0.00745904	0.00650521	0.0057363	0.00634669	0.00611276	0.00604214	0.00704684	0.00644619	0.00636279
NC_010473.1	fhlA_locusTag_ECDH10B_RS14725	0.000126481	0.000112592	0.000106153	6.96661e-05	8.89613e-05	0.000116389	0.000159788	0.000163396	0.000136776
NC_010473.1	fhuA_locusTag_ECDH10B_RS00660	0.00861553	0.00494242	0.00585653	0.00569162	0.00448939	0.00699253	0.00455004	0.00686803	0.00423206
NC_010473.1	fhuB_locusTag_ECDH10B_RS00675	4.04804e-05	4.49263e-05	3.69437e-05	3.10742e-05	3.4817e-05	5.26522e-05	3.66978e-05	6.94817e-05	5.83141e-05
NC_010473.1	fhuC_locusTag_ECDH10B_RS00665	0.000229374	0.000112972	0.000178767	0.000116998	9.62854e-05	0.000109931	0.000123963	0.000134014	0.000155745
NC_010473.1	fhuD_locusTag_ECDH10B_RS00670	0.000142514	7.63643e-05	0.000103938	8.53356e-05	0.000114867	0.000105137	9.4074e-05	0.000152671	0.000132028
NC_010473.1	fhuE_locusTag_ECDH10B_RS06055	0.00772788	0.00101496	0.00695245	0.000943697	0.00442571	0.00464807	0.0021638	0.00213008	0.00586809
NC_010473.1	fhuF_locusTag_ECDH10B_RS23080	0.0100861	0.00419517	0.0061788	0.00501789	0.00696424	0.00725401	0.00570703	0.00732198	0.00941477
NC_010473.1	fic_locusTag_ECDH10B_RS17980	0.000789037	0.000684864	0.000584643	0.000376815	0.000497031	0.000700212	0.00108983	0.00075105	0.000702387
NC_010473.1	fieF_locusTag_ECDH10B_RS20900	0.000698499	0.000828499	0.000772543	0.000770472	0.000619827	0.000808238	0.00070665	0.000891811	0.000638537
NC_010473.1	fimZ_locusTag_ECDH10B_RS02505	0	6.94614e-06	7.72864e-06	9.91116e-06	7.4416e-06	0	0	2.80666e-05	1.83645e-05
NC_010473.1	fis_locusTag_ECDH10B_RS17460	0.042859	0.0360777	0.040602	0.0412465	0.0386809	0.0337617	0.0433299	0.0400003	0.0405008
NC_010473.1	fiu_locusTag_ECDH10B_RS04485	0.0311719	0.00328675	0.025726	0.00348307	0.0187182	0.00677971	0.00249256	0.00254531	0.00753966
NC_010473.1	fixA_locusTag_ECDH10B_RS00215	4.98794e-05	3.16582e-05	2.78363e-05	1.57984e-05	1.51129e-05	4.66226e-05	8.41836e-06	2.54846e-05	1.39871e-05
NC_010473.1	fixB_locusTag_ECDH10B_RS00220	3.7477e-05	5.27206e-05	4.18846e-05	5.0757e-05	2.54825e-05	3.17437e-05	3.32612e-05	5.53033e-05	3.11415e-05
NC_010473.1	fixC_locusTag_ECDH10B_RS00225	1.00802e-05	9.92745e-06	1.01507e-05	4.65131e-06	0	5.67177e-06	1.47429e-05	1.55777e-05	1.34243e-05
NC_010473.1	fixX_locusTag_ECDH10B_RS00230	4.22527e-05	3.27696e-05	6.73042e-05	6.26533e-05	4.03802e-05	2.09934e-05	0	1.46651e-05	0
NC_010473.1	fklB_locusTag_ECDH10B_RS22460	0.0209577	0.0226108	0.023101	0.0225907	0.021564	0.0253591	0.0249565	0.0191151	0.0231998
NC_010473.1	fkpA_locusTag_ECDH10B_RS17900	0.0296066	0.0255242	0.0280043	0.0212258	0.0195436	0.0297228	0.0274919	0.0186153	0.0204239
NC_010473.1	fkpB_locusTag_ECDH10B_RS00135	0.00398252	0.00403452	0.00321295	0.00327694	0.00373505	0.00357889	0.00462407	0.00400153	0.00428714
NC_010473.1	fldA_locusTag_ECDH10B_RS03835	0.0210529	0.0195356	0.0193434	0.0241443	0.0225261	0.0224745	0.0230168	0.0244138	0.0234473
NC_010473.1	fldB_locusTag_ECDH10B_RS15580	0.00319036	0.00301593	0.00257009	0.00327516	0.0033228	0.00326772	0.0031396	0.00277711	0.00288009
NC_010473.1	flgA_locusTag_ECDH10B_RS05905	2.74263e-05	1.46087e-05	1.47255e-05	0	4.40989e-05	3.41286e-05	4.07924e-05	3.69195e-05	1.91863e-05
NC_010473.1	flgB_locusTag_ECDH10B_RS05910	1.41065e-05	0	0	0	0	0	0	0	7.91122e-06
NC_010473.1	flgC_locusTag_ECDH10B_RS05915	1.35735e-05	1.17168e-05	0	0	1.1724e-05	0	1.29664e-05	0	0
NC_010473.1	flgD_locusTag_ECDH10B_RS05920	1.10752e-05	0	1.40231e-05	3.005e-05	9.23675e-06	3.07685e-05	0	1.77192e-05	3.70889e-05
NC_010473.1	flgE_locusTag_ECDH10B_RS05925	5.76095e-05	6.67967e-05	7.51755e-05	4.50667e-05	6.68391e-05	5.85287e-05	9.06266e-05	7.11034e-05	9.18237e-05
NC_010473.1	flgF_locusTag_ECDH10B_RS05930	9.89656e-06	4.47093e-05	2.59726e-05	9.2629e-06	7.75492e-06	2.89415e-05	2.24327e-05	5.90195e-06	0
NC_010473.1	flgG_locusTag_ECDH10B_RS05935	0.000126882	9.32841e-05	7.96563e-05	4.74539e-05	0.000136491	4.79152e-05	9.9152e-05	6.29686e-05	8.35397e-05
NC_010473.1	flgH_locusTag_ECDH10B_RS05940	3.51413e-05	7.15717e-06	2.09513e-05	0	8.40982e-06	4.32441e-05	7.03437e-06	5.88746e-06	2.84173e-05
NC_010473.1	flgI_locusTag_ECDH10B_RS05945	3.59549e-05	3.07973e-05	2.77405e-05	5.01527e-05	3.07679e-05	2.28693e-05	5.32327e-05	4.11217e-05	5.13411e-05
NC_010473.1	flgJ_locusTag_ECDH10B_RS05950	1.54385e-05	2.70102e-05	1.11653e-05	7.79611e-06	1.40184e-05	8.73518e-06	2.01379e-05	0	1.22143e-05
NC_010473.1	flgK_locusTag_ECDH10B_RS05955	4.19743e-05	4.06539e-05	3.81112e-05	4.11281e-05	4.30898e-05	6.33897e-05	4.4603e-05	9.21952e-05	5.03573e-05
NC_010473.1	flgL_locusTag_ECDH10B_RS05960	0.000126187	6.52716e-05	8.18775e-05	0.000113793	7.60862e-05	9.54434e-05	0.000127339	0.00010257	9.81874e-05
NC_010473.1	flgM_locusTag_ECDH10B_RS05900	0.000676469	0.000416727	0.000215664	0.00055856	0.000442502	0.000410495	0.000346616	0.000401356	0.000586593
NC_010473.1	flgN_locusTag_ECDH10B_RS05895	9.95974e-05	0.000121101	0.000175299	6.91224e-05	8.07599e-05	0.000112469	0.000184093	8.71534e-05	0.000126601
NC_010473.1	flhA_locusTag_ECDH10B_RS10350	1.53803e-05	6.52122e-06	3.33291e-06	4.36088e-06	4.12324e-06	1.80688e-05	0	2.53394e-06	1.16379e-05
NC_010473.1	flhB_locusTag_ECDH10B_RS10355	0	1.02686e-05	0	0	0	0	4.07374e-06	4.2369e-07	0
NC_010473.1	flhD_locusTag_ECDH10B_RS10415	0.00344401	0.00208342	0.00294497	0.002428	0.00303694	0.0033024	0.00370687	0.00257935	0.00232006
NC_010473.1	flhE_locusTag_ECDH10B_RS10345	4.09647e-05	1.08016e-05	0	0	0	5.31246e-05	0	0	0
NC_010473.1	fliA_locusTag_ECDH10B_RS10565	0	7.56131e-06	0	0	0	1.18544e-05	0	0	0
NC_010473.1	fliD_locusTag_ECDH10B_RS10575	1.34739e-05	1.96588e-05	4.83937e-06	1.04561e-05	7.26983e-06	1.14168e-05	1.04102e-05	1.19186e-05	2.27969e-05
NC_010473.1	fliE_locusTag_ECDH10B_RS10635	5.57968e-05	2.93452e-05	1.52198e-05	3.63939e-05	1.61076e-05	4.51246e-05	1.86927e-05	1.34059e-05	2.36188e-05
NC_010473.1	fliF_locusTag_ECDH10B_RS10640	9.27902e-06	2.50327e-06	0	0	0	0	4.705e-06	5.83301e-06	3.41814e-06
NC_010473.1	fliG_locusTag_ECDH10B_RS10645	1.1058e-05	0	4.23266e-06	0	7.40901e-06	0	0	9.696e-06	3.80996e-06
NC_010473.1	fliH_locusTag_ECDH10B_RS10650	0	0	0	0	0	8.77643e-06	0	0	0
NC_010473.1	fliI_locusTag_ECDH10B_RS10655	0	0	0	0	4.29277e-06	0	1.88272e-05	7.52263e-06	4.08098e-06
NC_010473.1	fliJ_locusTag_ECDH10B_RS10660	0	0	0	0	0	0	0	0	0
NC_010473.1	fliK_locusTag_ECDH10B_RS10665	2.62497e-05	1.76378e-05	4.26132e-06	1.38148e-05	2.60908e-05	5.29243e-06	1.02469e-05	9.24934e-06	1.23233e-05
NC_010473.1	fliL_locusTag_ECDH10B_RS10670	1.24615e-05	0	0	0	0	0	0	1.9248e-05	2.48685e-05
NC_010473.1	fliM_locusTag_ECDH10B_RS10675	3.50043e-05	1.52463e-05	0	6.18903e-06	7.06566e-06	0	0	2.15745e-05	7.38625e-06
NC_010473.1	fliN_locusTag_ECDH10B_RS10680	4.24919e-05	3.15692e-05	1.10703e-05	4.34454e-05	3.80622e-05	3.31776e-05	0	3.44075e-05	5.19203e-05
NC_010473.1	fliO_locusTag_ECDH10B_RS10685	0	0	0	0	0	0	2.95371e-05	1.39859e-05	9.82139e-06
NC_010473.1	fliP_locusTag_ECDH10B_RS10690	1.05601e-05	0	1.53504e-05	0	0	1.09006e-05	1.56246e-05	1.29782e-05	1.01495e-05
NC_010473.1	fliQ_locusTag_ECDH10B_RS10695	0	0	0	0	0	0	1.87772e-05	0	0
NC_010473.1	fliR_locusTag_ECDH10B_RS10700	0	5.49168e-06	0	0	9.09507e-06	0	0	5.21577e-06	0
NC_010473.1	fliS_locusTag_ECDH10B_RS10580	8.87209e-05	1.07318e-05	6.02855e-05	1.34985e-05	0	0	2.82986e-05	7.00026e-05	2.06336e-05
NC_010473.1	fliT_locusTag_ECDH10B_RS10585	0	0	4.0055e-05	1.63002e-05	0	3.77616e-05	0	2.53432e-05	9.99385e-06
NC_010473.1	fliY_locusTag_ECDH10B_RS10555	0.00922996	0.00915317	0.0226893	0.0244497	0.0398244	0.0142415	0.00808889	0.0263312	0.0146277
NC_010473.1	fliZ_locusTag_ECDH10B_RS10560	3.60947e-05	2.62101e-05	1.7662e-05	0	2.41863e-05	2.59675e-05	4.18898e-05	3.61738e-05	2.20476e-05
NC_010473.1	flk_locusTag_ECDH10B_RS12630	0.000872502	0.000575019	0.000568192	0.000578141	0.000627856	0.000642824	0.000710291	0.000597717	0.00102163
NC_010473.1	flu_locusTag_ECDH10B_RS10950	0.00104198	0.00153069	0.00224422	0.00173961	0.00197508	0.00298523	0.00250461	0.00192239	0.00182643
NC_010473.1	flxA_locusTag_ECDH10B_RS08700	0.000120082	0.00010273	7.41687e-05	7.18834e-05	9.6185e-05	0.00014854	0.000114864	3.77595e-05	0.00014888
NC_010473.1	fmt_locusTag_ECDH10B_RS17595	0.00515758	0.00459771	0.0046344	0.00494559	0.00473112	0.00443793	0.00519845	0.00488657	0.00484444
NC_010473.1	fnr_locusTag_ECDH10B_RS07485	0.0118248	0.00936321	0.00907373	0.0102712	0.0109809	0.0110845	0.0106898	0.0104462	0.0109623
NC_010473.1	focB_locusTag_ECDH10B_RS13515	0	6.11357e-06	1.76329e-05	3.1511e-05	8.31588e-06	0	3.3427e-05	0	1.21775e-05
NC_010473.1	folA_locusTag_ECDH10B_RS00250	0.00523483	0.0052722	0.00473869	0.00508209	0.00502202	0.00520936	0.00474785	0.00506377	0.00538628
NC_010473.1	folB_locusTag_ECDH10B_RS16440	0.00122723	0.00148966	0.0014118	0.00135032	0.00132875	0.000778846	0.00121742	0.00160035	0.00139923
NC_010473.1	folC_locusTag_ECDH10B_RS12600	0.00218776	0.00198562	0.00189849	0.00186914	0.00166468	0.00178659	0.0023988	0.00225458	0.0021368
NC_010473.1	folD_locusTag_ECDH10B_RS02475	0.00980684	0.00876779	0.00898637	0.00905874	0.00869012	0.00890271	0.010893	0.00791217	0.00942999
NC_010473.1	folE_locusTag_ECDH10B_RS11740	0.00897474	0.00707116	0.00624175	0.00695354	0.00752553	0.00740163	0.00802101	0.0080775	0.00816738
NC_010473.1	folK_locusTag_ECDH10B_RS00615	0.00136086	0.00124571	0.00112946	0.00130118	0.00127547	0.000933522	0.00127051	0.0013967	0.00157839
NC_010473.1	folM_locusTag_ECDH10B_RS08910	0.000788234	0.000432614	0.000579291	0.00054503	0.000672122	0.000415924	0.000739109	0.000827529	0.000991665
NC_010473.1	folP_locusTag_ECDH10B_RS17025	0.00152115	0.00143616	0.00123032	0.0015148	0.00145092	0.00151744	0.00151792	0.00156781	0.00161283
NC_010473.1	folX_locusTag_ECDH10B_RS12540	0.00884536	0.00703884	0.00786923	0.00864149	0.00940078	0.0076772	0.00753341	0.0078985	0.00754901
NC_010473.1	fpr_locusTag_ECDH10B_RS20945	0.00234084	0.00192281	0.00205207	0.00259282	0.00262809	0.00260002	0.00253463	0.00334229	0.00315294
NC_010473.1	frc_locusTag_ECDH10B_RS12895	0.000149227	0.000120394	0.000123452	0.000128429	0.000101119	0.000126879	0.000114636	0.000132352	0.000116842
NC_010473.1	frdA_locusTag_ECDH10B_RS22190	0.00108003	0.00135606	0.000857767	0.00126405	0.0010061	0.00223565	0.00143278	0.00161343	0.000885193
NC_010473.1	frdC_locusTag_ECDH10B_RS22180	0.00124086	0.0013158	0.000865788	0.0010399	0.000674757	0.00150901	0.00125615	0.0010932	0.000854252
NC_010473.1	frdD_locusTag_ECDH10B_RS22175	0.00111231	0.00160253	0.000920863	0.00100393	0.00069356	0.00119086	0.00127116	0.00123175	0.00067303
NC_010473.1	fre_locusTag_ECDH10B_RS20515	0.00500281	0.00430939	0.00440484	0.00205654	0.0017972	0.00246276	0.00267971	0.00188679	0.00208143
NC_010473.1	frlA_locusTag_ECDH10B_RS18025	4.71195e-06	1.02136e-05	3.7511e-06	5.55008e-06	0	0	0	0	3.91198e-06
NC_010473.1	frlB_locusTag_ECDH10B_RS18030	9.39348e-05	7.50767e-05	0.000144899	9.71431e-05	3.25444e-05	6.84117e-05	5.50071e-05	0.000103302	6.65145e-05
NC_010473.1	frlC_locusTag_ECDH10B_RS18035	7.26922e-05	7.28204e-05	4.43263e-05	8.19403e-05	3.38462e-05	5.77221e-05	7.22094e-05	4.53475e-05	3.29453e-05
NC_010473.1	frlD_locusTag_ECDH10B_RS18040	3.2796e-05	3.8796e-05	2.248e-05	4.98601e-05	7.56287e-06	1.91486e-05	1.49291e-05	2.16849e-05	2.20408e-05
NC_010473.1	frlR_locusTag_ECDH10B_RS18045	0.000967333	0.000703814	0.000618682	0.000713095	0.000751206	0.000734942	0.000735949	0.000757406	0.000607144
NC_010473.1	frmA_locusTag_ECDH10B_RS01595	0.00474629	0.00482283	0.00472012	0.00482822	0.00453465	0.00508046	0.00412602	0.0040951	0.00366387
NC_010473.1	frmB_locusTag_ECDH10B_RS01590	0.0013563	0.00136362	0.00128464	0.00120164	0.00113689	0.00115162	0.00132039	0.00145202	0.00116395
NC_010473.1	frmR_locusTag_ECDH10B_RS01600	0.00168081	0.00181122	0.00149446	0.00115181	0.00130417	0.00149681	0.00117928	0.00169692	0.00104309
NC_010473.1	frr_locusTag_ECDH10B_RS00765	0.0363215	0.0308021	0.0303015	0.0357365	0.0326164	0.0336232	0.0333578	0.031221	0.0302934
NC_010473.1	frsA_locusTag_ECDH10B_RS01115	0.00171646	0.00136283	0.001203	0.00171971	0.0016581	0.00179283	0.00152757	0.00190663	0.00144115
NC_010473.1	fruA_locusTag_ECDH10B_RS11815	0.0154166	0.0168301	0.0147773	0.0116091	0.0129487	0.0196281	0.0168784	0.0151487	0.0160785
NC_010473.1	fruK_locusTag_ECDH10B_RS11820	0.00908683	0.0084619	0.00789718	0.0064416	0.00681425	0.0089771	0.0109679	0.0095977	0.00902578
NC_010473.1	frvB_locusTag_ECDH10B_RS20815	1.43544e-05	1.04459e-05	1.03783e-05	9.59383e-06	1.12898e-05	6.31971e-06	2.86943e-05	1.02866e-05	2.93964e-05
NC_010473.1	frvR_locusTag_ECDH10B_RS20805	7.31404e-06	8.43568e-06	4.03675e-06	7.53729e-06	9.63463e-06	0	1.12273e-05	3.77783e-06	1.35116e-05
NC_010473.1	frvX_locusTag_ECDH10B_RS20810	1.35962e-05	1.29167e-05	4.20282e-05	3.87145e-05	6.14182e-05	1.42618e-05	6.23691e-05	4.8592e-05	3.20644e-05
NC_010473.1	frwB_locusTag_ECDH10B_RS21080	0.000128058	3.86917e-05	3.19777e-05	7.78606e-05	1.55073e-05	0.000100829	8.62684e-05	0.000111527	4.47059e-05
NC_010473.1	frwC_locusTag_ECDH10B_RS21075	0	7.8323e-06	5.30575e-06	5.44079e-06	8.78165e-06	7.88357e-06	6.69428e-06	9.67591e-06	0
NC_010473.1	frwD_locusTag_ECDH10B_RS21095	5.13885e-05	3.77179e-05	4.28259e-05	8.37546e-05	7.82477e-05	1.91385e-05	7.54018e-05	6.56885e-05	5.4113e-05
NC_010473.1	fsaA_locusTag_ECDH10B_RS04590	0.000521117	0.00043489	0.00041888	0.000356236	0.000400774	0.000425585	0.000463748	0.000412464	0.000491231
NC_010473.1	fsaB_locusTag_ECDH10B_RS21065	0.000119697	8.7822e-05	0.000110231	7.34881e-05	7.57534e-05	0.00030627	0.000218573	0.000192359	0.000148711
[truncated: 3,273 more rows]

## Sheet: Molecular_Weight
Reference	Gene	Molecular_weight_(g/mol)
[truncated: 4,517 more rows]

## Sheet: Proteome_Fraction
Reference	Gene	Control	State_1	State_2	State_3	State_4	State_5	State_6	State_7	State_8
[truncated: 4,517 more rows]
