# Supplementary material for: Genetic circuit characterization by inferring RNA polymerase movement and ribosome usage
Source: Nat Commun. 2020 Oct 5;11:5001. doi: 10.1038/s41467-020-18630-2 (PMC7536230; doi:10.1038/s41467-020-18630-2)
Supplement: Supplementary file 6 — Source Data [file 41467_2020_18630_MOESM6_ESM.xlsx]

## Sheet: Source_data_Figure_1c
IPTG	-	+	-	+	-	+	-	+
aTc	-	-	+	+	-	-	+	+
Ara	-	-	-	-	+	+	+	+
Output (RPU)	Probability
0.00102621	0.378264	0	0.340935	0.361801	0.85801	0.385359	0.124672	0.0479651
0.00119854	0.366267	0.0114841	0.50171	0.540373	0.813107	0.563536	0.131234	0
0.0013998	0.367678	0	0.685291	0.729814	0.890777	0.722376	0.125984	0
0.00163487	0.396613	0	0.718358	0.715839	0.629854	0.777624	0.12336	0
0.00190941	0.745942	0	0.68187	0.723602	0.42233	0.657459	0.119423	0.0334302
0.00223005	0.533522	0.0114841	1	0.982919	0.271845	0.958564	0.148294	0
0.00260454	0.690896	0	0.889396	0.944099	0.114078	0.799724	0.300525	0
0.00304191	0.834157	0	0.945268	1	0.0497573	1	0.312336	0.0406977
0.00355273	0.912491	0.0128092	0.750285	0.781056	0.0254854	0.756906	0.304462	0
0.00414933	0.865914	0	0.68187	0.723602	0.00485437	0.745856	0.473753	0.0392442
0.00484611	1	0.0150177	0.45496	0.465839	0.00121359	0.498619	0.46063	0.0421512
0.0056599	0.894143	0.014576	0.265678	0.31677	0.00364078	0.255525	0.468504	0.0537791
0.00661035	0.734651	0	0.111745	0.128882	0.00242718	0.153315	0.633858	0.0581395
0.00772041	0.570924	0.0273852	0.036488	0.076087	0.00485437	0.0718232	0.723097	0.0479651
0.00901688	0.402258	0.014576	0.0193843	0.0388199	0.00242718	0.0262431	0.854331	0.059593
0.0105311	0.216655	0.0128092	0.0148233	0.00776398	0.00121359	0.0151934	0.975066	0.100291
0.0122995	0.0959774	0.0269435	0.00342075	0.00621118	0.00121359	0.0124309	0.874016	0.101744
0.0143649	0.0345801	0.0300353	0.00114025	0.0015528	0.00364078	0.00414365	1	0.100291
0.0167772	0.0119972	0.0309187	0	0.00310559	0.00606796	0.00276243	0.645669	0.136628
0.0195945	0.00494001	0.0216431	0.00570125	0	0.00728155	0.00276243	0.565617	0.164244
0.022885	0.000705716	0.0379859	0.0022805	0.0015528	0.00485437	0.00276243	0.450131	0.171512
0.026728	0.000705716	0.0481449	0.00342075	0.00465839	0.00242718	0.00414365	0.278215	0.215116
0.0312163	0	0.0565371	0.004561	0.00465839	0	0.00276243	0.160105	0.306686
0.0364584	0	0.0512367	0.0148233	0.00310559	0.00121359	0.00414365	0.111549	0.367733
0.0425808	0	0.0499117	0.0148233	0.0124224	0	0.00276243	0.0695538	0.375
0.0497312	0.000705716	0.0675795	0.004561	0.00931677	0.00121359	0.00690608	0.0275591	0.489826
0.0580825	0.000705716	0.0459364	0.004561	0.00931677	0	0.00552486	0.015748	0.481105
0.0678361	0.000705716	0.0468198	0.00684151	0.0124224	0	0.00414365	0.0275591	0.579942
0.0792276	0.00211715	0.0340106	0.0022805	0.00776398	0	0.00276243	0.0131234	0.539244
0.092532	0.00211715	0.0207597	0.00342075	0.00465839	0	0.00138122	0.00656168	0.59593
0.108071	0.00141143	0.014576	0.00114025	0.0015528	0	0.00276243	0.00787402	0.622093
0.126219	0.000705716	0.0132509	0	0	0	0.00276243	0.00918635	0.726744
0.147414	0.000705716	0.00618375	0.00342075	0	0	0	0.011811	0.847384
0.172169	0.000705716	0.00883392	0.00114025	0.0015528	0	0.00138122	0.0104987	0.821221
0.201081	0	0.0123675	0	0.00310559	0	0	0.011811	0.885174
0.234848	0.000705716	0.00750883	0	0	0	0	0.00656168	1
0.274285	0	0.0119258	0	0	0	0	0.00393701	0.991279
0.320345	0	0.0128092	0	0.0015528	0	0	0.0104987	0.87936
0.37414	0	0.0106007	0	0	0	0	0.00262467	0.780523
0.436968	0	0.0136926	0	0	0	0	0.00131234	0.770349
0.510347	0	0.0225265	0	0	0	0	0.00131234	0.56686
0.596048	0	0.0481449	0	0	0	0	0.00131234	0.430233
0.69614	0	0.100707	0	0	0	0	0	0.265988
0.813041	0	0.259276	0	0	0	0	0	0.168605
0.949572	0	0.534011	0	0	0	0	0	0.114826
1.10903	0	0.861749	0	0	0	0	0	0.0610465
1.29527	0	1	0	0	0	0	0	0.0290698
1.51278	0	0.934629	0	0	0	0	0	0.0188953
1.76681	0	0.830389	0	0	0	0	0	0.0159884
2.06351	0	0.513693	0	0	0	0	0	0.00726744
2.41003	0	0.26811	0	0	0	0	0	0.00145349
2.81474	0	0.162102	0	0	0	0	0	0
3.28741	0	0.0967314	0	0	0	0	0	0.00290698
3.83946	0	0.0764134	0	0	0	0	0	0
4.4842	0	0.0560954	0	0	0	0	0	0
5.23722	0	0.0287102	0	0	0	0	0	0.00145349
6.1167	0	0.0238516	0	0	0	0	0	0
7.14385	0	0.00795053	0	0	0	0	0	0
8.3435	0	0.00397527	0	0	0	0	0	0
9.7446	0	0.00132509	0	0	0	0	0	0
11.381	0	0.00132509	0	0	0	0	0	0
13.2922	0	0	0	0	0	0	0	0
15.5243	0	0	0	0	0	0	0	0
18.1312	0	0	0	0	0	0	0	0

## Sheet: Source_data_Figure_1d
	IPTG	-	+	-	+	-	+	-	+			IPTG	-	+	-	+	-	+	-	+					IPTG	-	+	-	+	-	+	-	+			IPTG	-	+	-	+	-	+	-	+
	aTc	-	-	+	+	-	-	+	+			aTc	-	-	+	+	-	-	+	+					aTc	-	-	+	+	-	-	+	+			aTc	-	-	+	+	-	-	+	+
	Ara	-	-	-	-	+	+	+	+			Ara	-	-	-	-	+	+	+	+					Ara	-	-	-	-	+	+	+	+			Ara	-	-	-	-	+	+	+	+
		RNAP Flux (RNAP/s per DNA)											RNAP Flux (RNAP/s per DNA)													Ribosome Occupancy (#)											Ribosome Occupancy (#)
Nucleotide	Position on plasmid (nt)	circuit plasmid									Nucleotide	Position on plasmid (nt)	reporter plasmid											Nucleotide	Position on plasmid (nt)	circuit plasmid									Nucleotide	Position on plasmid (nt)	reporter plasmid
1	1910	1.40748e-08	4.73108e-08	1e-08	1e-08	1e-08	1e-08	5.85475e-08	3.67062e-08		1	950	7.66047e-06	3.81984e-06	1.93976e-06	3.17609e-06	2.3947e-06	1.42292e-06	1.0465e-05	1.74937e-05				1	1910	0.0001	0.0001	0.0001	0.0001	0.0001	0.0001	0.0001	0.0001		1	950	0.0001	0.0001	0.0001	0.0001	0.0001	0.00115297	0.0001	0.0001
2	1911	1e-08	4.73108e-08	1e-08	1e-08	1e-08	1e-08	5.85475e-08	3.67062e-08		2	951	7.17801e-06	3.81984e-06	1.7453e-06	2.9203e-06	2.70355e-06	1.42292e-06	8.76617e-06	1.74937e-05				2	1911	0.0001	0.0001	0.0001	0.0001	0.0001	0.0001	0.0001	0.0001		2	951	0.0001	0.0001	0.0001	0.0001	0.0001	0.00115297	0.0001	0.0001
3	1912	1e-08	4.73108e-08	1e-08	1e-08	1e-08	1e-08	5.85475e-08	3.67062e-08		3	952	6.86319e-06	4.08381e-06	1.93976e-06	2.67296e-06	2.3947e-06	1.42292e-06	7.96124e-06	1.74937e-05				3	1912	0.0001	0.0001	0.0001	0.0001	0.0001	0.0001	0.0001	0.0001		3	952	0.0001	0.0001	0.0001	0.0001	0.0001	0.0001	0.0001	0.0001
4	1913	1e-08	4.73108e-08	1e-08	1e-08	1e-08	1e-08	5.85475e-08	3.67062e-08		4	953	5.9521e-06	3.81984e-06	1.38083e-06	2.67296e-06	2.3947e-06	1.42292e-06	7.57016e-06	1.66943e-05				4	1913	0.0001	0.0001	0.0001	0.0001	0.0001	0.0001	0.0001	0.0001		4	953	0.0001	0.0001	0.0001	0.0001	0.0001	0.0001	0.0001	0.0001
5	1914	1e-08	4.73108e-08	1e-08	1e-08	1e-08	1e-08	1e-08	3.67062e-08		5	954	5.3731e-06	3.81984e-06	1.38083e-06	2.43421e-06	2.10063e-06	1.42292e-06	6.81122e-06	1.66943e-05				5	1914	0.0001	0.0001	0.0001	0.0001	0.0001	0.0001	0.0001	0.0001		5	954	0.0001	0.0001	0.0001	0.0001	0.0001	0.0001	0.0001	0.0001
6	1915	1e-08	4.73108e-08	1e-08	1e-08	1e-08	1e-08	1e-08	3.67062e-08		6	955	4.28562e-06	3.81984e-06	1.21126e-06	1.77147e-06	1.82177e-06	9.87527e-07	6.08384e-06	1.66943e-05				6	1915	0.0001	0.0001	0.0001	0.0001	0.0001	0.0001	0.0001	0.0001		6	955	0.0001	0.0001	0.0001	0.0001	0.0001	0.0001	0.0001	0.0001
7	1916	1e-08	4.73108e-08	1e-08	1e-08	1e-08	1e-08	1e-08	3.67062e-08		7	956	4.02888e-06	3.81984e-06	1.38083e-06	1.5691e-06	1.55861e-06	9.87527e-07	6.08384e-06	1.59095e-05				7	1916	0.0001	0.0001	0.0001	0.0001	0.0001	0.0001	0.0001	0.0001		7	956	0.0001	0.0001	0.0001	0.0001	0.0001	0.0001	0.0001	0.0001
8	1917	1e-08	1.47135e-07	1e-08	1e-08	1e-08	1e-08	1e-08	3.67062e-08		8	957	3.77835e-06	3.81984e-06	1.05046e-06	1.5691e-06	1.0817e-06	9.87527e-07	5.73224e-06	1.47602e-05				8	1917	0.0001	0.0001	0.0001	0.0001	0.0001	0.0001	0.0001	0.0001		8	957	0.0001	0.0001	0.0001	0.0001	0.0001	0.0001	0.0001	0.0001
9	1918	1e-08	1.47135e-07	1e-08	1e-08	1e-08	1e-08	1e-08	3.67062e-08		9	958	3.41441e-06	3.81984e-06	1.21126e-06	1.37641e-06	1.0817e-06	9.87527e-07	5.05374e-06	1.51396e-05				9	1918	0.0001	0.0001	0.0001	0.0001	0.0001	0.0001	0.0001	0.0001		9	958	0.0001	0.0001	0.0001	0.0001	0.0001	0.0001	0.0001	0.0001
10	1919	1.40748e-08	2.85733e-07	1e-08	1e-08	8.09135e-08	1e-08	1e-08	3.67062e-08		10	959	3.41441e-06	3.56279e-06	1.05046e-06	1.37641e-06	1.0817e-06	9.87527e-07	5.05374e-06	1.47602e-05				10	1919	0.0001	0.0001	0.0001	0.0001	0.0001	0.0001	0.0001	0.0001		10	959	0.0001	0.0001	0.0001	0.0001	0.0001	0.0001	0.0001	0.0001
11	1920	4.37721e-08	2.85733e-07	1e-08	1e-08	8.09135e-08	1e-08	1e-08	3.67062e-08		11	960	3.41441e-06	3.81984e-06	1.05046e-06	1.37641e-06	1.0817e-06	9.87527e-07	5.05374e-06	1.51396e-05				11	1920	0.0001	0.0001	0.0001	0.0001	0.0001	0.0001	0.0001	0.0001		11	960	0.0001	0.0001	0.0001	0.0001	0.0001	0.0001	0.0001	0.0001
12	1921	4.37721e-08	2.85733e-07	1e-08	1e-08	2.51638e-07	1e-08	1e-08	1.14155e-07		12	961	3.53413e-06	3.81984e-06	1.05046e-06	1.37641e-06	1.0817e-06	1.42292e-06	6.44354e-06	1.40127e-05				12	1921	0.0001	0.0001	0.0001	0.0001	0.0001	0.0001	0.0001	0.0001		12	961	0.0001	0.0001	0.0001	0.0001	0.0001	0.0001	0.0001	0.0001
13	1922	4.37721e-08	2.85733e-07	1e-08	1e-08	2.51638e-07	1e-08	1e-08	1.14155e-07		13	962	3.90284e-06	3.56279e-06	1.21126e-06	1.37641e-06	1.0817e-06	1.42292e-06	6.44354e-06	1.43846e-05				13	1922	0.0001	0.0001	0.0001	0.0001	0.0001	0.0001	0.0001	0.0001		13	962	0.0001	0.0001	0.0001	0.0001	0.0001	0.0001	0.0001	0.0001
14	1923	4.37721e-08	2.85733e-07	1e-08	1e-08	2.51638e-07	1e-08	1e-08	1.14155e-07		14	963	3.41441e-06	3.81984e-06	1.21126e-06	1.37641e-06	1.0817e-06	1.91775e-06	6.81122e-06	1.36446e-05				14	1923	0.0001	0.0001	0.0001	0.0001	0.0001	0.0001	0.0001	0.0001		14	963	0.0001	0.0001	0.0001	0.0001	0.0001	0.0001	0.0001	0.0001
15	1924	4.37721e-08	2.85733e-07	1e-08	1e-08	2.51638e-07	1e-08	1e-08	1.14155e-07		15	964	3.41441e-06	3.81984e-06	1.21126e-06	1.37641e-06	8.69319e-07	1.91775e-06	6.81122e-06	1.47602e-05				15	1924	0.0001	0.0001	0.0001	0.0001	0.0001	0.0001	0.0001	0.0001		15	964	0.0001	0.0001	0.0001	0.0001	0.0001	0.0001	0.0001	0.0001
16	1925	4.37721e-08	2.85733e-07	1e-08	1e-08	2.51638e-07	1e-08	1e-08	1.14155e-07		16	965	3.65545e-06	3.56279e-06	1.05046e-06	1.98326e-06	1.31171e-06	9.87527e-07	6.81122e-06	1.36446e-05				16	1925	0.0001	0.0001	0.0001	0.0001	0.0001	0.0001	0.0001	0.0001		16	965	0.0001	0.0001	0.0001	0.0001	0.0001	0.0001	0.0001	0.00168729
17	1926	4.37721e-08	2.85733e-07	1e-08	1e-08	2.51638e-07	1e-08	1e-08	1.14155e-07		17	966	3.2963e-06	3.56279e-06	8.98721e-07	1.98326e-06	1.55861e-06	9.87527e-07	5.05374e-06	1.32804e-05				17	1926	0.0001	0.0001	0.0001	0.0001	0.0001	0.0001	0.0001	0.0001		17	966	0.000713037	0.0001	0.0001	0.0001	0.0001	0.0001	0.0001	0.00168729
18	1927	4.37721e-08	1.47135e-07	1e-08	1e-08	2.51638e-07	1e-08	1e-08	1.14155e-07		18	967	3.41441e-06	3.31275e-06	1.05046e-06	1.98326e-06	1.31171e-06	9.87527e-07	5.38884e-06	1.292e-05				18	1927	0.0001	0.0001	0.0001	0.0001	0.0001	0.0001	0.0001	0.0001		18	967	0.000713037	0.0001	0.0001	0.0001	0.0001	0.0001	0.0001	0.0001
19	1928	4.37721e-08	1.47135e-07	1e-08	1e-08	2.51638e-07	1e-08	1e-08	1.14155e-07		19	968	3.41441e-06	2.83422e-06	1.21126e-06	1.98326e-06	1.0817e-06	9.87527e-07	5.05374e-06	1.32804e-05				19	1928	0.0001	0.0001	0.0001	0.0001	0.0001	0.0001	0.0001	0.0001		19	968	0.000713037	0.0001	0.0001	0.0001	0.0001	0.0001	0.0001	0.0001
20	1929	4.37721e-08	1.47135e-07	1e-08	1e-08	2.51638e-07	1e-08	1e-08	1.14155e-07		20	969	3.2963e-06	2.83422e-06	1.05046e-06	2.43421e-06	1.55861e-06	9.87527e-07	5.05374e-06	1.15174e-05				20	1929	0.0001	0.0001	0.0001	0.0001	0.0001	0.0001	0.0001	0.0001		20	969	0.000713037	0.0001	0.0001	0.0001	0.0001	0.0001	0.0001	0.0001
21	1930	4.37721e-08	1.47135e-07	1e-08	1e-08	2.51638e-07	1e-08	1e-08	1.14155e-07		21	970	3.17982e-06	2.60597e-06	8.98721e-07	2.9203e-06	1.55861e-06	9.87527e-07	5.05374e-06	1.11766e-05				21	1930	0.0001	0.0001	0.0001	0.0001	0.0001	0.0001	0.0001	0.0001		21	970	0.000713037	0.0001	0.0001	0.0001	0.0001	0.0001	0.0001	0.0001
22	1931	4.37721e-08	4.73108e-08	1e-08	1e-08	2.51638e-07	1e-08	1e-08	1.14155e-07		22	971	3.06497e-06	2.60597e-06	1.21126e-06	2.67296e-06	1.55861e-06	9.87527e-07	4.40897e-06	9.53318e-06				22	1931	0.0001	0.0001	0.0001	0.0001	0.0001	0.0001	0.0001	0.0001		22	971	0.000713037	0.0001	0.0001	0.0001	0.0001	0.0001	0.0001	0.0001
23	1932	4.37721e-08	4.73108e-08	1e-08	1e-08	2.51638e-07	1e-08	1e-08	1.14155e-07		23	972	2.84024e-06	2.60597e-06	1.21126e-06	2.67296e-06	1.55861e-06	1.91775e-06	5.05374e-06	1.01784e-05				23	1932	0.0001	0.0001	0.0001	0.0001	0.0001	0.0001	0.0001	0.0001		23	972	0.0001	0.0001	0.0001	0.0001	0.0001	0.0001	0.0001	0.0001
24	1933	4.37721e-08	4.73108e-08	1e-08	1e-08	2.51638e-07	1e-08	1e-08	3.67062e-08		24	973	2.62223e-06	2.60597e-06	1.05046e-06	2.9203e-06	1.82177e-06	1.91775e-06	5.38884e-06	1.05071e-05				24	1933	0.0001	0.0001	0.0001	0.0001	0.0001	0.0001	0.0001	0.0001		24	973	0.0001	0.0001	0.0001	0.0001	0.0001	0.0001	0.0001	0.0001
25	1934	4.37721e-08	4.73108e-08	1e-08	1e-08	2.51638e-07	1e-08	1e-08	3.67062e-08		25	974	2.84024e-06	1.96699e-06	1.05046e-06	3.71234e-06	1.82177e-06	1.91775e-06	5.38884e-06	9.85371e-06				25	1934	0.0001	0.0001	0.0001	0.0001	0.0001	0.0001	0.0001	0.0001		25	974	0.0001	0.0001	0.0001	0.0001	0.0001	0.0001	0.0001	0.0001
26	1935	4.37721e-08	4.73108e-08	1e-08	1e-08	2.51638e-07	1e-08	1e-08	3.67062e-08		26	975	2.41105e-06	1.96699e-06	1.05046e-06	3.71234e-06	1.82177e-06	1.42292e-06	5.73224e-06	8.90457e-06				26	1935	0.0001	0.0001	0.0001	0.0001	0.0001	0.0001	0.0001	0.0001		26	975	0.0001	0.0001	0.0001	0.0001	0.0001	0.0001	0.0001	0.0001
27	1936	4.37721e-08	4.73108e-08	1e-08	1e-08	2.51638e-07	1e-08	1e-08	1e-08		27	976	2.41105e-06	2.1722e-06	1.05046e-06	3.99253e-06	1.82177e-06	1.42292e-06	5.38884e-06	7.99325e-06				27	1936	0.0001	0.0001	0.0001	0.0001	0.0001	0.0001	0.0001	0.0001		27	976	0.0001	0.0001	0.0001	0.0001	0.0001	0.0001	0.0001	0.000674919
28	1937	4.37721e-08	1e-08	1e-08	1e-08	2.51638e-07	1e-08	1e-08	1e-08		28	977	3.06497e-06	2.83422e-06	1.05046e-06	4.87985e-06	2.10063e-06	1.42292e-06	6.08384e-06	9.53318e-06				28	1937	0.0001	0.0001	0.0001	0.0001	0.0001	0.0001	0.0001	0.0001		28	977	0.0001	0.0001	0.0001	0.0001	0.0001	0.0001	0.0001	0.000674919
29	1938	4.37721e-08	1e-08	1e-08	1e-08	2.51638e-07	1e-08	1e-08	1e-08		29	978	2.84024e-06	2.60597e-06	1.05046e-06	4.5764e-06	1.82177e-06	6.16647e-07	5.38884e-06	8.90457e-06				29	1938	0.0001	0.0001	0.0001	0.0001	0.0001	0.0001	0.0001	0.0001		29	978	0.0001	0.0001	0.0001	0.0001	0.0001	0.0001	0.0001	0.000674919
30	1939	1.40748e-08	1e-08	1e-08	1e-08	2.51638e-07	1e-08	1e-08	1e-08		30	979	3.41441e-06	2.1722e-06	1.05046e-06	4.5764e-06	1.82177e-06	6.16647e-07	4.72708e-06	1.05071e-05				30	1939	0.0001	0.0001	0.0001	0.0001	0.0001	0.0001	0.0001	0.0001		30	979	0.0001	0.0001	0.0001	0.0001	0.0001	0.0001	0.0001	0.000674919
31	1940	1.40748e-08	1e-08	1e-08	1e-08	2.51638e-07	1e-08	1e-08	1e-08		31	980	3.77835e-06	2.60597e-06	1.55891e-06	4.5764e-06	1.55861e-06	3.17536e-07	4.72708e-06	1.05071e-05				31	1940	0.0001	0.0001	0.0001	0.0001	0.0001	0.0001	0.0001	0.0001		31	980	0.0001	0.0001	0.0001	0.0001	0.0001	0.0001	0.0001	0.000674919
32	1941	1.40748e-08	1e-08	1e-08	1e-08	1e-08	1e-08	1e-08	1e-08		32	981	4.4163e-06	2.83422e-06	1.93976e-06	4.87985e-06	1.55861e-06	3.17536e-07	4.40897e-06	1.08398e-05				32	1941	0.0001	0.0001	0.0001	0.0001	0.0001	0.0001	0.0001	0.0001		32	981	0.0001	0.0001	0.0001	0.0001	0.0001	0.0001	0.0001	0.0001
33	1942	4.37721e-08	1e-08	1e-08	5.30175e-08	1e-08	1e-08	1e-08	1e-08		33	982	4.4163e-06	3.56279e-06	2.795e-06	5.19082e-06	1.55861e-06	3.17536e-07	5.73224e-06	1.08398e-05				33	1942	0.0001	0.0001	0.0001	0.0001	0.0001	0.0001	0.0001	0.0001		33	982	0.0001	0.0001	0.0001	0.0001	0.0001	0.0001	0.0001	0.0001
34	1943	4.37721e-08	1e-08	1e-08	5.30175e-08	1e-08	1e-08	1e-08	1e-08		34	983	4.28562e-06	3.81984e-06	3.02737e-06	6.50798e-06	1.55861e-06	9.87527e-07	7.57016e-06	1.25635e-05				34	1943	0.0001	0.0001	0.0001	0.0001	0.0001	0.0001	0.0001	0.0001		34	983	0.0001	0.0001	0.0001	0.0001	0.0001	0.0001	0.0001	0.0001
35	1944	4.37721e-08	1e-08	1e-08	5.30175e-08	1e-08	1e-08	1e-08	1e-08		35	984	5.09231e-06	4.91621e-06	3.26691e-06	9.08205e-06	1.82177e-06	9.87527e-07	8.76617e-06	1.70922e-05				35	1944	0.0001	0.0001	0.0001	0.0001	0.0001	0.0001	0.0001	0.0001		35	984	0.0001	0.0001	0.0001	0.0001	0.0001	0.0001	0.0001	0.0001
36	1945	8.50044e-08	1e-08	1e-08	5.30175e-08	1e-08	1e-08	1e-08	1e-08		36	985	5.3731e-06	4.91621e-06	3.26691e-06	9.47654e-06	2.70355e-06	9.87527e-07	9.60095e-06	1.95551e-05				36	1945	0.0001	0.0001	0.0001	0.0001	0.0001	0.0001	0.0001	0.0001		36	985	0.0001	0.0001	0.0001	0.0001	0.0001	0.0001	0.0001	0.000562433
37	1946	8.50044e-08	1e-08	1e-08	5.30175e-08	1e-08	1e-08	1e-08	1e-08		37	986	5.23197e-06	4.91621e-06	3.26691e-06	9.87753e-06	2.70355e-06	9.87527e-07	9.60095e-06	1.9978e-05				37	1946	0.0001	0.0001	0.0001	0.0001	0.0001	0.0001	0.0001	0.0001		37	986	0.0001	0.0001	0.0001	0.0001	0.0001	0.0001	0.0001	0.000562433
38	1947	8.50044e-08	1e-08	1e-08	5.30175e-08	1e-08	1e-08	1e-08	1e-08		38	987	5.23197e-06	4.63209e-06	3.26691e-06	1.0285e-05	3.02679e-06	9.87527e-07	1.18147e-05	2.21451e-05				38	1947	0.0001	0.0001	0.0001	0.0001	0.0001	0.0001	0.0001	0.0001		38	987	0.0001	0.0001	0.0001	0.0001	0.0001	0.0001	0.0001	0.000562433
39	1948	8.50044e-08	1e-08	1e-08	5.30175e-08	1e-08	1e-08	5.85475e-08	1e-08		39	988	5.9521e-06	4.91621e-06	3.76698e-06	1.06988e-05	3.71501e-06	9.87527e-07	1.13577e-05	2.30361e-05				39	1948	0.0001	0.0001	0.0001	0.0001	0.0001	0.0001	0.0001	0.0001		39	988	0.0001	0.0001	0.0001	0.0001	0.0001	0.0001	0.0001	0.000562433
40	1949	1.96149e-07	1e-08	1e-08	5.30175e-08	8.09135e-08	1e-08	5.85475e-08	1e-08		40	989	6.25018e-06	4.63209e-06	3.76698e-06	1.11189e-05	3.71501e-06	9.87527e-07	1.22786e-05	2.21451e-05				40	1949	0.0001	0.0001	0.0001	0.0001	0.0001	0.0001	0.0001	0.0001		40	989	0.0001	0.0001	0.0001	0.0001	0.0001	0.0001	0.0001	0.000562433
41	1950	1.3613e-07	1e-08	4.66561e-08	5.30175e-08	8.09135e-08	1e-08	5.66265e-07	1e-08		41	990	6.40134e-06	4.91621e-06	3.76698e-06	1.15453e-05	4.07937e-06	9.87527e-07	1.22786e-05	2.34867e-05				41	1950	0.0001	0.0001	0.0001	0.0001	0.0001	0.0001	0.0001	0.0001		41	990	0.0001	0.0001	0.0001	0.0001	0.0001	0.0001	0.0001	0.000562433
42	1951	1.3613e-07	1e-08	2.81778e-07	5.30175e-08	8.09135e-08	1e-08	8.15928e-07	1.14155e-07		42	991	6.40134e-06	4.91621e-06	3.26691e-06	1.24167e-05	4.84723e-06	1.42292e-06	1.42031e-05	2.48588e-05				42	1951	0.0001	0.0001	0.0001	0.0001	0.0001	0.0001	0.0001	0.0001		42	991	0.0001	0.0001	0.0001	0.0001	0.0001	0.0001	0.0001	0.0001
43	1952	1.3613e-07	1e-08	2.81778e-07	5.30175e-08	8.09135e-08	1e-08	8.15928e-07	1.14155e-07		43	992	6.40134e-06	6.11727e-06	3.51348e-06	1.24167e-05	5.66565e-06	1.42292e-06	1.42031e-05	2.6735e-05				43	1952	0.0001	0.0001	0.0001	0.0001	0.0001	0.0001	0.0001	0.0001		43	992	0.0001	0.0001	0.0001	0.0001	0.0001	0.0001	0.0001	0.0001
44	1953	1.3613e-07	1e-08	2.81778e-07	5.30175e-08	8.09135e-08	1e-08	8.15928e-07	1.14155e-07		44	993	6.86319e-06	8.81433e-06	4.56798e-06	1.47014e-05	5.25024e-06	2.46819e-06	1.52057e-05	2.86639e-05				44	1953	0.0001	0.0001	0.0001	0.0001	0.0001	0.0001	0.0001	0.0001		44	993	0.0001	0.0001	0.0001	0.0001	0.0001	0.0001	0.0001	0.0001
45	1954	1.3613e-07	1e-08	2.81778e-07	5.30175e-08	8.09135e-08	1e-08	8.15928e-07	1.14155e-07		45	994	6.5539e-06	8.45651e-06	4.56798e-06	1.42325e-05	5.25024e-06	2.46819e-06	1.42031e-05	2.81768e-05				45	1954	0.0001	0.0001	0.0001	0.0001	0.0001	0.0001	0.0001	0.0001		45	994	0.0001	0.0001	0.0001	0.0001	0.0001	0.0001	0.0001	0.0001
46	1955	1.3613e-07	4.73108e-08	2.81778e-07	5.30175e-08	8.09135e-08	1e-08	8.15928e-07	1.14155e-07		46	995	6.40134e-06	9.1779e-06	4.84817e-06	1.42325e-05	4.84723e-06	2.46819e-06	1.42031e-05	2.81768e-05				46	1955	0.0001	0.0001	0.0001	0.0001	0.0001	0.0001	0.0001	0.0001		46	995	0.0001	0.0001	0.0001	0.0001	0.0001	0.0001	0.0001	0.00112486
47	1956	1.3613e-07	4.73108e-08	2.81778e-07	5.30175e-08	8.09135e-08	1e-08	8.15928e-07	1.14155e-07		47	996	6.40134e-06	1.06886e-05	5.13481e-06	1.33125e-05	4.84723e-06	2.46819e-06	1.5717e-05	2.76929e-05				47	1956	0.0001	0.0001	0.0001	0.0001	0.0001	0.0001	0.0001	0.0001		47	996	0.0001	0.0001	0.0001	0.0001	0.0001	0.0001	0.0001	0.00112486
48	1957	1.3613e-07	4.73108e-08	2.81778e-07	5.30175e-08	8.09135e-08	1e-08	8.15928e-07	1.14155e-07		48	997	5.9521e-06	9.92206e-06	5.13481e-06	1.37695e-05	4.45687e-06	2.46819e-06	1.5717e-05	2.81768e-05				48	1957	0.0001	0.0001	0.0001	0.0001	0.0001	0.0001	0.0001	0.0001		48	997	0.0001	0.0001	0.0001	0.0001	0.0001	0.0001	0.0001	0.00112486
49	1958	1.3613e-07	4.73108e-08	2.81778e-07	5.30175e-08	8.09135e-08	1e-08	8.15928e-07	1.14155e-07		49	998	5.65972e-06	1.03026e-05	5.13481e-06	1.33125e-05	3.71501e-06	2.46819e-06	1.5717e-05	2.72123e-05				49	1958	0.0001	0.0001	0.0001	0.0001	0.0001	0.0001	0.0001	0.0001		49	998	0.0001	0.0001	0.0001	0.0001	0.0001	0.0001	0.0001	0.0001
50	1959	1.3613e-07	4.73108e-08	2.81778e-07	5.30175e-08	8.09135e-08	1e-08	8.15928e-07	1.14155e-07		50	999	5.65972e-06	1.06886e-05	5.13481e-06	1.24167e-05	3.36405e-06	2.46819e-06	1.5717e-05	2.6735e-05				50	1959	0.0001	0.0001	0.0001	0.0001	0.0001	0.0001	0.0001	0.0001		50	999	0.0001	0.0001	0.0001	0.0001	0.0001	0.0001	0.0001	0.0001
51	1960	1.3613e-07	4.73108e-08	2.81778e-07	5.30175e-08	8.09135e-08	1e-08	8.15928e-07	1.14155e-07		51	1000	5.80519e-06	1.06886e-05	5.13481e-06	1.37695e-05	4.07937e-06	3.07118e-06	1.72899e-05	2.86639e-05				51	1960	0.0001	0.0001	0.0001	0.0001	0.0001	0.0001	0.0001	0.0001		51	1000	0.0001	0.0001	0.0001	0.0001	0.0001	0.0001	0.0001	0.0001
52	1961	1.3613e-07	4.73108e-08	2.81778e-07	5.30175e-08	8.09135e-08	1e-08	8.15928e-07	1.14155e-07		52	1001	5.51568e-06	1.10802e-05	4.56798e-06	1.37695e-05	4.84723e-06	2.46819e-06	1.72899e-05	3.01447e-05				52	1961	0.0001	0.0001	0.0001	0.0001	0.0001	0.0001	0.0001	0.0001		52	1001	0.0001	0.0001	0.0001	0.0001	0.0001	0.0001	0.0001	0.0001
53	1962	1.3613e-07	4.73108e-08	2.81778e-07	1e-08	1e-08	1e-08	8.15928e-07	1.14155e-07		53	1002	6.10043e-06	1.03026e-05	4.84817e-06	1.37695e-05	5.25024e-06	2.46819e-06	1.67591e-05	3.11479e-05				53	1962	0.0001	0.0001	0.0001	0.0001	0.0001	0.0001	0.0001	0.0001		53	1002	0.0001	0.0001	0.0001	0.0001	0.0001	0.0001	0.0001	0.0001
54	1963	8.50044e-08	4.73108e-08	2.81778e-07	1e-08	1e-08	1e-08	8.15928e-07	1.14155e-07		54	1003	7.33747e-06	1.22874e-05	6.34425e-06	1.37695e-05	6.5329e-06	3.72423e-06	1.78271e-05	3.31925e-05				54	1963	0.0001	0.0001	0.0001	0.0001	0.0001	0.0001	0.0001	0.0001		54	1003	0.0001	0.0001	0.0001	0.0001	0.0001	0.0001	0.0001	0.0001
55	1964	8.50044e-08	4.73108e-08	2.81778e-07	1e-08	1e-08	1e-08	8.15928e-07	1.14155e-07		55	1004	7.82399e-06	1.27005e-05	6.9857e-06	1.37695e-05	6.98435e-06	4.42524e-06	1.62348e-05	3.52874e-05				55	1964	0.0001	0.0001	0.0001	0.0001	0.0001	0.0001	0.0001	0.0001		55	1004	0.0001	0.0001	0.0001	0.0001	0.0001	0.0001	0.0001	0.0001
56	1965	8.50044e-08	4.73108e-08	1.45099e-07	1e-08	1e-08	1e-08	5.66265e-07	1.14155e-07		56	1005	8.66159e-06	1.44056e-05	6.9857e-06	1.42325e-05	6.98435e-06	5.1724e-06	1.62348e-05	3.9625e-05				56	1965	0.0001	0.0001	0.0001	0.0001	0.0001	0.0001	0.0001	0.000224975		56	1005	0.0001	0.0001	0.0001	0.0001	0.0001	0.0001	0.0001	0.0001
57	1966	4.37721e-08	4.73108e-08	4.66561e-08	1e-08	1e-08	1e-08	1.82081e-07	1.14155e-07		57	1006	9.17993e-06	1.48449e-05	7.99232e-06	1.42325e-05	6.98435e-06	5.96415e-06	1.67591e-05	3.9625e-05				57	1966	0.0001	0.0001	0.0001	0.0001	0.0001	0.0001	0.0001	0.000707058		57	1006	0.0001	0.0001	0.0001	0.0001	0.0001	0.0001	0.0001	0.0001
58	1967	8.50044e-08	1e-08	1e-08	1e-08	1e-08	1e-08	1e-08	1e-08		58	1007	9.53196e-06	1.61932e-05	7.99232e-06	1.37695e-05	7.44745e-06	5.96415e-06	1.78271e-05	3.9625e-05				58	1967	0.0001	0.0001	0.0001	0.0001	0.0001	0.0001	0.0001	0.000707058		58	1007	0.0001	0.0001	0.0001	0.0001	0.0001	0.0001	0.0001	0.0001
59	1968	8.50044e-08	1e-08	1e-08	1e-08	1e-08	1e-08	1e-08	1e-08		59	1008	1.00696e-05	2.00073e-05	7.65093e-06	1.42325e-05	7.92205e-06	5.96415e-06	1.62348e-05	4.01809e-05				59	1968	0.0001	0.0001	0.0001	0.0001	0.0001	0.0001	0.0001	0.000707058		59	1008	0.0001	0.0001	0.0001	0.0001	0.0001	0.0001	0.0001	0.0001
60	1969	8.50044e-08	1e-08	1e-08	1e-08	1e-08	1e-08	1e-08	3.67062e-08		60	1009	1.08042e-05	2.00073e-05	6.66197e-06	1.33125e-05	9.93226e-06	6.79909e-06	1.94768e-05	4.24344e-05				60	1969	0.0001	0.0001	0.0001	0.0001	0.0001	0.0001	0.0001	0.000707058		60	1009	0.0001	0.0001	0.0001	0.0001	0.0001	0.0001	0.0001	0.0001
61	1970	8.50044e-08	1e-08	1e-08	1e-08	1e-08	1e-08	1e-08	3.67062e-08		61	1010	1.11791e-05	1.66527e-05	6.34425e-06	1.28615e-05	1.10026e-05	8.59371e-06	2.00392e-05	4.64922e-05				61	1970	0.0001	0.0001	0.0001	0.0001	0.0001	0.0001	0.0001	0.000707058		61	1010	0.0042782	0.0001	0.0001	0.0001	0.0001	0.0001	0.0001	0.0001
62	1971	8.50044e-08	1e-08	1e-08	1e-08	1e-08	1e-08	1e-08	3.67062e-08		62	1011	1.04344e-05	1.80611e-05	5.7271e-06	1.19779e-05	1.15536e-05	7.67598e-06	1.83707e-05	4.64922e-05				62	1971	0.0001	0.0001	0.0001	0.0001	0.0001	0.0001	0.0001	0.000707058		62	1011	0.0001	0.0001	0.0001	0.0001	0.0001	0.0001	0.0001	0.0001
63	1972	8.50044e-08	1e-08	1e-08	1e-08	1e-08	1e-08	1e-08	3.67062e-08		63	1012	1.04344e-05	1.75867e-05	6.03261e-06	1.28615e-05	1.15536e-05	6.79909e-06	1.94768e-05	4.70836e-05				63	1972	0.0001	0.0001	0.0001	0.0001	0.0001	0.0001	0.0001	0.000707058		63	1012	0.0001	0.0001	0.0001	0.0001	0.0001	0.0001	0.0001	0.0001
64	1973	8.50044e-08	1e-08	1e-08	1e-08	1e-08	1e-08	1e-08	3.67062e-08		64	1013	9.00585e-06	1.57387e-05	6.66197e-06	1.15453e-05	1.15536e-05	5.96415e-06	1.83707e-05	4.24344e-05				64	1973	0.0001	0.0001	0.0001	0.0001	0.0001	0.0001	0.0001	0.000224975		64	1013	0.0001	0.0001	0.0001	0.0001	0.0001	0.0001	0.0001	0.0001
65	1974	8.50044e-08	1e-08	1e-08	1e-08	1e-08	1e-08	1e-08	3.67062e-08		65	1014	8.83307e-06	1.57387e-05	6.9857e-06	1.11189e-05	1.10026e-05	5.96415e-06	1.78271e-05	4.01809e-05				65	1974	0.0001	0.0001	0.0001	0.0001	0.0001	0.0001	0.0001	0.000224975		65	1014	0.0001	0.0001	0.0001	0.0001	0.0001	0.0001	0.0001	0.0001
66	1975	1.96149e-07	1e-08	1e-08	5.30175e-08	1e-08	1e-08	1e-08	3.67062e-08		66	1015	9.00585e-06	1.52893e-05	6.66197e-06	1.0285e-05	1.10026e-05	5.96415e-06	1.78271e-05	3.90721e-05				66	1975	0.0001	0.0001	0.0001	0.0001	0.0001	0.0001	0.0001	0.000224975		66	1015	0.0001	0.0001	0.0001	0.0001	0.0001	0.0001	0.0001	0.0001
67	1976	9.93667e-06	3.15046e-06	1e-08	5.30175e-08	1e-08	7.14456e-07	5.85475e-08	1.14155e-07		67	1016	9.3553e-06	1.35426e-05	6.34425e-06	9.47654e-06	1.15536e-05	5.96415e-06	1.72899e-05	3.79755e-05				67	1976	0.0001	0.0001	0.0001	0.0001	0.0001	0.0001	0.0001	0.000224975		67	1016	0.0001	0.0001	0.0001	0.0001	0.0001	0.0001	0.0001	0.0001
68	1977	2.18473e-05	1.44749e-05	4.66561e-08	5.30175e-08	1e-08	1.38746e-06	5.85475e-08	2.21686e-07		68	1017	9.17993e-06	1.35426e-05	6.34425e-06	8.69412e-06	1.04621e-05	5.96415e-06	1.67591e-05	3.79755e-05				68	1977	0.0001	0.0001	0.0001	0.0001	0.0001	0.0001	0.0001	0.000224975		68	1017	0.0001	0.0001	0.0001	0.0001	0.0001	0.0001	0.0001	0.0001
69	1978	0.000560416	0.000283204	4.66561e-08	5.30175e-08	7.82587e-07	4.31494e-06	1.82081e-07	6.89436e-07		69	1018	9.00585e-06	1.27005e-05	6.66197e-06	7.57032e-06	1.04621e-05	5.96415e-06	1.62348e-05	3.6891e-05				69	1978	0.0001	0.0001	0.0001	0.0001	0.0001	0.0001	0.0001	0.000224975		69	1018	0.0001	0.0001	0.0001	0.0001	0.0001	0.0001	0.0001	0.0001
70	1979	0.000577557	0.000287786	4.66561e-08	5.30175e-08	7.82587e-07	4.31494e-06	1.82081e-07	6.89436e-07		70	1019	8.32258e-06	1.35426e-05	6.66197e-06	7.20928e-06	1.10026e-05	5.96415e-06	1.5717e-05	3.63534e-05				70	1979	0.0001	0.0001	0.0001	0.0001	0.0001	0.0001	0.0001	0.000224975		70	1019	0.0001	0.0001	0.0001	0.0001	0.0001	0.0001	0.0001	0.0001
71	1980	0.000583316	0.000292396	4.66561e-08	5.30175e-08	7.82587e-07	4.31494e-06	3.53596e-07	6.89436e-07		71	1020	9.00585e-06	1.75867e-05	6.66197e-06	7.20928e-06	1.10026e-05	5.96415e-06	1.37118e-05	3.42337e-05				71	1980	0.0001	0.0001	0.0001	0.0001	0.0001	0.0001	0.0001	0.0001		71	1020	0.0001	0.0001	0.0001	0.0001	0.0001	0.0001	0.0001	0.0001
72	1981	0.00061391	0.000304046	4.66561e-08	5.30175e-08	7.82587e-07	4.31494e-06	3.53596e-07	6.89436e-07		72	1021	8.66159e-06	1.85403e-05	6.34425e-06	7.20928e-06	1.10026e-05	5.96415e-06	1.37118e-05	3.42337e-05				72	1981	0.0001	0.0001	0.0001	0.0001	0.0001	0.0001	0.0001	0.0001		72	1021	0.0001	0.0001	0.0001	0.0001	0.0001	0.0001	0.0001	0.0001
73	1982	0.000627207	0.000323051	4.66561e-08	5.30175e-08	1.12762e-06	4.31494e-06	3.53596e-07	6.89436e-07		73	1022	8.49143e-06	1.85403e-05	5.7271e-06	6.85514e-06	1.04621e-05	5.96415e-06	1.18147e-05	3.42337e-05				73	1982	0.0001	0.0001	0.0001	0.0001	0.0001	0.0001	0.0001	0.0001		73	1022	0.000855643	0.0001	0.0001	0.0001	0.0001	0.0001	0.0001	0.0001
74	1983	0.000642111	0.000335156	4.66561e-08	5.30175e-08	1.51976e-06	4.31494e-06	3.53596e-07	6.89436e-07		74	1023	8.49143e-06	1.75867e-05	5.42781e-06	6.50798e-06	1.10026e-05	6.79909e-06	1.09078e-05	3.37116e-05				74	1983	0.0001	0.0001	0.0001	0.0001	0.0001	0.0001	0.0001	0.0001		74	1023	0.000855643	0.0001	0.0001	0.0001	0.0001	0.0001	0.0001	0.0001
75	1984	0.000669281	0.000347434	4.66561e-08	5.30175e-08	1.51976e-06	4.31494e-06	5.66265e-07	6.89436e-07		75	1024	8.15505e-06	1.61932e-05	5.42781e-06	5.50921e-06	1.04621e-05	6.79909e-06	1.09078e-05	3.31925e-05				75	1984	0.0001	0.0001	0.0001	0.0001	0.0001	0.0001	0.0001	0.0001		75	1024	0.000855643	0.0001	0.0001	0.0001	0.0001	0.0001	0.0001	0.0001
76	1985	0.000704633	0.000357379	4.66561e-08	1.64883e-07	1.51976e-06	5.55342e-06	5.66265e-07	6.89436e-07		76	1025	7.82399e-06	1.71172e-05	5.42781e-06	5.83493e-06	1.04621e-05	7.67598e-06	1.0465e-05	3.16543e-05				76	1985	0.0001	0.0001	0.0001	0.0001	0.0001	0.0001	0.0001	0.0001		76	1025	0.000855643	0.0001	0.0001	0.0001	0.0001	0.0001	0.0001	0.0001
77	1986	0.000737525	0.000369964	4.66561e-08	1.64883e-07	1.51976e-06	5.55342e-06	5.66265e-07	6.89436e-07		77	1026	7.33747e-06	1.85403e-05	5.42781e-06	5.83493e-06	1.04621e-05	6.79909e-06	1.0465e-05	2.91543e-05				77	1986	0.0001	0.0001	0.0001	0.0001	0.0001	0.0001	0.0001	0.0001		77	1026	0.000855643	0.0001	0.0001	0.0001	0.0001	0.0001	0.0001	0.000337461
78	1987	0.000777439	0.000387866	4.66561e-08	1.64883e-07	1.51976e-06	1.16379e-05	5.66265e-07	6.89436e-07		78	1027	7.01992e-06	2.57498e-05	5.7271e-06	5.83493e-06	1.15536e-05	6.79909e-06	9.60095e-06	3.37116e-05				78	1987	0.0001	0.0001	0.0001	0.0001	0.0001	0.0001	0.0001	0.0001		78	1027	0.0001	0.0001	0.0048676	0.0001	0.0001	0.0001	0.0001	0.000337461
79	1988	0.000823109	0.000416658	4.66561e-08	1.64883e-07	1.51976e-06	1.16379e-05	5.66265e-07	8.87318e-07		79	1028	6.25018e-06	2.62995e-05	5.42781e-06	5.83493e-06	1.15536e-05	6.79909e-06	7.96124e-06	3.16543e-05				79	1988	0.000611175	0.0001	0.0001	0.0001	0.0001	0.0001	0.0001	0.0001		79	1028	0.0001	0.0001	0.0001	0.0001	0.0001	0.0001	0.0001	0.000337461
80	1989	0.0008867	0.000443523	4.66561e-08	1.64883e-07	1.95597e-06	1.16379e-05	5.66265e-07	8.87318e-07		80	1029	6.10043e-06	3.26388e-05	6.03261e-06	6.85514e-06	1.15536e-05	7.67598e-06	9.17987e-06	3.9625e-05				80	1989	0.00207799	0.00173226	0.0001	0.0001	0.0001	0.0001	0.0001	0.000224975		80	1029	0.0001	0.0001	0.0001	0.0001	0.0001	0.0001	0.0001	0.000337461
81	1990	0.000919182	0.000454451	4.66561e-08	1.64883e-07	1.95597e-06	1.16379e-05	5.66265e-07	8.87318e-07		81	1030	2.5103e-05	0.00582061	1.92434e-05	3.524e-05	3.0889e-05	2.24924e-05	0.000153259	0.00406319				81	1990	0.00207799	0.00173226	0.0001	0.0001	0.0001	0.0001	0.0001	0.000224975		81	1030	0.0001	0.0001	0.0001	0.0001	0.0001	0.0001	0.0001	0.000337461
82	1991	0.000957358	0.000490678	4.66561e-08	1.64883e-07	1.95597e-06	1.16379e-05	3.53596e-07	8.87318e-07		82	1031	2.56219e-05	0.00618123	1.97304e-05	3.65757e-05	3.25367e-05	2.24924e-05	0.000162092	0.00428723				82	1991	0.00207799	0.00173226	0.0001	0.0001	0.0001	0.0001	0.0001	0.000224975		82	1031	0.0001	0.0001	0.0001	0.0001	0.0001	0.0001	0.0001	0.000337461
83	1992	0.000992585	0.00051063	4.66561e-08	1.64883e-07	2.95135e-06	9.95679e-06	3.53596e-07	8.87318e-07		83	1032	2.5883e-05	0.00639507	2.02221e-05	3.72508e-05	3.25367e-05	2.3872e-05	0.000167226	0.00436641				83	1992	0.00207799	0.00173226	0.0001	0.0001	0.0001	0.0001	0.0001	0.000224975		83	1032	0.0001	0.0001	0.0001	0.0001	0.0001	0.0001	0.0001	0.000337461
84	1993	0.00102471	0.00052507	4.66561e-08	1.64883e-07	2.95135e-06	9.95679e-06	1.82081e-07	1.10409e-06		84	1033	2.69373e-05	0.00655495	2.17253e-05	3.86154e-05	3.25367e-05	2.3872e-05	0.000172422	0.00443571				84	1993	0.00207799	0.00173226	0.0001	0.0001	0.0001	0.0001	0.0001	0.000224975		84	1033	0.0001	0.0001	0.0001	0.0001	0.0001	0.0001	0.0001	0.000337461
85	1994	0.00103011	0.000539666	4.66561e-08	1.64883e-07	3.50688e-06	6.91015e-06	1.82081e-07	1.10409e-06		85	1034	2.74706e-05	0.00664496	2.22356e-05	3.86154e-05	3.25367e-05	2.3872e-05	0.000176359	0.00452644				85	1994	0.00122235	0.00609085	0.0001	0.0001	0.0001	0.0001	0.0001	0.000224975		85	1034	0.0001	0.0001	0.0001	0.0001	0.0001	0.0001	0.0001	0.000337461
86	1995	0.00099969	0.00052507	4.66561e-08	1.64883e-07	3.50688e-06	6.91015e-06	1.82081e-07	1.33887e-06		86	1035	2.85493e-05	0.00686965	2.22356e-05	3.86154e-05	3.42176e-05	2.3872e-05	0.000180331	0.00466386				86	1995	0.000611175	0.00173226	0.0001	0.0001	0.0001	0.0001	0.0001	0.000224975		86	1035	0.0001	0.0001	0.0001	0.0001	0.0001	0.0001	0.0001	0.000337461
87	1996	0.000922627	0.000490678	4.66561e-08	1.64883e-07	2.95135e-06	6.91015e-06	1.82081e-07	1.10409e-06		87	1036	2.85493e-05	0.00711675	2.22356e-05	3.9999e-05	3.50703e-05	2.52834e-05	0.00018568	0.00480288				87	1996	0.00171128	0.00173226	0.0001	0.0001	0.0001	0.0001	0.0001	0.000224975		87	1036	0.0001	0.0001	0.0001	0.0001	0.0001	0.0001	0.0001	0.0001
88	1997	0.000858024	0.000440807	4.66561e-08	1.64883e-07	2.95135e-06	6.91015e-06	1.82081e-07	1.10409e-06		88	1037	2.80079e-05	0.00726368	2.27506e-05	3.93048e-05	3.50703e-05	2.52834e-05	0.000187027	0.00484238				88	1997	0.00171128	0.00173226	0.0001	0.0001	0.0001	0.0001	0.0001	0.000224975		88	1037	0.0001	0.0001	0.0001	0.0001	0.0001	0.0001	0.0001	0.0001
89	1998	0.000790384	0.000416658	4.66561e-08	1.64883e-07	2.43382e-06	6.91015e-06	1.82081e-07	8.87318e-07		89	1038	2.90947e-05	0.00745644	2.37942e-05	4.21098e-05	3.50703e-05	2.52834e-05	0.000193817	0.00495437				89	1998	0.0113372	0.0101309	0.0001	0.0001	0.0001	0.0001	0.0001	0.000224975		89	1038	0.0001	0.0001	0.0001	0.0001	0.0001	0.0001	0.0001	0.0001
90	1999	0.000770998	0.000387866	4.66561e-08	1.64883e-07	2.43382e-06	6.91015e-06	1.82081e-07	8.87318e-07		90	1039	2.88215e-05	0.00765116	2.32701e-05	4.21098e-05	3.50703e-05	2.52834e-05	0.00019656	0.00504175				90	1999	0.0097329	0.0128551	0.0001	0.0001	0.0001	0.0001	0.0001	0.000224975		90	1039	0.0001	0.0001	0.0001	0.0001	0.0001	0.0001	0.0001	0.0001
91	2000	0.000764578	0.000377596	4.66561e-08	1.64883e-07	2.43382e-06	6.91015e-06	1.82081e-07	8.87318e-07		91	1040	2.90947e-05	0.00780226	2.37942e-05	4.28227e-05	3.76772e-05	2.52834e-05	0.000197937	0.0051555				91	2000	0.0154372	0.0173693	0.0001	0.0001	0.0001	0.0001	0.0001	0.000224975		91	1040	0.0001	0.0001	0.0001	0.0001	0.0001	0.0001	0.0001	0.0001
92	2001	0.000764578	0.000369964	4.66561e-08	1.64883e-07	2.43382e-06	5.55342e-06	1.82081e-07	1.10409e-06		92	1041	3.13162e-05	0.00819019	2.37942e-05	4.42625e-05	3.85623e-05	2.81998e-05	0.000204877	0.00551019				92	2001	0.00303039	0.0057464	0.0001	0.0001	0.0001	0.0001	0.0001	0.000224975		92	1041	0.00543916	0.00435859	0.0001	0.0001	0.0001	0.0001	0.000766959	0.00220498
93	2002	0.000766181	0.000362393	4.66561e-08	1.64883e-07	2.43382e-06	5.55342e-06	1.82081e-07	1.10409e-06		93	1042	3.13162e-05	0.00826762	2.43228e-05	4.42625e-05	3.85623e-05	2.81998e-05	0.000206276	0.00558983				93	2002	0.00267388	0.00474057	0.0001	0.0001	0.0001	0.0001	0.0001	0.000224975		93	1042	0.00116097	0.00435859	0.0001	0.0001	0.0001	0.0001	0.000766959	0.00220498
94	2003	0.000739106	0.000347434	4.66561e-08	1.64883e-07	2.43382e-06	4.31494e-06	1.82081e-07	1.10409e-06		94	1043	3.21656e-05	0.0086432	2.43228e-05	4.64568e-05	3.94553e-05	2.97041e-05	0.000217602	0.00584301				94	2003	0.00124781	0.00474057	0.0001	0.0001	0.0001	0.0001	0.0001	0.000224975		94	1043	0.00116097	0.0001	0.0001	0.0001	0.0001	0.0001	0.000766959	0.0028799
95	2004	0.000687637	0.000315872	4.66561e-08	1.64883e-07	2.43382e-06	3.20157e-06	1.82081e-07	1.10409e-06		95	1044	3.18815e-05	0.0088016	2.43228e-05	4.79425e-05	3.94553e-05	2.81998e-05	0.00022191	0.00600639				95	2004	0.00399808	0.00873594	0.0001	0.0001	0.0001	0.0001	0.0001	0.0001		95	1044	0.00116097	0.0001	0.0001	0.0001	0.0001	0.0001	0.000766959	0.00330172
96	2005	0.000636133	0.000294712	4.66561e-08	1.64883e-07	2.95135e-06	3.20157e-06	5.85475e-08	8.87318e-07		96	1045	3.30238e-05	0.00916478	2.27506e-05	4.71974e-05	3.85623e-05	2.81998e-05	0.000227705	0.00615572				96	2005	0.00399808	0.0112058	0.0001	0.0001	0.0001	0.0001	0.000766959	0.0001		96	1045	0.00116097	0.0001	0.0001	0.0001	0.0001	0.0001	0.000766959	0.00161443
97	2006	0.000566108	0.000260729	4.66561e-08	1.64883e-07	2.95135e-06	1.38746e-06	5.85475e-08	8.87318e-07		97	1046	3.18815e-05	0.00936478	2.37942e-05	4.64568e-05	3.85623e-05	3.12386e-05	0.000226251	0.00626666				97	2006	0.0044259	0.00575757	0.0001	0.0001	0.0001	0.0001	0.000766959	0.0001		97	1046	0.00116097	0.0001	0.0001	0.0001	0.0001	0.0001	0.0001	0.00161443
98	2007	0.000495235	0.000238982	4.66561e-08	1.64883e-07	1.95597e-06	7.14456e-07	1.82081e-07	1.33887e-06		98	1047	3.27368e-05	0.00951179	2.37942e-05	4.57208e-05	3.85623e-05	3.28031e-05	0.000216174	0.00623092				98	2007	0.00724238	0.0110623	0.0001	0.0001	0.0001	0.0001	0.000766959	0.0001		98	1047	0.00116097	0.0001	0.0001	0.0001	0.0001	0.0001	0.0001	0.00161443
99	2008	0.000459222	0.000207763	4.66561e-08	1.64883e-07	1.95597e-06	7.14456e-07	1.82081e-07	1.33887e-06		99	1048	3.38908e-05	0.00967617	3.10116e-05	6.37776e-05	4.88157e-05	3.28031e-05	0.000272992	0.00657976				99	2008	0.00795541	0.014985	0.0001	0.0001	0.0001	0.0001	0.000766959	0.0001		99	1048	0.00116097	0.0001	0.0001	0.0001	0.0001	0.0001	0.0001	0.000939517
100	2009	0.000435805	0.000191816	1.45099e-07	1.64883e-07	1.51976e-06	7.14456e-07	1.82081e-07	1.33887e-06		100	1049	3.33119e-05	0.00976981	5.17831e-05	8.78408e-05	5.68509e-05	3.76726e-05	0.00037816	0.00701886				100	2009	0.0122336	0.0111712	0.0001	0.0001	0.0001	0.0001	0.000766959	0.0001		100	1049	0.00116097	0.0001	0.0001	0.0001	0.0001	0.0001	0.0001	0.000939517
101	2010	0.00040533	0.000166971	1.45099e-07	1.64883e-07	1.51976e-06	7.14456e-07	5.85475e-08	8.87318e-07		101	1050	3.44737e-05	0.0100472	8.32132e-05	0.000160897	6.97775e-05	4.81794e-05	0.000530145	0.00789931				101	2010	0.00938148	0.00579563	0.0001	0.0001	0.0001	0.0001	0.0001	0.0001		101	1050	0.000685613	0.0001	0.0001	0.0001	0.0001	0.0001	0.0001	0.000939517
102	2011	0.00036725	0.000166971	1.45099e-07	1.64883e-07	1.51976e-06	7.14456e-07	5.85475e-08	8.87318e-07		102	1051	3.50604e-05	0.010339	0.000121138	0.000226341	8.1321e-05	5.0027e-05	0.000705893	0.00855786				102	2011	0.0019965	0.00146497	0.0001	0.0001	0.0001	0.0001	0.0001	0.0001		102	1051	0.000685613	0.0001	0.0001	0.0001	0.0001	0.0001	0.0001	0.000939517
103	2012	0.000352905	0.000163269	1.45099e-07	5.30175e-08	1.51976e-06	7.14456e-07	5.85475e-08	8.87318e-07		103	1052	3.47665e-05	0.00999151	0.000130188	0.000231836	7.89575e-05	5.0027e-05	0.000705893	0.00811801				103	2012	0.00270953	0.00146497	0.0001	0.0001	0.0001	0.0001	0.0001	0.0001		103	1052	0.000685613	0.0001	0.0001	0.0001	0.0001	0.0001	0.0001	0.000451956
104	2013	0.000304468	0.000147011	1.45099e-07	5.30175e-08	1.51976e-06	2.29731e-07	5.85475e-08	1.10409e-06		104	1053	3.38908e-05	0.0101087	0.000137402	0.000230457	7.66213e-05	5.38028e-05	0.000705893	0.00885154				104	2013	0.00270953	0.00146497	0.0001	0.0001	0.0001	0.0001	0.0001	0.0001		104	1053	0.000329096	0.0001	0.0001	0.0001	0.0001	0.0001	0.0001	0.000451956
105	2014	0.000281304	0.000136544	4.66561e-08	5.30175e-08	1.51976e-06	2.29731e-07	5.85475e-08	1.10409e-06		105	1054	3.36009e-05	0.00943545	0.000141591	0.000233217	7.31683e-05	4.63589e-05	0.000749363	0.00847722				105	2014	0.00318488	0.00146497	0.0001	0.0001	0.0001	0.0001	0.0001	0.0001		105	1054	0.0001	0.0001	0.0001	0.0001	0.0001	0.0001	0.0001	0.000451956
106	2015	0.000246363	0.00011013	4.66561e-08	5.30175e-08	1.12762e-06	1e-08	5.85475e-08	8.87318e-07		106	1055	3.10351e-05	0.00844417	0.000138445	0.000238775	7.09008e-05	4.45659e-05	0.000719511	0.00774329				106	2015	0.00746308	0.00794698	0.0001	0.0001	0.0001	0.0001	0.0001	0.0001		106	1055	0.0001	0.00062266	0.0001	0.00116793	0.0001	0.0001	0.0001	0.000451956
107	2016	0.000229073	0.000105426	4.66561e-08	5.30175e-08	1.12762e-06	1e-08	5.85475e-08	8.87318e-07		107	1056	2.96441e-05	0.00779215	0.000134292	0.000233217	6.53546e-05	4.1063e-05	0.000701377	0.00726147				107	2016	0.00632223	0.0031041	0.0001	0.0001	0.0001	0.0001	0.0001	0.0001		107	1056	0.0001	0.00062266	0.0001	0.00116793	0.0001	0.0001	0.0001	0.000451956
108	2017	0.000219133	9.92792e-05	4.66561e-08	5.30175e-08	1.12762e-06	1e-08	5.85475e-08	8.87318e-07		108	1057	2.69373e-05	0.00701944	0.00013121	0.000229082	5.89335e-05	3.76726e-05	0.000676737	0.00679177				108	2017	0.0101337	0.00322722	0.0001	0.0001	0.0001	0.0001	0.0001	0.0001		108	1057	0.0001	0.00062266	0.0001	0.00116793	0.0001	0.0001	0.0001	0.000241045
109	2018	0.000218149	9.92792e-05	4.66561e-08	5.30175e-08	1.12762e-06	1e-08	5.85475e-08	8.87318e-07		109	1058	2.25708e-05	0.00631106	0.00012917	0.000226341	5.47976e-05	3.60204e-05	0.000652441	0.00631843				109	2018	0.000864286	0.00177436	0.0001	0.0001	0.0001	0.0001	0.0001	0.0001		109	1058	0.0001	0.00062266	0.0001	0.00116793	0.0001	0.0001	0.0001	0.000241045
110	2019	0.000224082	9.17989e-05	4.66561e-08	5.30175e-08	7.82587e-07	2.29731e-07	5.85475e-08	6.89436e-07		110	1059	2.08612e-05	0.00553911	0.00013121	0.000219546	4.6882e-05	3.12386e-05	0.000634989	0.00595174				110	2019	0.000864286	0.00213757	0.0001	0.0001	0.0001	0.0001	0.0001	0.0001		110	1059	0.0001	0.00062266	0.0001	0.0001	0.0001	0.0001	0.0001	0.000241045
111	2020	0.000227072	8.8871e-05	4.66561e-08	5.30175e-08	7.82587e-07	2.29731e-07	5.85475e-08	5.11543e-07		111	1060	1.96724e-05	0.00507783	0.000127144	0.000215507	4.6882e-05	2.81998e-05	0.000607024	0.00576198				111	2020	0.000864286	0.00213757	0.0001	0.0001	0.0001	0.0001	0.0001	0.0001		111	1060	0.0001	0.00062266	0.0001	0.0001	0.0001	0.0001	0.0001	0.000241045
112	2021	0.000228072	7.89168e-05	4.66561e-08	5.30175e-08	8.09135e-08	2.29731e-07	5.85475e-08	5.11543e-07		112	1061	1.76015e-05	0.00489097	0.000126135	0.000219546	4.59265e-05	2.67262e-05	0.000607024	0.00568522				112	2021	0.000864286	0.00213757	0.0001	0.0001	0.0001	0.0001	0.0001	0.0001		112	1061	0.00142607	0.00062266	0.0001	0.0001	0.0001	0.0001	0.0001	0.000241045
113	2022	0.000249465	8.74209e-05	4.66561e-08	5.30175e-08	8.09135e-08	7.14456e-07	1.82081e-07	5.11543e-07		113	1062	1.67102e-05	0.00458288	0.000123127	0.000212831	4.40387e-05	2.67262e-05	0.000587952	0.00549507				113	2022	0.000864286	0.00213757	0.0001	0.0001	0.0001	0.0001	0.0001	0.0001		113	1062	0.00142607	0.000726436	0.0001	0.0001	0.0001	0.0001	0.0001	0.000241045
114	2023	0.00026839	9.03303e-05	1.45099e-07	5.30175e-08	4.88675e-07	7.14456e-07	1.82081e-07	5.11543e-07		114	1063	1.62713e-05	0.00416716	0.000123127	0.000211498	4.31064e-05	2.3872e-05	0.000573282	0.00525166				114	2023	0.00124457	0.00338288	0.0001	0.0001	0.0001	0.0001	0.0001	0.0001		114	1063	0.00142607	0.000726436	0.0001	0.0001	0.0001	0.0001	0.0001	0.000241045
115	2024	0.000302231	0.000111716	1.45099e-07	1e-08	7.82587e-07	1.38746e-06	1.82081e-07	3.55018e-07		115	1064	1.45615e-05	0.00393988	0.000119162	0.000204881	3.76772e-05	2.52834e-05	0.000560823	0.0050235				115	2024	0.00124457	0.00338288	0.0001	0.0001	0.0001	0.0001	0.0001	0.0001		115	1064	0.0001	0.000726436	0.0001	0.0001	0.0001	0.0001	0.0001	0.000241045
116	2025	0.000320304	0.000116526	1.45099e-07	1e-08	7.82587e-07	1.38746e-06	5.85475e-08	3.55018e-07		116	1065	1.37345e-05	0.00376317	0.000114276	0.000190614	3.25367e-05	1.98301e-05	0.000522077	0.004828				116	2025	0.00124457	0.00338288	0.0001	0.0001	0.0001	0.0001	0.0001	0.0001		116	1065	0.0001	0.000726436	0.0001	0.0001	0.0001	0.0001	0.0001	0.000241045
117	2026	0.000335287	0.000114914	1.45099e-07	1e-08	7.82587e-07	1.38746e-06	5.85475e-08	3.55018e-07		117	1066	1.41457e-05	0.00358216	9.64451e-05	0.000177994	3.25367e-05	1.49066e-05	0.000451662	0.00450893				117	2026	0.00124457	0.00338288	0.0001	0.0001	0.0001	0.0001	0.0001	0.0001		117	1066	0.0001	0.000726436	0.0001	0.0001	0.0001	0.0001	0.0001	0.000674919
118	2027	0.000348172	0.000119777	1.45099e-07	1e-08	7.82587e-07	2.22194e-06	5.85475e-08	3.55018e-07		118	1067	1.31267e-05	0.00330634	7.73009e-05	0.000135409	2.69172e-05	1.2654e-05	0.000355377	0.00413059				118	2027	0.00124457	0.00338288	0.0001	0.0001	0.0001	0.0001	0.0001	0.0001		118	1067	0.0001	0.000726436	0.0001	0.0001	0.0001	0.0001	0.0001	0.000674919
119	2028	0.000389183	0.000131424	1.45099e-07	1e-08	7.82587e-07	3.20157e-06	5.85475e-08	2.21686e-07		119	1068	1.06187e-05	0.00321274	6.1361e-05	0.000115849	2.17211e-05	1.05477e-05	0.00027927	0.00373271				119	2028	0.0001	0.00191986	0.0001	0.0001	0.0001	0.0001	0.0001	0.0001		119	1068	0.0001	0.0001	0.0001	0.0001	0.0001	0.0001	0.0001	0.000674919
120	2029	0.000423003	0.000148785	1.45099e-07	1e-08	7.82587e-07	3.20157e-06	1.82081e-07	2.21686e-07		120	1069	1.08042e-05	0.00286257	3.8316e-05	9.06964e-05	1.82802e-05	8.59371e-06	0.000197937	0.00314445				120	2029	0.0001	0.00409915	0.0001	0.0001	0.0001	0.0001	0.0001	0.0001		120	1069	0.0001	0.0001	0.0001	0.0001	0.0001	0.0001	0.0001	0.000674919
121	2030	0.000428106	0.000148785	1.45099e-07	1e-08	7.82587e-07	3.20157e-06	1.82081e-07	1.14155e-07		121	1070	1.04344e-05	0.00259059	2.59355e-05	6.29446e-05	8.40797e-06	5.96415e-06	0.000136177	0.00267853				121	2030	0.0042782	0.0091738	0.0001	0.0001	0.0001	0.0001	0.0001	0.0001		121	1070	0.0001	0.0001	0.0001	0.0001	0.0001	0.0001	0.0001	0.000674919
122	2031	0.00045267	0.00016143	1.45099e-07	1e-08	7.82587e-07	4.31494e-06	1.82081e-07	1.14155e-07		122	1071	9.17993e-06	0.00241519	1.46394e-05	3.93048e-05	6.5329e-06	4.42524e-06	6.95099e-05	0.00221562				122	2031	0.0001	0.00196137	0.0001	0.0001	0.0001	0.0001	0.0001	0.0001		122	1071	0.0001	0.0001	0.0001	0.0001	0.0001	0.0001	0.0001	0.0001
123	2032	0.000473766	0.000168835	1.45099e-07	1e-08	7.82587e-07	4.31494e-06	3.53596e-07	2.21686e-07		123	1072	9.17993e-06	0.00222906	8.33947e-06	2.58526e-05	2.3947e-06	2.46819e-06	3.0522e-05	0.0019515				123	2032	0.0001	0.00196137	0.0001	0.0001	0.0001	0.0001	0.0001	0.0001		123	1072	0.0001	0.0001	0.0001	0.0001	0.0001	0.0001	0.0001	0.0001
124	2033	0.000503381	0.000180182	1.45099e-07	1e-08	7.82587e-07	4.31494e-06	3.53596e-07	2.21686e-07		124	1073	7.82399e-06	0.00202481	7.65093e-06	2.52674e-05	2.70355e-06	1.91775e-06	2.72625e-05	0.00178762				124	2033	0.0042782	0.0150371	0.0001	0.0001	0.0001	0.0001	0.0001	0.0001		124	1073	0.0001	0.0001	0.0001	0.0001	0.0001	0.0001	0.0001	0.0001
125	2034	0.000521207	0.000191816	1.45099e-07	1e-08	7.82587e-07	4.31494e-06	3.53596e-07	1.14155e-07		125	1074	7.66047e-06	0.00189195	7.65093e-06	2.35435e-05	2.70355e-06	9.87527e-07	2.79029e-05	0.00162468				125	2034	0.0042782	0.0204854	0.0001	0.0001	0.0001	0.0001	0.0001	0.0001		125	1074	0.0001	0.0001	0.0001	0.0001	0.0001	0.0001	0.0001	0.0001
126	2035	0.000553334	0.000211827	1.45099e-07	1e-08	7.82587e-07	4.31494e-06	5.66265e-07	1.14155e-07		126	1075	7.49829e-06	0.00184268	6.9857e-06	2.24206e-05	2.70355e-06	9.87527e-07	2.79029e-05	0.00156168				126	2035	0.0001	0.0021793	0.0001	0.0001	0.0001	0.0001	0.0001	0.0001		126	1075	0.0001	0.0001	0.0001	0.0001	0.0001	0.0001	0.0001	0.0001
127	2036	0.000586203	0.000247592	1.45099e-07	1e-08	1.12762e-06	4.31494e-06	5.66265e-07	2.21686e-07		127	1076	7.17801e-06	0.00177966	5.7271e-06	2.07767e-05	2.70355e-06	9.87527e-07	2.59991e-05	0.00141624				127	2036	0.0001	0.0001	0.0001	0.0001	0.0001	0.0001	0.0001	0.0001		127	1076	0.0001	0.0001	0.0001	0.0001	0.0001	0.0001	0.0001	0.0001
128	2037	0.000591995	0.000247592	1.45099e-07	1e-08	1.12762e-06	4.31494e-06	5.66265e-07	2.21686e-07		128	1077	7.17801e-06	0.00172593	5.42781e-06	1.91819e-05	3.02679e-06	1.42292e-06	2.47592e-05	0.00135218				128	2037	0.0001	0.0001	0.0001	0.0001	0.0001	0.0001	0.0001	0.0001		128	1077	0.0001	0.0001	0.0001	0.0001	0.0001	0.0001	0.0001	0.0001
129	2038	0.00060657	0.000245429	1.45099e-07	1e-08	1.51976e-06	4.31494e-06	5.66265e-07	2.21686e-07		129	1078	7.17801e-06	0.00161766	4.84817e-06	1.81464e-05	3.36405e-06	1.42292e-06	2.41481e-05	0.00128497				129	2038	0.0171128	0.0196137	0.0001	0.0001	0.0001	0.0001	0.0001	0.0001		129	1078	0.0001	0.0001	0.0001	0.0001	0.0001	0.0001	0.0001	0.0001
130	2039	0.000627207	0.000254127	1.45099e-07	1e-08	1.95597e-06	4.31494e-06	5.66265e-07	2.21686e-07		130	1079	7.49829e-06	0.00160397	4.29433e-06	1.81464e-05	3.36405e-06	1.42292e-06	2.41481e-05	0.00127426				130	2039	0.0001	0.0021793	0.0001	0.0001	0.0001	0.0001	0.0001	0.0001		130	1079	0.0001	0.0001	0.0001	0.0001	0.0001	0.0001	0.0001	0.0001
131	2040	0.000652626	0.000249763	1.45099e-07	1e-08	1.51976e-06	4.31494e-06	5.66265e-07	2.21686e-07		131	1080	7.17801e-06	0.00158217	4.02729e-06	1.76371e-05	3.02679e-06	9.87527e-07	2.3543e-05	0.00123598				131	2040	0.0001	0.0001	0.0001	0.0001	0.0001	0.0001	0.0001	0.0001		131	1080	0.0001	0.0001	0.0001	0.0001	0.0001	0.0001	0.0001	0.0001
132	2041	0.000655642	0.000249763	1.45099e-07	1e-08	1.95597e-06	4.31494e-06	5.66265e-07	2.21686e-07		132	1081	7.17801e-06	0.00161218	4.02729e-06	1.76371e-05	3.02679e-06	9.87527e-07	2.3543e-05	0.00126145				132	2041	0.0001	0.00357682	0.0001	0.0001	0.0001	0.0001	0.0001	0.0001		132	1081	0.0001	0.0001	0.0001	0.0001	0.0001	0.0001	0.0001	0.0001
133	2042	0.000664723	0.000249763	1.45099e-07	1e-08	1.95597e-06	4.31494e-06	5.66265e-07	2.21686e-07		133	1082	7.82399e-06	0.0017175	4.02729e-06	1.76371e-05	4.07937e-06	1.42292e-06	2.11827e-05	0.00133253				133	2042	0.0001	0.00357682	0.0001	0.0001	0.0001	0.0001	0.0001	0.0001		133	1082	0.0001	0.0001	0.0001	0.0001	0.0001	0.0001	0.0001	0.0001
134	2043	0.000678435	0.000254127	2.81778e-07	1e-08	2.43382e-06	4.31494e-06	5.66265e-07	1.14155e-07		134	1083	8.32258e-06	0.00163689	3.76698e-06	1.42325e-05	3.36405e-06	1.42292e-06	1.72899e-05	0.00124657				134	2043	0.000534779	0.00139752	0.0001	0.0001	0.0001	0.0001	0.0001	0.000210915		134	1083	0.0001	0.0001	0.0001	0.0001	0.0001	0.0001	0.0001	0.0001
135	2044	0.000678435	0.000245429	2.81778e-07	1e-08	3.50688e-06	3.20157e-06	5.66265e-07	1.14155e-07		135	1084	8.15505e-06	0.00162864	3.02737e-06	1.24167e-05	4.45687e-06	1.91775e-06	1.67591e-05	0.00124444				135	2044	0.000534779	0.00139752	0.0001	0.0001	0.0001	0.0001	0.0001	0.000210915		135	1084	0.0001	0.0001	0.0001	0.0001	0.0001	0.0001	0.0001	0.0001
136	2045	0.000687637	0.000256321	2.81778e-07	1e-08	4.72642e-06	3.20157e-06	5.66265e-07	1.14155e-07		136	1085	7.98885e-06	0.00166175	2.795e-06	1.0285e-05	4.45687e-06	1.91775e-06	1.67591e-05	0.00126998				136	2045	0.00139042	0.0071052	0.0001	0.0001	0.0001	0.0001	0.0001	0.000210915		136	1085	0.0001	0.0001	0.0001	0.0001	0.0001	0.0001	0.0001	0.0001
137	2046	0.000692256	0.000271876	2.81778e-07	1e-08	6.083e-06	1.38746e-06	5.66265e-07	1.14155e-07		137	1086	8.83307e-06	0.00158489	3.51348e-06	1.0285e-05	4.84723e-06	1.42292e-06	1.52057e-05	0.00125506				137	2046	0.00737989	0.00314284	0.0001	0.0001	0.0001	0.0001	0.0001	0.000210915		137	1086	0.0001	0.0001	0.0001	0.0001	0.0001	0.0001	0.0001	0.0001
138	2047	0.000720223	0.000292396	1.45099e-07	1e-08	6.083e-06	7.14456e-07	3.53596e-07	1.14155e-07		138	1087	9.3553e-06	0.00163414	3.76698e-06	9.87753e-06	4.84723e-06	1.42292e-06	1.27495e-05	0.0012764				138	2047	0.0116581	0.00684765	0.0001	0.0001	0.0001	0.0001	0.0001	0.000210915		138	1087	0.0001	0.0001	0.0001	0.0001	0.0001	0.0001	0.0001	0.0001
139	2048	0.000715532	0.000313493	4.66561e-08	1e-08	5.38808e-06	1.38746e-06	1.82081e-07	1.14155e-07		139	1088	9.53196e-06	0.00177113	3.51348e-06	1.11189e-05	5.25024e-06	1.42292e-06	1.32272e-05	0.00133906				139	2048	0.0116581	0.00622499	0.0001	0.0001	0.0001	0.0001	0.0001	0.000210915		139	1088	0.0001	0.0001	0.0001	0.0001	0.0001	0.0001	0.0001	0.0001
140	2049	0.000728068	0.000315872	4.66561e-08	1e-08	5.38808e-06	1.38746e-06	5.66265e-07	1.14155e-07		140	1089	8.49143e-06	0.00167562	4.02729e-06	9.47654e-06	5.66565e-06	1.42292e-06	1.13577e-05	0.00125719				140	2049	0.00524079	0.00404569	0.0001	0.0001	0.0001	0.0001	0.0001	0.000210915		140	1089	0.0001	0.0001	0.0001	0.0001	0.0001	0.0001	0.0001	0.0001
141	2050	0.000742271	0.000323051	4.66561e-08	5.30175e-08	6.083e-06	1.38746e-06	3.53596e-07	1.14155e-07		141	1090	8.49143e-06	0.00162864	3.76698e-06	9.08205e-06	5.66565e-06	1.42292e-06	9.17987e-06	0.00121071				141	2050	0.00438516	0.00356141	0.0001	0.0001	0.0001	0.0001	0.0001	0.000210915		141	1090	0.0001	0.0001	0.0001	0.0001	0.0001	0.0001	0.0001	0.0001
142	2051	0.000745442	0.000347434	4.66561e-08	5.30175e-08	7.5691e-06	1.38746e-06	3.53596e-07	1.14155e-07		142	1091	8.49143e-06	0.0016424	4.29433e-06	7.57032e-06	5.66565e-06	1.42292e-06	9.17987e-06	0.0011546				142	2051	0.0001	0.00174533	0.0001	0.0001	0.0001	0.0001	0.0001	0.000210915		142	1091	0.0001	0.0001	0.0001	0.0001	0.0001	0.0001	0.0001	0.0001
143	2052	0.000764578	0.000347434	1.45099e-07	5.30175e-08	8.35877e-06	7.14456e-07	8.15928e-07	1.14155e-07		143	1092	8.49143e-06	0.0016424	4.29433e-06	7.57032e-06	5.66565e-06	1.42292e-06	7.96124e-06	0.00116905				143	2052	0.0001	0.00112267	0.0001	0.0001	0.0001	0.0001	0.0001	0.000210915		143	1092	0.0001	0.0001	0.0001	0.0001	0.0001	0.0001	0.0001	0.0001
144	2053	0.000739106	0.000335156	1.45099e-07	5.30175e-08	8.35877e-06	7.14456e-07	8.15928e-07	3.67062e-08		144	1093	8.32258e-06	0.0016424	3.76698e-06	7.93819e-06	5.66565e-06	1.42292e-06	7.96124e-06	0.00115049				144	2053	0.0001	0.00112267	0.0001	0.0001	0.0001	0.0001	0.0001	0.000210915		144	1093	0.0001	0.0001	0.0001	0.0001	0.0001	0.0001	0.0001	0.0001
145	2054	0.000718658	0.000320651	1.45099e-07	5.30175e-08	8.35877e-06	7.14456e-07	8.15928e-07	1.14155e-07		145	1094	8.83307e-06	0.00163689	3.51348e-06	7.20928e-06	5.66565e-06	1.42292e-06	7.96124e-06	0.00115255				145	2054	0.00299474	0.00286611	0.0001	0.0001	0.0001	0.0001	0.0001	0.000210915		145	1094	0.0001	0.0001	0.0001	0.0001	0.0001	0.0001	0.0001	0.0001
146	2055	0.000687637	0.000318258	1.45099e-07	5.30175e-08	8.35877e-06	2.29731e-07	8.15928e-07	1.14155e-07		146	1095	9.3553e-06	0.00164792	3.26691e-06	7.20928e-06	5.66565e-06	1.42292e-06	9.17987e-06	0.00115666				146	2055	0.00299474	0.00286611	0.0001	0.0001	0.0001	0.0001	0.0001	0.000210915		146	1095	0.0001	0.0001	0.0001	0.0001	0.0001	0.0001	0.0001	0.0001
147	2056	0.000642111	0.000299365	1.45099e-07	5.30175e-08	7.5691e-06	2.29731e-07	8.15928e-07	3.67062e-08		147	1096	9.88913e-06	0.00174001	3.26691e-06	6.85514e-06	5.66565e-06	1.91775e-06	9.17987e-06	0.00120442				147	2056	0.000855643	0.00257554	0.0001	0.0001	0.0001	0.0001	0.0001	0.000210915		147	1096	0.0001	0.000544828	0.0001	0.0001	0.0001	0.0001	0.0001	0.0001
148	2057	0.00061391	0.000299365	1.45099e-07	5.30175e-08	7.5691e-06	2.29731e-07	8.15928e-07	3.67062e-08		148	1097	9.70991e-06	0.00182253	2.35223e-06	7.20928e-06	6.09327e-06	1.91775e-06	9.60095e-06	0.00122332				148	2057	0.00299474	0.00174344	0.0001	0.0001	0.0001	0.0001	0.0001	0.000210915		148	1097	0.0001	0.00179014	0.0001	0.0001	0.0001	0.0001	0.0001	0.000819544
149	2058	0.00060657	0.000292396	1.45099e-07	5.30175e-08	7.5691e-06	2.29731e-07	8.15928e-07	1.14155e-07		149	1098	9.53196e-06	0.0018774	3.26691e-06	6.50798e-06	6.09327e-06	1.42292e-06	1.09078e-05	0.00122753				149	2058	0.00299474	0.00174344	0.0001	0.0001	0.0001	0.0001	0.0001	0.000210915		149	1098	0.0001	0.00436525	0.0001	0.0001	0.0001	0.0001	0.0001	0.00274118
150	2059	0.000573253	0.000292396	1.45099e-07	1.64883e-07	7.5691e-06	2.29731e-07	8.15928e-07	3.55018e-07		150	1099	1.02514e-05	0.00190946	3.51348e-06	6.85514e-06	6.5329e-06	1.42292e-06	1.09078e-05	0.00124021				150	2059	0.00106955	0.00254252	0.0001	0.0001	0.0001	0.0001	0.0001	0.0001		150	1099	0.0001	0.00877242	0.0001	0.0001	0.0001	0.0001	0.0001	0.00634073
151	2060	0.000544881	0.000287786	1.45099e-07	1.64883e-07	6.81027e-06	2.29731e-07	8.15928e-07	6.89436e-07		151	1100	1.02514e-05	0.00198013	3.51348e-06	7.20928e-06	5.25024e-06	1.91775e-06	1.13577e-05	0.00126145				151	2060	0.00106955	0.00254252	0.0001	0.0001	0.0001	0.0001	0.0001	0.0001		151	1100	0.0001	0.0140027	0.0001	0.00155724	0.0001	0.0001	0.0001	0.00634073
152	2061	0.000533689	0.000287786	1.45099e-07	1.64883e-07	6.81027e-06	2.29731e-07	1.09967e-06	3.08946e-06		152	1101	1.08042e-05	0.00212141	3.51348e-06	7.57032e-06	5.66565e-06	3.07118e-06	1.18147e-05	0.00128497				152	2061	0.00106955	0.00254252	0.0001	0.0001	0.0001	0.0001	0.0001	0.0001		152	1101	0.0001	0.0108549	0.0001	0.00155724	0.0001	0.0001	0.0001	0.00502839
153	2062	0.000511578	0.000280924	1.45099e-07	1.64883e-07	6.81027e-06	2.29731e-07	8.15928e-07	3.79193e-06		153	1102	1.06187e-05	0.00207893	3.51348e-06	6.50798e-06	6.09327e-06	2.46819e-06	7.96124e-06	0.00121281				153	2062	0.00677381	0.00617467	0.0001	0.0001	0.0001	0.0001	0.0001	0.0001		153	1102	0.0001	0.0171022	0.0001	0.00155724	0.0001	0.0001	0.0001	0.00840297
154	2063	0.000477763	0.000278652	1.45099e-07	1.64883e-07	6.81027e-06	2.29731e-07	1.09967e-06	3.79193e-06		154	1103	1.06187e-05	0.00206686	3.51348e-06	6.50798e-06	6.5329e-06	1.91775e-06	7.57016e-06	0.00123809				154	2063	0.00142607	0.000726436	0.0001	0.0001	0.0001	0.0001	0.0001	0.0001		154	1103	0.0001	0.0192815	0.000243385	0.0001	0.0001	0.0001	0.0001	0.00840297
155	2064	0.000459222	0.000274127	1.45099e-07	1.64883e-07	6.083e-06	2.29731e-07	1.09967e-06	3.79193e-06		155	1104	1.0991e-05	0.00207893	3.76698e-06	7.93819e-06	6.5329e-06	1.91775e-06	8.35993e-06	0.00122753				155	2064	0.00142607	0.000726436	0.0001	0.0001	0.0001	0.0001	0.0001	0.0001		155	1104	0.0001	0.0180725	0.000243385	0.0001	0.0001	0.0001	0.0001	0.00207162
156	2065	0.000448756	0.000276386	1.45099e-07	1.64883e-07	5.38808e-06	2.29731e-07	1.09967e-06	4.16384e-06		156	1105	1.04344e-05	0.00212141	4.02729e-06	8.31281e-06	5.66565e-06	1.91775e-06	9.17987e-06	0.00121491				156	2065	0.0001	0.000726436	0.0001	0.0001	0.0001	0.0001	0.0001	0.0001		156	1105	0.0001	0.0113893	0.000243385	0.0001	0.0001	0.0001	0.0001	0.00319648
157	2066	0.000423003	0.000265166	1.45099e-07	1.64883e-07	4.72642e-06	2.29731e-07	1.09967e-06	4.16384e-06		157	1106	9.3553e-06	0.00207591	4.02729e-06	7.93819e-06	5.25024e-06	1.91775e-06	9.60095e-06	0.00116492				157	2066	0.00192519	0.0114776	0.0001	0.0001	0.0001	0.0001	0.0001	0.0001		157	1106	0.0001	0.0176937	0.000243385	0.0001	0.0001	0.0001	0.0001	0.00277466
158	2067	0.000401581	0.000256321	1.45099e-07	1.64883e-07	4.72642e-06	2.29731e-07	7.25603e-06	1.06787e-05		158	1107	9.17993e-06	0.00197717	4.56798e-06	8.31281e-06	5.66565e-06	1.91775e-06	1.00294e-05	0.00114228				158	2067	0.00192519	0.023827	0.0001	0.0001	0.0001	0.0001	0.0001	0.0001		158	1107	0.0001	0.00702726	0.000243385	0.0001	0.0001	0.0001	0.0001	0.00206225
159	2068	0.000381817	0.000249763	1.45099e-07	1.64883e-07	5.38808e-06	1.38746e-06	3.89022e-05	1.79848e-05		159	1108	1.08042e-05	0.00189486	4.29433e-06	9.47654e-06	6.5329e-06	2.46819e-06	1.18147e-05	0.00110966				159	2068	0.00192519	0.0236454	0.0001	0.0001	0.0001	0.0001	0.0001	0.0001		159	1108	0.0001	0.0164709	0.000243385	0.0001	0.0001	0.0001	0.00191739	0.00149982
160	2069	0.000370871	0.000265166	1.45099e-07	1.64883e-07	6.083e-06	1.38746e-06	8.10674e-05	3.32104e-05		160	1109	1.13683e-05	0.00182828	3.76698e-06	9.08205e-06	6.5329e-06	1.91775e-06	1.0465e-05	0.0010714				160	2069	0.00192519	0.0142017	0.0001	0.0001	0.0001	0.0001	0.0001	0.0001		160	1109	0.0001	0.00863379	0.00511098	0.0001	0.0001	0.0001	0.00191739	0.00149982
161	2070	0.00140982	0.000753226	1.0278e-05	1.38777e-05	2.35397e-05	9.95679e-06	0.00370965	0.00500904		161	1110	1.17506e-05	0.00177113	4.02729e-06	9.08205e-06	6.98435e-06	1.91775e-06	1.13577e-05	0.00102776				161	2070	0.000855643	0.00185241	0.0001	0.0001	0.0001	0.0001	0.0001	0.0001		161	1110	0.0001	0.0114786	0.00267718	0.00600647	0.0001	0.00153729	0.0001	0.00618673
162	2071	0.0014983	0.000773378	1.0278e-05	1.4643e-05	2.35397e-05	9.95679e-06	0.00391709	0.00535443		162	1111	1.15588e-05	0.0017683	4.02729e-06	9.08205e-06	6.5329e-06	1.91775e-06	1.13577e-05	0.00101402				162	2071	0.0001	0.00272412	0.0001	0.0001	0.0001	0.0001	0.0001	0.0001		162	1111	0.0001	0.00501012	0.00267718	0.00133478	0.0001	0.00245966	0.0001	0.00224972
163	2072	0.00153176	0.000797149	1.0278e-05	1.54241e-05	2.35397e-05	1.52979e-05	0.00402611	0.00549012		163	1112	1.15588e-05	0.00175696	4.02729e-06	9.08205e-06	6.5329e-06	1.91775e-06	1.0465e-05	0.00100036				163	2072	0.0001	0.00272412	0.0001	0.0001	0.0001	0.0001	0.000766959	0.0001		163	1112	0.00142607	0.0520008	0.00632788	0.00694081	0.0001	0.00730212	0.00287609	0.00581519
164	2073	0.00159526	0.000831591	1.0278e-05	1.54241e-05	2.35397e-05	1.93358e-05	0.00411415	0.00563338		164	1113	1.0991e-05	0.00174848	3.51348e-06	1.0285e-05	6.09327e-06	1.91775e-06	1.00294e-05	0.0010023				164	2073	0.00106955	0.00435859	0.0001	0.0001	0.0001	0.0001	0.000766959	0.0001		164	1113	0.00142607	0.0708698	0.00592225	0.00226912	0.0001	0.00730212	0.00415434	0.0103074
165	2074	0.00163168	0.000845526	1.09084e-05	1.54241e-05	2.47557e-05	1.93358e-05	0.00420294	0.00572759		165	1114	1.11791e-05	0.00174001	3.51348e-06	1.15453e-05	6.09327e-06	1.91775e-06	1.09078e-05	0.000998409				165	2074	0.00363647	0.00803226	0.0001	0.0001	0.0001	0.0001	0.000766959	0.0001		165	1114	0.00142607	0.0697802	0.00592225	0.00226912	0.0001	0.00730212	0.00223696	0.00974495
166	2075	0.0017055	0.000866598	1.09084e-05	1.78609e-05	2.47557e-05	1.93358e-05	0.00442054	0.00590507		166	1115	1.25297e-05	0.00189778	4.02729e-06	1.37695e-05	6.5329e-06	1.91775e-06	1.13577e-05	0.00102579				166	2075	0.00363647	0.00803226	0.0001	0.0001	0.0001	0.0001	0.000766959	0.0001		166	1115	0.00348877	0.17866	0.00592225	0.0119462	0.000442151	0.0210279	0.0137413	0.0376776
167	2076	0.00177612	0.000902163	1.09084e-05	1.87038e-05	2.47557e-05	2.37324e-05	0.00468106	0.00602669		167	1116	1.08042e-05	0.00174001	3.76698e-06	1.37695e-05	6.09327e-06	1.42292e-06	1.27495e-05	0.00094261				167	2076	0.00149737	0.00312885	0.0001	0.0001	0.0001	0.0001	0.000766959	0.0001		167	1116	0.00348877	0.139463	0.00146028	0.00727451	0.000442151	0.00819155	0.000294987	0.0241793
168	2077	0.00179842	0.000912941	1.09084e-05	1.95618e-05	2.47557e-05	2.37324e-05	0.00471986	0.00612339		168	1117	1.0991e-05	0.00177398	4.29433e-06	1.19779e-05	5.66565e-06	1.42292e-06	1.27495e-05	0.000940708				168	2077	0.000427824	0.0020392	0.0001	0.0001	0.0001	0.0001	0.0001	0.0001		168	1117	0.00455832	0.187297	0.000649018	0.000333697	0.000442151	0.00219613	0.000614551	0.0397908
169	2078	0.00184108	0.000967574	1.22126e-05	1.95618e-05	2.47557e-05	2.37324e-05	0.00481349	0.00627936		169	1118	1.15588e-05	0.00174565	3.76698e-06	1.37695e-05	6.09327e-06	2.46819e-06	1.32272e-05	0.000982892				169	2078	0.000427824	0.0020392	0.0001	0.0001	0.0001	0.0001	0.0001	0.0001		169	1118	0.00497966	0.164826	0.00134439	0.00109209	0.000442151	0.00314446	0.0016604	0.0402984
170	2079	0.00188641	0.000974952	1.2886e-05	2.04346e-05	2.47557e-05	2.37324e-05	0.0049632	0.00645004		170	1119	1.08042e-05	0.00166452	4.02729e-06	1.37695e-05	5.25024e-06	3.07118e-06	1.32272e-05	0.000959793				170	2079	0.00103899	0.0020392	0.0001	0.0001	0.0001	0.000419265	0.0001	0.0001		170	1119	0.0058353	0.24708	0.00295444	0.00264932	0.000442151	0.00314446	0.0016604	0.0547355
171	2080	0.00195059	0.00100468	1.35734e-05	2.04346e-05	2.47557e-05	2.37324e-05	0.00506665	0.00656924		171	1120	1.08042e-05	0.00168675	4.56798e-06	1.51762e-05	5.25024e-06	3.72423e-06	1.37118e-05	0.000946418				171	2080	0.00103899	0.0020392	0.0001	0.0001	0.0001	0.000419265	0.0001	0.0001		171	1120	0.0058353	0.219888	0.00295444	0.00264932	0.000442151	0.00314446	0.0016604	0.0526546
172	2081	0.00205077	0.00107283	1.64596e-05	2.31411e-05	2.47557e-05	2.37324e-05	0.00534929	0.00692514		172	1121	1.11791e-05	0.00176262	5.13481e-06	1.47014e-05	6.09327e-06	3.72423e-06	1.52057e-05	0.000936909				172	2081	0.00677567	0.00305102	0.0001	0.0001	0.0001	0.000419265	0.000255656	0.000964169		172	1121	0.0058353	0.228789	0.00295444	0.00264932	0.000442151	0.00356372	0.00549518	0.0537741
173	2082	0.00212659	0.00109207	1.64596e-05	2.31411e-05	2.47557e-05	2.37324e-05	0.00547224	0.00708185		173	1122	1.17506e-05	0.00186001	5.42781e-06	1.56568e-05	6.09327e-06	3.72423e-06	1.83707e-05	0.00096171				173	2082	0.00720349	0.00348688	0.0001	0.0001	0.0001	0.000419265	0.000255656	0.000964169		173	1122	0.00354341	0.184931	0.00295444	0.00109209	0.000442151	0.00356372	0.0016604	0.0431548
174	2083	0.00216009	0.00111922	1.64596e-05	2.40722e-05	2.47557e-05	2.37324e-05	0.00550521	0.0071779		174	1123	1.0991e-05	0.00185712	5.13481e-06	1.61433e-05	6.98435e-06	4.42524e-06	1.89206e-05	0.000969392				174	2083	0.00720349	0.00348688	0.0001	0.0001	0.0001	0.000419265	0.000255656	0.000964169		174	1123	0.0022956	0.137513	0.00271106	0.00109209	0.000442151	0.00356372	0.0016604	0.0298406
175	2084	0.00222528	0.00117034	1.72146e-05	2.59769e-05	2.47557e-05	2.606e-05	0.0056129	0.00743418		175	1124	1.11791e-05	0.00190946	5.7271e-06	1.66355e-05	7.44745e-06	3.07118e-06	2.00392e-05	0.00100036				175	2084	0.00249747	0.0011623	0.0001	0.0001	0.0001	0.000419265	0.000894785	0.000964169		175	1124	0.0022956	0.133313	0.00271106	0.00109209	0.000442151	0.00356372	0.0016604	0.0290517
176	2085	0.00227161	0.00121027	1.57178e-05	2.59769e-05	2.59955e-05	2.606e-05	0.00565453	0.00754609		176	1125	1.08042e-05	0.00201883	5.42781e-06	1.81464e-05	7.44745e-06	4.42524e-06	2.17636e-05	0.0010674				176	2085	0.00142792	0.0011623	0.0001	0.0001	0.0001	0.000419265	0.000894785	0.000964169		176	1125	0.0022956	0.131243	0.00271106	0.00109209	0.000442151	0.00224604	0.0016604	0.0285697
177	2086	0.00230598	0.00122638	1.57178e-05	2.69502e-05	2.59955e-05	2.606e-05	0.00545579	0.00767275		177	1126	1.08042e-05	0.00203379	5.7271e-06	1.86614e-05	8.90507e-06	4.42524e-06	2.17636e-05	0.00104157				177	2086	0.00509495	0.0011623	0.0001	0.0001	0.0001	0.000419265	0.000894785	0.000964169		177	1126	0.00657379	0.228835	0.00433359	0.00264932	0.000442151	0.00554772	0.00741256	0.0671794
178	2087	0.00239028	0.00127522	1.42746e-05	2.79375e-05	2.59955e-05	2.606e-05	0.00535745	0.00777184		178	1127	9.88913e-06	0.00203679	5.7271e-06	1.86614e-05	9.41321e-06	4.42524e-06	2.29438e-05	0.00102579				178	2087	0.000816751	0.00130758	0.0001	0.0001	0.0001	0.000419265	0.000894785	0.000964169		178	1127	0.00657379	0.244413	0.00433359	0.00534453	0.000442151	0.00554772	0.00932995	0.0896618
179	2088	0.00247323	0.00131649	1.42746e-05	2.50175e-05	2.59955e-05	2.606e-05	0.00535745	0.00771516		179	1128	1.04344e-05	0.00211837	1.17152e-05	2.24206e-05	1.10026e-05	1.85483e-05	2.98587e-05	0.0010734				179	2088	0.000816751	0.00130758	0.0001	0.0001	0.0001	0.000419265	0.000894785	0.0001		179	1128	0.0369965	0.794194	0.0118088	0.01352	0.00663218	0.00554772	0.0369343	0.376352
180	2089	0.00255472	0.00135826	1.42746e-05	2.40722e-05	2.72587e-05	2.606e-05	0.00531669	0.00775057		180	1129	1.41457e-05	0.00211532	1.68803e-05	2.64429e-05	1.44628e-05	1.73001e-05	3.81861e-05	0.00108543				180	2089	0.0055703	0.00276044	0.0001	0.0001	0.0001	0.000419265	0.000894785	0.0001		180	1129	0.0183012	0.287268	0.00442631	0.00448881	0.00619004	0.00343544	0.005075	0.161062
181	2090	0.00266322	0.0014176	1.49894e-05	2.13222e-05	2.72587e-05	2.606e-05	0.00526793	0.00784292		181	1130	1.5194e-05	0.00221975	1.73433e-05	2.64429e-05	1.44628e-05	1.85483e-05	3.96505e-05	0.00114638				181	2090	0.0055703	0.00276044	0.0001	0.0001	0.0001	0.0001	0.000255656	0.0001		181	1130	0.0157343	0.538203	0.0141615	0.00620177	0.0021223	0.00435782	0.0269515	0.259584
182	2091	0.00267364	0.00143473	1.42746e-05	2.13222e-05	2.72587e-05	1.93358e-05	0.00475879	0.00746908		182	1131	1.54072e-05	0.00223839	1.73433e-05	2.76391e-05	1.50747e-05	1.85483e-05	4.11362e-05	0.00115872				182	2091	0.0055703	0.00276044	0.0001	0.0001	0.0001	0.0001	0.000255656	0.0001		182	1131	0.01003	0.471926	0.0101052	0.00620177	0.00315397	0.00435782	0.0166341	0.214543
183	2092	0.00243791	0.00127933	1.2886e-05	1.95618e-05	2.47557e-05	1.52979e-05	0.00437517	0.00715728		183	1132	1.45615e-05	0.0022602	1.78111e-05	2.82449e-05	1.50747e-05	2.3872e-05	4.18871e-05	0.00115872				183	2092	0.000475359	0.0001	0.0001	0.0001	0.0001	0.0001	0.000894785	0.0001		183	1132	0.0036127	0.217478	0.00220201	0.00267575	0.00315397	0.00514642	0.013055	0.0951728
184	2093	0.00240779	0.00125478	1.09084e-05	1.78609e-05	2.47557e-05	1.52979e-05	0.00405537	0.00717103		184	1133	1.5194e-05	0.00226957	1.97304e-05	2.88558e-05	1.56965e-05	2.24924e-05	4.88793e-05	0.00121071				184	2093	0.000475359	0.0001	0.0001	0.0001	0.0001	0.0001	0.000894785	0.000482086		184	1133	0.0194406	0.68966	0.0074173	0.0100754	0.00713328	0.00726568	0.0341205	0.233778
185	2094	0.00229368	0.00117034	1.15533e-05	1.4643e-05	2.35397e-05	1.34193e-05	0.00378782	0.00695229		185	1134	1.58369e-05	0.00225396	1.87612e-05	2.52674e-05	1.56965e-05	2.24924e-05	4.9682e-05	0.00121701				185	2094	0.000475359	0.0001	0.0001	0.0001	0.0001	0.0001	0.000894785	0.000482086		185	1134	0.0124529	0.583754	0.0074173	0.0103868	0.00713328	0.0034609	0.0299023	0.196897
186	2095	0.00211229	0.00110367	9.66223e-06	1.4643e-05	2.35397e-05	8.37951e-06	0.00345829	0.00658254		186	1135	1.56215e-05	0.00225396	1.92434e-05	2.35435e-05	1.69692e-05	2.24924e-05	4.9682e-05	0.00122332				186	2095	0.000475359	0.0001	0.0001	0.0001	0.0001	0.0001	0.000894785	0.000482086		186	1135	0.0138994	0.362918	0.00428472	0.00509224	0.00403826	0.00315344	0.0238704	0.18548
187	2096	0.00198764	0.00100842	1.0278e-05	1.38777e-05	2.23476e-05	6.91015e-06	0.00324738	0.00627936		187	1136	1.56215e-05	0.00223839	1.97304e-05	2.46875e-05	1.69692e-05	2.24924e-05	5.13025e-05	0.00118981				187	2096	0.000475359	0.0001	0.0001	0.0001	0.0001	0.0001	0.000639133	0.000857039		187	1136	0.0153952	0.482267	0.00428472	0.00431363	0.0102283	0.00315344	0.0412105	0.264591
188	2097	0.00182532	0.000916545	9.66223e-06	1.38777e-05	1.67568e-05	8.37951e-06	0.00299594	0.00575913		188	1137	1.60535e-05	0.00224461	1.97304e-05	2.52674e-05	1.762e-05	2.24924e-05	4.88793e-05	0.00119189				188	2097	0.000475359	0.0001	0.000286334	0.0001	0.0001	0.0001	0.000639133	0.000857039		188	1137	0.00600697	0.149578	0.00103965	0.0031457	0.0021223	0.00158121	0.00988552	0.07177
189	2098	0.00168801	0.000849024	9.66223e-06	1.31286e-05	1.67568e-05	9.95679e-06	0.00279037	0.00539746		189	1138	1.64901e-05	0.0022415	1.97304e-05	2.52674e-05	1.69692e-05	2.24924e-05	5.04897e-05	0.00117734				189	2098	0.0042782	0.000726436	0.000286334	0.0001	0.0001	0.0001	0.0001	0.000857039		189	1138	0.00600697	0.136957	0.00103965	0.00221136	0.0021223	0.00158121	0.00857074	0.0597919
190	2099	0.00154859	0.000807422	8.4757e-06	1.09797e-05	1.57148e-05	9.95679e-06	0.00252927	0.00493748		190	1139	1.58369e-05	0.00220737	2.07185e-05	2.52674e-05	1.69692e-05	2.24924e-05	4.9682e-05	0.00116079				190	2099	0.0001	0.000726436	0.000286334	0.0001	0.0001	0.0001	0.0001	0.00133912		190	1139	0.00543654	0.138591	0.00103965	0.00221136	0.0021223	0.00232989	0.00857074	0.0641972
191	2100	0.0014384	0.000790328	7.90533e-06	1.09797e-05	1.4699e-05	9.95679e-06	0.00239055	0.0047486		191	1140	1.64901e-05	0.00220737	2.07185e-05	2.29794e-05	1.69692e-05	2.3872e-05	4.80817e-05	0.00113818				191	2100	0.0001	0.000726436	0.000286334	0.0001	0.0001	0.0001	0.0001	0.000857039		191	1140	0.00543654	0.129731	0.00103965	0.001852	0.000884296	0.00232989	0.00754814	0.0612109
192	2101	0.00143635	0.000773378	7.35054e-06	8.9832e-06	1.37099e-05	9.95679e-06	0.00228412	0.00456837		192	1141	1.69313e-05	0.00254139	2.43228e-05	2.64429e-05	1.96289e-05	2.11449e-05	4.9682e-05	0.00119398				192	2101	0.0042782	0.000726436	0.000286334	0.0001	0.0001	0.0001	0.0001	0.000857039		192	1141	0.0117653	0.2494	0.00103965	0.001852	0.00132644	0.0041966	0.011334	0.0994187
193	2102	0.00139562	0.000733282	6.81159e-06	8.35277e-06	1.09063e-05	9.95679e-06	0.00212803	0.00437951		193	1142	1.71536e-05	0.00251855	2.43228e-05	2.76391e-05	1.89499e-05	1.98301e-05	4.88793e-05	0.00117941				193	2102	0.0001	0.000726436	0.000286334	0.0001	0.0001	0.0001	0.0001	0.000857039		193	1142	0.0117653	0.249234	0.00103965	0.001852	0.00132644	0.0041966	0.011334	0.100122
194	2103	0.00131552	0.000668317	6.81159e-06	7.74033e-06	1.09063e-05	9.95679e-06	0.00196521	0.004127		194	1143	1.78272e-05	0.00258072	2.43228e-05	2.46875e-05	1.96289e-05	1.98301e-05	4.88793e-05	0.00121911				194	2103	0.000534779	0.00159815	0.000286334	0.0001	0.0001	0.0001	0.0001	0.000857039		194	1143	0.0117653	0.240468	0.00103965	0.001852	0.00132644	0.0041966	0.011334	0.0897865
195	2104	0.00123729	0.000630473	7.90533e-06	7.14619e-06	9.17859e-06	9.95679e-06	0.00182893	0.00388578		195	1144	1.78272e-05	0.0026269	2.43228e-05	2.41128e-05	1.96289e-05	1.98301e-05	4.80817e-05	0.00120442				195	2104	0.000962598	0.0026878	0.000286334	0.0001	0.0001	0.0001	0.0001	0.00423162		195	1144	0.0138396	0.272905	0.00201317	0.001852	0.00297712	0.00615315	0.0123915	0.112494
196	2105	0.00115152	0.000584383	7.90533e-06	6.57068e-06	8.35877e-06	1.16379e-05	0.00164461	0.00368203		196	1145	1.71536e-05	0.00264679	2.32701e-05	2.46875e-05	2.03171e-05	2.11449e-05	4.57198e-05	0.00122542				196	2105	0.000962598	0.0026878	0.000286334	0.0001	0.0001	0.0001	0.0001	0.000482086		196	1145	0.0317572	0.580988	0.00255402	0.00189371	0.00353985	0.00661433	0.0391816	0.268056
197	2106	0.00109384	0.000539666	7.35054e-06	6.57068e-06	6.81027e-06	1.16379e-05	0.0015781	0.00348777		197	1146	1.8054e-05	0.00274375	2.02221e-05	2.58526e-05	2.10145e-05	1.73001e-05	4.41711e-05	0.00119815				197	2106	0.000962598	0.0048671	0.000286334	0.0001	0.0001	0.0001	0.0001	0.0001		197	1146	0.0266234	0.533359	0.00255402	0.00189371	0.00353985	0.00661433	0.0328601	0.245754
198	2107	0.00101038	0.000504898	6.28874e-06	6.01415e-06	6.083e-06	1.16379e-05	0.00138023	0.00322677		198	1147	1.7377e-05	0.00261037	2.02221e-05	2.35435e-05	1.89499e-05	1.6086e-05	4.03907e-05	0.00113409				198	2107	0.000962598	0.0048671	0.000286334	0.0001	0.0001	0.0001	0.0001	0.0001		198	1147	0.0146847	0.346378	0.0018007	0.00124857	0.00265556	0.00288092	0.0135841	0.119748
199	2108	0.000919182	0.000454451	5.78228e-06	4.95956e-06	5.38808e-06	9.95679e-06	0.00122025	0.00295423		199	1148	1.76015e-05	0.00265676	2.43228e-05	2.64429e-05	1.96289e-05	1.98301e-05	4.03907e-05	0.00119815				199	2108	0.000962598	0.000290577	0.000286334	0.0001	0.0001	0.0001	0.00127826	0.0001		199	1148	0.0134624	0.334413	0.0018007	0.00124857	0.00265556	0.00257346	0.0135841	0.11786
200	2109	0.000770998	0.000337598	6.28874e-06	4.95956e-06	4.09898e-06	5.55342e-06	0.00110758	0.00263502		200	1149	1.85108e-05	0.0027303	2.75883e-05	2.76391e-05	1.96289e-05	2.3872e-05	3.89156e-05	0.00129788				200	2109	0.000962598	0.000290577	0.000286334	0.0001	0.0001	0.0001	0.00127826	0.0001		200	1149	0.00908427	0.268976	0.000827178	0.000645144	0.00265556	0.00257346	0.0100752	0.094366
201	2110	0.000679966	0.000292396	5.78228e-06	4.46234e-06	2.95135e-06	4.31494e-06	0.000940407	0.00229919		201	1150	1.71536e-05	0.00250879	2.59355e-05	2.64429e-05	1.96289e-05	1.98301e-05	3.67433e-05	0.00121911				201	2110	0.000962598	0.000290577	0.000286334	0.0001	0.0001	0.0001	0.00127826	0.0001		201	1150	0.00580432	0.147669	0.000827178	0.000333697	0.00162388	0.00153929	0.00496824	0.0555509
202	2111	0.000593446	0.000267395	5.29253e-06	3.9858e-06	2.95135e-06	4.31494e-06	0.000846874	0.00196065		202	1151	1.64901e-05	0.00249255	2.27506e-05	2.02396e-05	2.24367e-05	2.3872e-05	3.81861e-05	0.00127854				202	2111	0.000427824	0.000290577	0.000286334	0.0001	0.0001	0.0001	0.0001	0.0001		202	1151	0.00794342	0.22382	0.000827178	0.00222462	0.00162388	0.00215695	0.00620085	0.090198
203	2112	0.000542074	0.000234722	4.36447e-06	3.53047e-06	2.95135e-06	4.31494e-06	0.00077636	0.00179331		203	1152	1.62713e-05	0.00250879	2.12196e-05	2.07767e-05	2.24367e-05	2.67262e-05	3.67433e-05	0.00130435				203	2112	0.000427824	0.000290577	0.000286334	0.0001	0.0001	0.0001	0.0001	0.0001		203	1152	0.00794342	0.178672	0.000540849	0.00222462	0.00162388	0.00215695	0.00455737	0.0722892
204	2113	0.000506108	0.000215922	9.06141e-06	8.9832e-06	4.09898e-06	4.31494e-06	0.000768673	0.00169415		204	1153	1.56215e-05	0.0024958	1.97304e-05	1.9708e-05	2.31613e-05	3.12386e-05	3.53221e-05	0.00128068				204	2113	0.000427824	0.0001	0.000286334	0.0001	0.0001	0.0001	0.0001	0.0001		204	1153	0.00744106	0.177769	0.000540849	0.00222462	0.00162388	0.00182753	0.00851707	0.0732414
205	2114	0.000492531	0.000193782	7.90533e-06	8.9832e-06	5.38808e-06	4.31494e-06	0.000738223	0.00151749		205	1154	1.47712e-05	0.00246989	1.97304e-05	1.9708e-05	2.24367e-05	3.12386e-05	3.53221e-05	0.00128068				205	2114	0.0001	0.0001	0.0001	0.0001	0.0001	0.0001	0.0001	0.0001		205	1154	0.0216665	0.240741	0.000486765	0.00609748	0.00100488	0.00413346	0.0134707	0.136992
206	2115	0.000469782	0.000191816	7.90533e-06	7.74033e-06	5.38808e-06	4.31494e-06	0.000697141	0.00138094		206	1155	1.41457e-05	0.00243444	1.87612e-05	1.66355e-05	2.10145e-05	2.97041e-05	3.32316e-05	0.00126998				206	2115	0.0001	0.0001	0.0001	0.0001	0.0001	0.0001	0.0001	0.0001		206	1155	0.00444674	0.111215	0.000486765	0.00142578	0.000562736	0.0029236	0.0034181	0.0564133
207	2116	0.000373293	0.000148785	7.35054e-06	7.74033e-06	4.72642e-06	3.20157e-06	0.000600234	0.00126343		207	1156	1.39395e-05	0.00235779	1.92434e-05	1.71335e-05	1.96289e-05	2.97041e-05	3.25458e-05	0.00125081				207	2116	0.0001	0.0001	0.0001	0.0001	0.0001	0.0001	0.0001	0.0001		207	1156	0.00220392	0.0873591	0.000486765	0.00142578	0.0001	0.000617665	0.0019268	0.0525447
208	2117	0.000358855	0.000136544	6.81159e-06	7.74033e-06	4.09898e-06	2.22194e-06	0.000572613	0.00119078		208	1157	1.4353e-05	0.00233878	1.82838e-05	1.81464e-05	1.89499e-05	2.81998e-05	3.0522e-05	0.00121911				208	2117	0.0001	0.0001	0.0001	0.0001	0.0001	0.0001	0.0001	0.0001		208	1157	0.00302067	0.110517	0.000486765	0.00178514	0.00123801	0.000617665	0.00644004	0.064385
209	2118	0.000332965	0.000123062	6.81159e-06	7.74033e-06	4.09898e-06	2.22194e-06	0.000518905	0.0011332		209	1158	1.4353e-05	0.00231982	1.73433e-05	1.81464e-05	1.63281e-05	2.81998e-05	2.9201e-05	0.00122753				209	2118	0.0001	0.0001	0.0001	0.0001	0.0001	0.0001	0.0001	0.0001		209	1158	0.00302067	0.101549	0.000486765	0.00178514	0.00123801	0.000617665	0.00260526	0.063485
210	2119	0.000349353	0.000129735	6.81159e-06	7.14619e-06	4.09898e-06	2.22194e-06	0.000489605	0.00112315		210	1159	1.4353e-05	0.00221666	1.64223e-05	1.61433e-05	1.63281e-05	2.81998e-05	2.72625e-05	0.00119189				210	2119	0.0001	0.0001	0.0001	0.0001	0.0001	0.0001	0.0001	0.0001		210	1159	0.00436031	0.218523	0.00204476	0.00504835	0.00123801	0.00215495	0.00728053	0.214988
211	2120	0.000346993	0.000126381	6.81159e-06	6.57068e-06	3.50688e-06	2.22194e-06	0.000499298	0.00107673		211	1160	1.37345e-05	0.00217652	1.55209e-05	1.66355e-05	1.63281e-05	2.81998e-05	2.66279e-05	0.00117319				211	2120	0.0001	0.0001	0.0001	0.0001	0.0001	0.0001	0.0001	0.0001		211	1160	0.00514674	0.25938	0.00204476	0.0073842	0.00201177	0.00273144	0.0111489	0.265746
212	2121	0.000336451	0.000124717	6.81159e-06	6.57068e-06	3.50688e-06	2.22194e-06	0.000486391	0.00106034		212	1161	1.39395e-05	0.00217959	1.59691e-05	1.71335e-05	1.32687e-05	2.81998e-05	2.47592e-05	0.00115872				212	2121	0.0001	0.0001	0.0024338	0.0001	0.0001	0.0001	0.0001	0.0001		212	1161	0.00514674	0.251301	0.00204476	0.00504835	0.00201177	0.00273144	0.0111489	0.253055
213	2122	0.000339951	0.000116526	6.81159e-06	6.57068e-06	3.50688e-06	2.22194e-06	0.000473616	0.00102462		213	1162	1.27275e-05	0.00215809	1.64223e-05	1.66355e-05	1.32687e-05	2.67262e-05	2.47592e-05	0.00117734				213	2122	0.000611175	0.0001	0.0024338	0.0001	0.0001	0.0001	0.0001	0.0001		213	1162	0.0289977	0.42531	0.00861216	0.00774756	0.00154751	0.00449932	0.0167833	0.379636
214	2123	0.000306711	9.47636e-05	6.81159e-06	6.57068e-06	3.50688e-06	2.22194e-06	0.000390894	0.000877442		214	1163	1.23331e-05	0.00217652	1.73433e-05	1.66355e-05	1.38607e-05	2.52834e-05	2.66279e-05	0.00116492				214	2123	0.000611175	0.0001	0.0001	0.0001	0.0001	0.0001	0.0001	0.0001		214	1163	0.0289977	0.427579	0.00374456	0.00774756	0.00154751	0.00449932	0.0167833	0.389689
215	2124	0.000318023	9.32767e-05	7.35054e-06	6.01415e-06	4.09898e-06	1.38746e-06	0.000370466	0.000871377		215	1164	1.21377e-05	0.00227896	1.73433e-05	1.71335e-05	1.50747e-05	2.52834e-05	2.72625e-05	0.00120233				215	2124	0.000611175	0.0001	0.0001	0.0001	0.0001	0.0001	0.0001	0.0001		215	1164	0.0205277	0.3853	0.0032578	0.00817226	0.00154751	0.00449932	0.0164347	0.344397
216	2125	0.000306711	9.47636e-05	6.81159e-06	6.01415e-06	4.09898e-06	7.14456e-07	0.000379168	0.000859297		216	1165	1.13683e-05	0.00230722	1.64223e-05	1.66355e-05	1.56965e-05	2.3872e-05	2.98587e-05	0.00118565				216	2125	0.000611175	0.0001	0.0001	0.0001	0.0001	0.0001	0.0001	0.0001		216	1165	0.0137215	0.247551	0.00244653	0.0042994	0.00154751	0.00263261	0.00925042	0.186077
217	2126	0.000314612	8.74209e-05	6.81159e-06	6.01415e-06	5.38808e-06	7.14456e-07	0.000373358	0.000829383		217	1166	1.0991e-05	0.00236732	1.42063e-05	1.56568e-05	1.762e-05	2.24924e-05	3.1191e-05	0.00118565				217	2126	0.000611175	0.0001	0.0001	0.0001	0.0001	0.0001	0.0001	0.0001		217	1166	0.0094433	0.227965	0.00244653	0.0042994	0.00154751	0.00147964	0.00925042	0.169632
218	2127	0.000307835	8.59801e-05	5.78228e-06	7.74033e-06	4.72642e-06	7.14456e-07	0.000379168	0.00080575		218	1167	1.15588e-05	0.00238961	1.37782e-05	1.76371e-05	1.762e-05	2.11449e-05	3.18656e-05	0.00119398				218	2127	0.000611175	0.0001	0.0001	0.0001	0.0001	0.0001	0.0001	0.0001		218	1167	0.0073042	0.218041	0.00244653	0.0042994	0.00154751	0.0011914	0.00707281	0.151817
219	2128	0.000348172	9.77649e-05	5.29253e-06	7.14619e-06	4.09898e-06	7.14456e-07	0.000411745	0.000929652		219	1168	1.13683e-05	0.00236732	1.33552e-05	1.66355e-05	1.762e-05	2.11449e-05	2.98587e-05	0.00117526				219	2128	0.000611175	0.0001	0.0001	0.0001	0.0001	0.0001	0.0001	0.0001		219	1168	0.00519211	0.172689	0.00163527	0.00266801	0.00077376	0.00061492	0.00484651	0.108769
220	2129	0.000341121	9.92792e-05	4.36447e-06	6.57068e-06	3.50688e-06	7.14456e-07	0.000387949	0.000904936		220	1169	1.13683e-05	0.00227896	1.25247e-05	1.61433e-05	1.762e-05	2.11449e-05	2.72625e-05	0.00119398				220	2129	0.0001	0.0001	0.0001	0.0001	0.0001	0.0001	0.0001	0.0001		220	1169	0.0047643	0.185405	0.00163527	0.00220084	0.00077376	0.00127376	0.00628455	0.11142
221	2130	0.000348172	0.000108554	3.10686e-06	6.01415e-06	4.72642e-06	2.29731e-07	0.000373358	0.000914174		221	1170	1.19435e-05	0.00247312	1.13183e-05	1.66355e-05	1.69692e-05	2.52834e-05	3.1191e-05	0.00121701				221	2130	0.0001	0.0001	0.0001	0.0001	0.0001	0.0001	0.0001	0.0001		221	1170	0.00384059	0.16569	0.00119276	0.00184148	0.0001	0.00127376	0.00564096	0.0919158
222	2131	0.00036725	0.000119777	2.36354e-06	5.47697e-06	4.09898e-06	2.29731e-07	0.000382087	0.000923449		222	1171	1.13683e-05	0.00237686	1.13183e-05	1.42325e-05	1.63281e-05	2.24924e-05	3.1191e-05	0.00121701				222	2131	0.0001	0.0001	0.0001	0.0001	0.0001	0.0001	0.0001	0.000374957		222	1171	0.00355538	0.13694	0.00119276	0.00236056	0.0001	0.00127376	0.00444017	0.075894
223	2132	0.000383041	0.000124717	2.02212e-06	4.95956e-06	4.72642e-06	2.29731e-07	0.00041778	0.00095149		223	1172	1.0991e-05	0.00240878	1.25247e-05	1.37695e-05	1.63281e-05	2.52834e-05	3.46198e-05	0.00122332				223	2132	0.0001	0.0001	0.0001	0.0001	0.0001	0.0001	0.0001	0.000374957		223	1172	0.00355538	0.215079	0.00249658	0.00282773	0.0001	0.00219613	0.00722038	0.154383
224	2133	0.000450059	0.000147011	2.02212e-06	5.47697e-06	5.38808e-06	2.29731e-07	0.000565788	0.00109985		224	1173	1.13683e-05	0.0025643	1.25247e-05	1.42325e-05	1.38607e-05	2.52834e-05	3.67433e-05	0.00124021				224	2133	0.0001	0.00435859	0.0001	0.0001	0.0001	0.0001	0.0001	0.000374957		224	1173	0.00308003	0.201501	0.00249658	0.00282773	0.0001	0.00219613	0.00659785	0.14263
225	2134	0.000492531	0.000152356	1.70179e-06	5.47697e-06	6.083e-06	7.14456e-07	0.000653375	0.00117033		225	1174	1.19435e-05	0.00260047	1.21173e-05	1.47014e-05	1.38607e-05	2.24924e-05	3.603e-05	0.00119815				225	2134	0.000285217	0.0001	0.0001	0.0001	0.0001	0.0001	0.0001	0.000374957		225	1174	0.00272351	0.189731	0.00411911	0.00282773	0.0001	0.00219613	0.00787611	0.135176
226	2135	0.000497944	0.000154155	1.40338e-06	4.95956e-06	5.38808e-06	7.14456e-07	0.00068977	0.00117713		226	1175	1.23331e-05	0.00264348	1.09268e-05	1.42325e-05	1.44628e-05	2.3872e-05	3.46198e-05	0.00122753				226	2135	0.000285217	0.00174344	0.0001	0.0001	0.0001	0.0001	0.0001	0.00149982		226	1175	0.00357915	0.182462	0.00381489	0.00240303	0.0001	0.00219613	0.0117109	0.13177
227	2136	0.000551921	0.000172585	1.70179e-06	4.95956e-06	5.38808e-06	7.14456e-07	0.000803498	0.00129154		227	1176	1.35308e-05	0.0027303	1.25247e-05	1.37695e-05	1.32687e-05	2.24924e-05	3.7462e-05	0.00122753				227	2136	0.00242432	0.00283309	0.0001	0.0001	0.0001	0.0001	0.000479351	0.00149982		227	1176	0.00357915	0.185804	0.0034672	0.00212822	0.0001	0.00153729	0.00737662	0.135364
228	2137	0.00061833	0.000193782	1.40338e-06	3.53047e-06	6.81027e-06	7.14456e-07	0.00091564	0.00141004		228	1177	1.37345e-05	0.00291409	1.33552e-05	1.56568e-05	1.32687e-05	2.11449e-05	3.89156e-05	0.00124233				228	2137	0.00242432	0.00428595	0.0001	0.0001	0.0001	0.0001	0.000479351	0.00310676		228	1177	0.0065599	0.110323	0.00184467	0.00150533	0.0001	0.0001	0.00508641	0.0792956
229	2138	0.000658663	0.00021798	1.70179e-06	3.9858e-06	7.5691e-06	2.22194e-06	0.00103771	0.00153255		229	1178	1.37345e-05	0.00297986	1.37782e-05	1.66355e-05	1.38607e-05	1.85483e-05	3.7462e-05	0.00126998				229	2138	0.00242432	0.0134182	0.0001	0.0001	0.0001	0.0001	0.000479351	0.0047137		229	1178	0.008699	0.222373	0.00427847	0.00150533	0.0001	0.0001	0.01871	0.184882
230	2139	0.000740688	0.000260729	2.02212e-06	4.95956e-06	7.5691e-06	2.22194e-06	0.00138505	0.00189466		230	1179	1.60535e-05	0.00320201	1.33552e-05	1.9708e-05	1.44628e-05	1.73001e-05	4.11362e-05	0.00129357				230	2139	0.00242432	0.0134182	0.0001	0.0001	0.0001	0.0001	0.000479351	0.0114629		230	1179	0.008699	0.222387	0.0035831	0.00150533	0.0001	0.0001	0.0225448	0.179514
231	2140	0.000774216	0.000260729	2.02212e-06	4.95956e-06	7.5691e-06	2.22194e-06	0.00143361	0.00198979		231	1180	1.62713e-05	0.0031379	1.29374e-05	1.91819e-05	1.44628e-05	1.6086e-05	4.11362e-05	0.00127426				231	2140	0.000285217	0.0025944	0.0001	0.0001	0.00077376	0.0001	0.000479351	0.0015266		231	1180	0.000356521	0.058241	0.0001	0.000467175	0.0001	0.0001	0.00568245	0.0673292
232	2141	0.000803412	0.000287786	2.72533e-06	3.9858e-06	8.35877e-06	3.20157e-06	0.00152266	0.00211659		232	1181	1.64901e-05	0.00317345	1.33552e-05	1.91819e-05	1.63281e-05	1.6086e-05	4.26432e-05	0.00129142				232	2141	0.00313735	0.0025944	0.0001	0.0001	0.00077376	0.0001	0.000479351	0.00237024		232	1181	0.00502364	0.0911169	0.0001	0.00513887	0.0001	0.0001	0.0119292	0.109018
233	2142	0.000874848	0.000315872	3.10686e-06	4.46234e-06	8.35877e-06	3.20157e-06	0.00170695	0.00225957		233	1182	1.71536e-05	0.00323066	1.33552e-05	2.02396e-05	1.56965e-05	1.6086e-05	4.6502e-05	0.00132383				233	2142	0.00741554	0.0025944	0.0001	0.0001	0.00077376	0.0001	0.000479351	0.00237024		233	1182	0.000745447	0.0544978	0.0001	0.0001	0.0001	0.0001	0.00445136	0.0557298
234	2143	0.000885003	0.000337598	3.50756e-06	6.57068e-06	8.35877e-06	4.31494e-06	0.00174373	0.00229919		234	1183	1.62713e-05	0.00321632	1.37782e-05	2.35435e-05	1.56965e-05	1.15822e-05	4.34045e-05	0.00131949				234	2143	0.00741554	0.0025944	0.0001	0.0001	0.00077376	0.00461187	0.000479351	0.00237024		234	1183	0.000745447	0.0508172	0.0001	0.0001	0.0001	0.0001	0.00381223	0.0520309
235	2144	0.000919182	0.000352393	3.92691e-06	6.57068e-06	9.17859e-06	4.31494e-06	0.00176488	0.00231689		235	1184	1.58369e-05	0.00321632	1.37782e-05	2.29794e-05	1.56965e-05	1.2654e-05	4.34045e-05	0.00129788				235	2144	0.000285217	0.00404727	0.0001	0.0001	0.00077376	0.00115297	0.0001	0.00423162		235	1184	0.0018863	0.0625769	0.0001	0.0001	0.00103168	0.0001	0.00505853	0.0762426
236	2145	0.000902029	0.000354883	3.92691e-06	6.57068e-06	8.35877e-06	4.31494e-06	0.00178613	0.00231689		236	1185	1.60535e-05	0.00325221	1.21173e-05	2.24206e-05	1.50747e-05	1.2654e-05	4.41711e-05	0.00129572				236	2145	0.00741554	0.00472181	0.0001	0.0001	0.00077376	0.00115297	0.00204522	0.0194976		236	1185	0.0018863	0.0631996	0.0001	0.0001	0.00103168	0.0001	0.00505853	0.0764301
237	2146	0.000896908	0.000352393	3.50756e-06	6.57068e-06	8.35877e-06	4.31494e-06	0.00176488	0.0022508		237	1186	1.56215e-05	0.00323425	1.17152e-05	2.18673e-05	1.56965e-05	1.2654e-05	4.49429e-05	0.00129142				237	2146	0.0187222	0.013439	0.0001	0.0046717	0.00077376	0.0034589	0.0285691	0.0548423		237	1186	0.0061645	0.0592526	0.000973524	0.0001	0.00103168	0.0001	0.00505853	0.0753845
238	2147	0.000891798	0.000352393	3.50756e-06	6.57068e-06	6.81027e-06	4.31494e-06	0.00176488	0.00223767		238	1187	1.45615e-05	0.00313436	1.13183e-05	2.18673e-05	1.56965e-05	1.2654e-05	4.49429e-05	0.00124869				238	2147	0.103217	0.0834391	0.0219042	0.0249157	0.00077376	0.046503	0.209361	0.477058		238	1187	0.00738684	0.280033	0.00514575	0.00450486	0.00171946	0.00121062	0.0142342	0.277676
239	2148	0.0008935	0.000344965	3.50756e-06	6.57068e-06	6.81027e-06	4.31494e-06	0.00173845	0.00220716		239	1188	1.4353e-05	0.00303219	1.016e-05	2.02396e-05	1.44628e-05	1.15822e-05	4.41711e-05	0.00119815				239	2148	0.0885688	0.0743338	0.012169	0.0109006	0.0154751	0.0153729	0.140367	0.333769		239	1188	0.00341423	0.264698	0.00514575	0.00450486	0.00171946	0.00121062	0.0133029	0.283588
240	2149	0.000874848	0.000347434	3.50756e-06	6.57068e-06	6.083e-06	4.31494e-06	0.00173845	0.00220281		240	1189	1.41457e-05	0.00295556	8.33947e-06	2.07767e-05	1.2115e-05	7.67598e-06	4.57198e-05	0.00115255				240	2149	0.0198325	0.0252996	0.0001	0.00155724	0.00309502	0.00153729	0.0381058	0.0780045		240	1189	0.00341423	0.149629	0.00271195	0.00216901	0.00171946	0.00121062	0.00656589	0.16314
241	2150	0.000871473	0.000332721	3.10686e-06	6.57068e-06	6.083e-06	4.31494e-06	0.00167047	0.00220281		241	1190	1.41457e-05	0.00292789	8.33947e-06	2.02396e-05	1.26867e-05	7.67598e-06	4.57198e-05	0.00112388				241	2150	0.00771094	0.0105288	0.0001	0.0001	0.0001	0.0001	0.0153528	0.0347433		241	1190	0.00412726	0.162936	0.00308638	0.00450486	0.000687787	0.00121062	0.00965502	0.164562
242	2151	0.000861378	0.000315872	3.10686e-06	5.47697e-06	6.81027e-06	4.31494e-06	0.00162403	0.00216385		242	1191	1.23331e-05	0.00289344	8.33947e-06	2.02396e-05	1.2115e-05	7.67598e-06	4.41711e-05	0.00116698				242	2151	0.00664139	0.0181564	0.0001	0.0001	0.0001	0.000354763	0.0159919	0.0300912		242	1191	0.00412726	0.115402	0.00211286	0.00333693	0.000687787	0.00121062	0.00582024	0.12514
243	2152	0.000841327	0.000318258	3.50756e-06	4.95956e-06	6.81027e-06	4.31494e-06	0.00165493	0.00222457		243	1192	1.27275e-05	0.00274039	8.33947e-06	1.81464e-05	1.10026e-05	6.79909e-06	4.11362e-05	0.0010955				243	2152	0.00783435	0.00834954	0.0001	0.0001	0.0001	0.000354763	0.0127471	0.0291937		243	1192	0.00338182	0.0626077	0.00211286	0.00100108	0.000687787	0.000288246	0.00457394	0.0703642
244	2153	0.000841327	0.000318258	3.10686e-06	4.95956e-06	6.81027e-06	4.31494e-06	0.00165493	0.00226396		244	1193	1.27275e-05	0.00257415	8.33947e-06	1.76371e-05	1.26867e-05	4.42524e-06	3.81861e-05	0.00103762				244	2153	0.00546097	0.0154406	0.0001	0.0046717	0.0001	0.000354763	0.0092729	0.0361262		244	1193	0.00195575	0.0758836	0.00211286	0.00100108	0.000687787	0.000288246	0.00505329	0.0937317
245	2154	0.000841327	0.000325458	3.50756e-06	4.95956e-06	6.81027e-06	4.31494e-06	0.00165493	0.00227275		245	1194	1.23331e-05	0.00258401	8.33947e-06	1.81464e-05	1.15536e-05	4.42524e-06	3.96505e-05	0.0010062				245	2154	0.00332187	0.00599702	0.0001	0.0001	0.0001	0.000354763	0.00475334	0.0150351		245	1194	0.00152793	0.0369906	0.000722121	0.000333697	0.000687787	0.000288246	0.00176634	0.0471839
246	2155	0.000839665	0.000327873	3.92691e-06	6.01415e-06	6.083e-06	4.31494e-06	0.00161378	0.00229919		246	1195	1.19435e-05	0.00252181	7.99232e-06	1.86614e-05	1.10026e-05	6.79909e-06	3.89156e-05	0.000959793				246	2155	0.0027107	0.00599702	0.0001	0.0001	0.0001	0.000354763	0.00475334	0.0157046		246	1195	0.00152793	0.0321423	0.000722121	0.000333697	0.000687787	0.000288246	0.00176634	0.0385371
247	2156	0.00081488	0.000330294	3.50756e-06	6.57068e-06	6.083e-06	4.31494e-06	0.0016189	0.00242867		247	1196	1.0991e-05	0.0025153	9.05088e-06	1.81464e-05	1.15536e-05	7.67598e-06	3.603e-05	0.000918003				247	2156	0.00573522	0.0112697	0.0001	0.000583967	0.000515842	0.00183666	0.0123458	0.0234159		247	1196	0.00152793	0.0330763	0.000722121	0.000333697	0.0001	0.000288246	0.00176634	0.0376533
248	2157	0.000783902	0.00031112	3.10686e-06	5.47697e-06	7.5691e-06	3.20157e-06	0.00138505	0.00231246		248	1197	1.0991e-05	0.00244087	9.41503e-06	1.91819e-05	1.10026e-05	6.79909e-06	3.7462e-05	0.000889927				248	2157	0.00573522	0.0107854	0.0001	0.000583967	0.000515842	0.00183666	0.0128252	0.022141		248	1197	0.00152793	0.0280639	0.000722121	0.000333697	0.0001	0.000288246	0.00176634	0.0326155
249	2158	0.0007518	0.000299365	2.72533e-06	4.95956e-06	7.5691e-06	3.20157e-06	0.00130871	0.00221586		249	1198	1.0991e-05	0.00243766	9.41503e-06	1.71335e-05	1.04621e-05	6.79909e-06	3.603e-05	0.000856685				249	2158	0.00573522	0.0107854	0.0001	0.000583967	0.000515842	0.00183666	0.0128252	0.0204538		249	1198	0.00152793	0.0276677	0.000722121	0.000333697	0.0001	0.000288246	0.00176634	0.033996
250	2159	0.000724926	0.000283204	1.70179e-06	4.95956e-06	7.5691e-06	3.20157e-06	0.00125256	0.00206127		250	1199	1.08042e-05	0.00238642	9.78475e-06	1.71335e-05	9.41321e-06	5.96415e-06	3.32316e-05	0.000842069				250	2159	0.00573522	0.00990489	0.0001	0.000583967	0.000515842	0.00183666	0.0125056	0.0191025		250	1199	0.0049116	0.0638482	0.000722121	0.000333697	0.0001	0.00490011	0.00368373	0.0706515
251	2160	0.000703081	0.000260729	1.70179e-06	4.95956e-06	7.5691e-06	3.20157e-06	0.00121108	0.00197312		251	1200	1.08042e-05	0.0023928	9.05088e-06	1.71335e-05	9.41321e-06	5.1724e-06	3.1191e-05	0.000813132				251	2160	0.00520044	0.00688181	0.0001	0.000583967	0.000515842	0.00183666	0.0112547	0.0153462		251	1200	0.0049116	0.0541731	0.000722121	0.000333697	0.0001	0.000288246	0.00368373	0.0640322
252	2161	0.000676906	0.000247592	1.70179e-06	4.46234e-06	6.083e-06	3.20157e-06	0.00108555	0.00192342		252	1201	1.04344e-05	0.00240239	8.69235e-06	1.66355e-05	9.41321e-06	6.79909e-06	3.0522e-05	0.00080596				252	2161	0.00581161	0.00750447	0.0001	0.000583967	0.000515842	0.000914291	0.0124998	0.0150867		252	1201	0.00155016	0.0220068	0.000374435	0.0001	0.0001	0.000288246	0.000465252	0.0324051
253	2162	0.00066169	0.000243273	2.36354e-06	3.9858e-06	5.38808e-06	3.20157e-06	0.00102052	0.00183359		253	1202	1.02514e-05	0.00244731	7.99232e-06	1.24167e-05	8.40797e-06	6.79909e-06	2.85491e-05	0.000795247				253	2162	0.013229	0.00904224	0.0001	0.000583967	0.000515842	0.000914291	0.0181241	0.0248357		253	1202	0.00124457	0.0533202	0.000374435	0.0046717	0.00663218	0.000288246	0.00507436	0.0686373
254	2163	0.000658663	0.000228388	2.02212e-06	3.53047e-06	4.72642e-06	3.20157e-06	0.000994946	0.00180536		254	1203	1.00696e-05	0.00241839	7.99232e-06	1.15453e-05	9.41321e-06	8.59371e-06	2.85491e-05	0.000728705				254	2163	0.00801877	0.00904224	0.0001	0.000583967	0.00120362	0.000914291	0.017348	0.0259778		254	1203	0.00124457	0.0462231	0.0001	0.00183531	0.000442151	0.000658842	0.000999909	0.0610524
255	2164	0.000621283	0.000222121	2.36354e-06	3.53047e-06	3.50688e-06	3.20157e-06	0.000982254	0.00176932		255	1204	1.11791e-05	0.00243123	7.65093e-06	1.11189e-05	9.93226e-06	8.59371e-06	2.72625e-05	0.000714986				255	2164	0.00801877	0.0131284	0.0001	0.0001	0.00120362	0.000559532	0.0126853	0.0283828		255	1204	0.00124457	0.0923609	0.0001	0.00494978	0.000442151	0.00142749	0.0050565	0.109671
256	2165	0.000612439	0.000222121	2.72533e-06	3.09692e-06	2.95135e-06	3.20157e-06	0.00101624	0.00182551		256	1205	1.11791e-05	0.00247636	7.65093e-06	1.11189e-05	9.41321e-06	1.05477e-05	2.79029e-05	0.000735603				256	2165	0.00843014	0.00395117	0.0001	0.0001	0.00120362	0.000559532	0.00682252	0.018683		256	1205	0.00498475	0.151784	0.00125985	0.00635129	0.000442151	0.00142749	0.00968147	0.191523
257	2166	0.000612439	0.000226291	3.50756e-06	3.53047e-06	3.50688e-06	4.31494e-06	0.00106806	0.00182147		257	1206	1.11791e-05	0.00255447	6.9857e-06	1.28615e-05	9.41321e-06	1.05477e-05	2.53762e-05	0.000768711				257	2166	0.0104674	0.00579518	0.000695376	0.0001	0.00120362	0.000559532	0.00826232	0.0307567		257	1206	0.00541257	0.148431	0.00125985	0.00635129	0.000442151	0.00142749	0.00968147	0.18484
258	2167	0.00060657	0.000232603	3.50756e-06	3.53047e-06	2.95135e-06	4.31494e-06	0.00107679	0.00180134		258	1207	1.06187e-05	0.00245698	7.65093e-06	1.19779e-05	8.40797e-06	1.05477e-05	2.53762e-05	0.000728705				258	2167	0.0194074	0.0126236	0.00410269	0.000934344	0.00120362	0.000559532	0.0413905	0.0720891		258	1207	0.00588793	0.14158	0.00125985	0.00518337	0.000442151	0.00142749	0.00968147	0.166775
259	2168	0.000608035	0.000230492	3.92691e-06	3.53047e-06	2.95135e-06	3.20157e-06	0.00110316	0.00186606		259	1208	9.3553e-06	0.00237686	7.65093e-06	1.06988e-05	8.90507e-06	1.05477e-05	2.59991e-05	0.000691222				259	2168	0.0314237	0.0140073	0.00464354	0.00210227	0.00192579	0.000559532	0.0595745	0.114592		259	1208	0.00446186	0.130462	0.00125985	0.00518337	0.000442151	0.00142749	0.00712496	0.160214
260	2169	0.000631664	0.000245429	4.36447e-06	3.53047e-06	3.50688e-06	1.38746e-06	0.00111643	0.00189466		260	1209	9.70991e-06	0.00238323	7.31538e-06	1.06988e-05	7.92205e-06	1.05477e-05	2.47592e-05	0.000677784				260	2169	0.0219819	0.00964873	0.00464354	0.00210227	0.00192579	0.000559532	0.0554447	0.071166		260	1209	0.00253667	0.122188	0.00125985	0.00518337	0.000442151	0.00142749	0.006358	0.154107
261	2170	0.000645109	0.000271876	5.29253e-06	3.09692e-06	3.50688e-06	1.38746e-06	0.00116113	0.00194407		261	1210	9.00585e-06	0.00229465	6.9857e-06	9.47654e-06	8.40797e-06	1.05477e-05	2.47592e-05	0.000672771				261	2170	0.0230241	0.00964873	0.00302101	0.00210227	0.00192579	0.000559532	0.0484143	0.0633723		261	1210	0.00129211	0.0749251	0.000286334	0.000467175	0.000442151	0.0001	0.00383344	0.0667432
262	2171	0.000655642	0.000265166	5.29253e-06	3.09692e-06	3.50688e-06	1.38746e-06	0.00113423	0.00190696		262	1211	9.70991e-06	0.00232929	7.99232e-06	9.08205e-06	8.90507e-06	1.15822e-05	2.3543e-05	0.000677784				262	2171	0.0192806	0.0134262	0.00302101	0.00210227	0.00192579	0.000559532	0.0392108	0.0526862		262	1211	0.00214775	0.0930825	0.000286334	0.000467175	0.000442151	0.0001	0.00383344	0.0766439
263	2172	0.000649615	0.000267395	5.29253e-06	3.9858e-06	4.09898e-06	1.38746e-06	0.00112532	0.00182551		263	1212	1.00696e-05	0.00255447	8.69235e-06	9.08205e-06	9.93226e-06	1.2654e-05	2.3543e-05	0.000730427				263	2172	0.016072	0.00312901	0.00204749	0.0001	0.00123801	0.000271291	0.0180791	0.0207415		263	1212	0.00214775	0.0923388	0.000286334	0.000467175	0.000442151	0.0001	0.00383344	0.0792217
264	2173	0.000619806	0.000269632	5.29253e-06	3.9858e-06	4.09898e-06	3.20157e-06	0.00110758	0.00183764		264	1213	9.88913e-06	0.00252833	8.69235e-06	8.31281e-06	9.93226e-06	1.2654e-05	2.3543e-05	0.000726985				264	2173	0.00409119	0.00200634	0.000540849	0.0001	0.0001	0.0001	0.00458433	0.0101485		264	1213	0.00953273	0.121768	0.000286334	0.000467175	0.00201422	0.00153729	0.00638996	0.11287
265	2174	0.000587649	0.000260729	4.8198e-06	3.9858e-06	5.38808e-06	3.20157e-06	0.00103771	0.00176932		265	1214	9.53196e-06	0.0025153	7.99232e-06	7.57032e-06	1.10026e-05	1.2654e-05	2.3543e-05	0.000747735				265	2174	0.00444771	0.00200634	0.000540849	0.0001	0.0001	0.0001	0.00726867	0.0127598		265	1214	0.0197698	0.305298	0.0010976	0.00436026	0.00201422	0.00538051	0.0228475	0.231994
266	2175	0.000602183	0.000267395	4.36447e-06	3.9858e-06	5.38808e-06	3.20157e-06	0.00103771	0.0017296		266	1215	9.3553e-06	0.0025643	7.99232e-06	7.57032e-06	1.15536e-05	1.05477e-05	2.85491e-05	0.000772229				266	2175	0.00957321	0.00312901	0.000540849	0.0001	0.0001	0.000576487	0.0136558	0.014809		266	1215	0.0197698	0.275266	0.0010976	0.00389309	0.00201422	0.00538051	0.0225526	0.233205
267	2176	0.00061391	0.000269632	4.36447e-06	3.09692e-06	6.083e-06	3.20157e-06	0.00110316	0.00174544		267	1216	9.17993e-06	0.00261037	9.41503e-06	7.57032e-06	1.10026e-05	1.05477e-05	3.0522e-05	0.000756447				267	2176	0.0102387	0.00472716	0.000540849	0.0001	0.000412675	0.000576487	0.0287499	0.0479549		267	1216	0.00336144	0.0629142	0.0010976	0.00272516	0.00157208	0.00230594	0.00329152	0.0594638
268	2177	0.000633152	0.000271876	4.36447e-06	2.68581e-06	6.083e-06	4.31494e-06	0.00118374	0.001659		268	1217	9.3553e-06	0.00266341	9.78475e-06	7.57032e-06	1.26867e-05	1.2654e-05	3.1191e-05	0.000749474				268	2177	0.0042017	0.00424287	0.0001	0.0001	0.000412675	0.000576487	0.0156295	0.0164494		268	1217	0.00485881	0.0754903	0.0010976	0.00116793	0.00157208	0.00230594	0.00520891	0.083252
269	2178	0.000646609	0.000258521	4.36447e-06	1.93383e-06	5.38808e-06	3.20157e-06	0.00119283	0.00166678		269	1218	9.70991e-06	0.00272694	9.41503e-06	7.57032e-06	1.2115e-05	1.2654e-05	2.98587e-05	0.000733876				269	2178	0.00459062	0.00424287	0.0001	0.0001	0.000412675	0.000576487	0.0124339	0.0123999		269	1218	0.00485881	0.0773427	0.0010976	0.00116793	0.00157208	0.00230594	0.00520891	0.0854361
270	2179	0.000648111	0.000258521	4.36447e-06	1.93383e-06	5.38808e-06	3.20157e-06	0.00119283	0.00163572		270	1219	1.00696e-05	0.00283865	1.016e-05	7.93819e-06	1.26867e-05	1.05477e-05	3.39229e-05	0.000747735				270	2179	0.00352107	0.00424287	0.0001	0.0001	0.000412675	0.000576487	0.0101604	0.0112751		270	1219	0.0252515	0.27593	0.00434266	0.00159263	0.0108571	0.00384322	0.0214108	0.235841
271	2180	0.000660176	0.000234722	3.50756e-06	1.59473e-06	6.81027e-06	3.20157e-06	0.0011387	0.00162027		271	1220	1.13683e-05	0.00286257	1.09268e-05	9.08205e-06	1.38607e-05	1.15822e-05	3.7462e-05	0.000761694				271	2180	0.00352107	0.00424287	0.0001	0.0001	0.000412675	0.000576487	0.00920169	0.00964403		271	1220	0.016084	0.231811	0.0035314	0.000424705	0.00997283	0.00230594	0.0205161	0.216322
272	2181	0.000651119	0.000247592	2.72533e-06	1.59473e-06	6.083e-06	3.20157e-06	0.0011387	0.00164346		272	1221	1.15588e-05	0.00292789	1.09268e-05	9.08205e-06	1.44628e-05	1.05477e-05	3.7462e-05	0.000768711				272	2181	0.00352107	0.00351644	0.0001	0.0001	0.000412675	0.000576487	0.0106717	0.0102065		272	1221	0.0154728	0.215395	0.0035314	0.000424705	0.00687782	0.00230594	0.0205161	0.199676
273	2182	0.00066169	0.000247592	3.10686e-06	1.93383e-06	6.083e-06	3.20157e-06	0.00114765	0.00162798		273	1222	1.15588e-05	0.00294171	1.13183e-05	8.31281e-06	1.44628e-05	1.05477e-05	3.7462e-05	0.000749474				273	2182	0.00189129	0.00396456	0.0001	0.0001	0.000412675	0.000576487	0.00651901	0.00829456		273	1222	0.000427824	0.0293998	0.0001	0.000424705	0.0001	0.0001	0.00172565	0.0235302
274	2183	0.000591995	0.000220047	2.72533e-06	1.59473e-06	6.083e-06	2.22194e-06	0.00099919	0.00132346		274	1223	1.11791e-05	0.00291064	1.17152e-05	8.31281e-06	1.38607e-05	8.59371e-06	3.81861e-05	0.000747735				274	2183	0.00156219	0.00396456	0.0001	0.0001	0.000412675	0.0001	0.00617039	0.00787274		274	1223	0.00969126	0.102142	0.000405638	0.00459586	0.00154751	0.00115297	0.0113144	0.100159
275	2184	0.000597808	0.000211827	1.40338e-06	1.59473e-06	5.38808e-06	3.20157e-06	0.000973828	0.00133416		275	1224	1.19435e-05	0.0029521	1.17152e-05	7.93819e-06	1.44628e-05	8.59371e-06	3.81861e-05	0.000756447				275	2184	0.00156219	0.00396456	0.0001	0.0001	0.000412675	0.0001	0.00617039	0.00681819		275	1224	0.00541306	0.103231	0.000405638	0.00459586	0.00154751	0.00115297	0.0074796	0.100418
276	2185	0.000603644	0.000213871	2.02212e-06	1.59473e-06	5.38808e-06	2.22194e-06	0.000969625	0.00135208		276	1225	1.17506e-05	0.00303919	1.21173e-05	7.57032e-06	1.56965e-05	9.55126e-06	4.18871e-05	0.000772229				276	2185	0.00156219	0.00396456	0.0001	0.0001	0.000412675	0.0001	0.00571924	0.00681819		276	1225	0.00682061	0.149398	0.000405638	0.00693171	0.00552682	0.00115297	0.0135165	0.146236
277	2186	0.000605106	0.000211827	2.02212e-06	1.59473e-06	4.09898e-06	2.22194e-06	0.000982254	0.00135568		277	1226	1.17506e-05	0.00299726	1.25247e-05	8.31281e-06	1.44628e-05	1.2654e-05	4.03907e-05	0.000781051				277	2186	0.000388931	0.0018491	0.0001	0.0001	0.000412675	0.0001	0.00185057	0.00246702		277	1226	0.00682061	0.133664	0.000405638	0.00226001	0.00552682	0.00115297	0.0138651	0.135321
278	2187	0.000593446	0.000215922	2.02212e-06	1.59473e-06	3.50688e-06	2.22194e-06	0.00096543	0.0013449		278	1227	1.13683e-05	0.00294517	1.29374e-05	8.69412e-06	1.44628e-05	1.2654e-05	4.18871e-05	0.000791689				278	2187	0.00376487	0.00779147	0.0001	0.0001	0.000412675	0.000922377	0.0115499	0.0158971		278	1227	0.00468151	0.113595	0.000405638	0.00109209	0.000884296	0.0001	0.00820879	0.100428
279	2188	0.000605106	0.000213871	2.02212e-06	2.29784e-06	3.50688e-06	2.22194e-06	0.00112532	0.00145044		279	1228	1.04344e-05	0.00287285	1.33552e-05	8.69412e-06	1.38607e-05	1.2654e-05	4.34045e-05	0.000797029				279	2188	0.0101158	0.0157096	0.0001	0.0001	0.000412675	0.00169102	0.0399441	0.0370027		279	1228	0.00468151	0.107422	0.000405638	0.00109209	0.000884296	0.0001	0.00820879	0.0904618
280	2189	0.000583316	0.000209791	1.70179e-06	2.29784e-06	3.50688e-06	2.22194e-06	0.00106806	0.00141004		280	1229	1.06187e-05	0.00287627	1.37782e-05	8.69412e-06	1.38607e-05	1.2654e-05	4.26432e-05	0.000800596				280	2189	0.00972692	0.0109878	0.0001	0.0001	0.000412675	0.00169102	0.0284398	0.0285663		280	1229	0.00425369	0.0953075	0.000405638	0.00109209	0.000884296	0.0001	0.00622749	0.0756312
281	2190	0.000577557	0.000199727	1.70179e-06	2.29784e-06	4.09898e-06	2.22194e-06	0.00107242	0.0013991		281	1230	1.04344e-05	0.00287285	1.46394e-05	8.69412e-06	1.44628e-05	1.2654e-05	4.18871e-05	0.000800596				281	2190	0.00972692	0.00590275	0.0001	0.0001	0.000412675	0.00169102	0.0284398	0.0230826		281	1230	0.00364252	0.0643632	0.000405638	0.0001	0.000884296	0.0001	0.00311858	0.0575469
282	2191	0.000571821	0.000193782	1.40338e-06	2.29784e-06	4.09898e-06	2.22194e-06	0.00108555	0.00139183		282	1231	1.06187e-05	0.00291409	1.55209e-05	9.47654e-06	1.50747e-05	1.2654e-05	4.49429e-05	0.000809543				282	2191	0.0131138	0.00844526	0.0001	0.0001	0.0001	0.00169102	0.0444332	0.0268977		282	1231	0.00185994	0.0527402	0.000405638	0.0001	0.000884296	0.0001	0.00184032	0.0480043
283	2192	0.000543477	0.000189857	1.12784e-06	2.29784e-06	4.72642e-06	2.22194e-06	0.00103771	0.00135568		283	1232	1.08042e-05	0.00286599	1.50777e-05	9.08205e-06	1.32687e-05	1.37624e-05	4.34045e-05	0.000772229				283	2192	0.0111886	0.00735562	0.0001	0.0001	0.0001	0.000768648	0.0325454	0.0238606		283	1232	0.00442685	0.109227	0.00144869	0.0001	0.00077376	0.000288246	0.00708794	0.0826415
284	2193	0.000528127	0.000185964	1.12784e-06	2.29784e-06	4.72642e-06	2.22194e-06	0.00106806	0.00133416		284	1233	1.02514e-05	0.00272694	1.46394e-05	9.47654e-06	1.32687e-05	1.15822e-05	4.80817e-05	0.000775753				284	2193	0.00448613	0.00441687	0.0001	0.0001	0.0001	0.000768648	0.0238881	0.0147851		284	1233	0.00442685	0.108682	0.00144869	0.0001	0.00077376	0.000288246	0.00708794	0.0753082
285	2194	0.000522588	0.000191816	8.76321e-07	2.29784e-06	4.72642e-06	2.22194e-06	0.00104634	0.0013882		285	1234	1.02514e-05	0.00268341	1.55209e-05	9.87753e-06	1.2115e-05	1.05477e-05	4.49429e-05	0.000838431				285	2194	0.0060548	0.0102352	0.0001	0.0001	0.0001	0.0001	0.0258146	0.0329821		285	1234	0.00442685	0.0988076	0.00144869	0.0001	0.00077376	0.000288246	0.00673932	0.0769444
286	2195	0.000491181	0.000180182	8.76321e-07	2.29784e-06	4.72642e-06	4.31494e-06	0.0010291	0.00138457		286	1235	1.02514e-05	0.00271017	1.42063e-05	9.87753e-06	1.2115e-05	1.15822e-05	4.03907e-05	0.000862191				286	2195	0.0247719	0.0167731	0.0001	0.00116793	0.0001	0.00115297	0.0546668	0.069102		286	1235	0.00407034	0.0894841	0.00104306	0.0001	0.00077376	0.000288246	0.00546106	0.0719669
287	2196	0.000480435	0.000170706	8.76321e-07	2.68581e-06	5.38808e-06	4.31494e-06	0.000982254	0.00137732		287	1236	1.02514e-05	0.00262029	1.37782e-05	9.87753e-06	1.04621e-05	1.2654e-05	3.96505e-05	0.000865869				287	2196	0.0210641	0.0135042	0.0001	0.00116793	0.0001	0.00115297	0.0404535	0.0655484		287	1236	0.00261186	0.0646506	0.00104306	0.0001	0.00077376	0.000288246	0.00481746	0.0485629
288	2197	0.000469782	0.000166971	6.50207e-07	3.09692e-06	4.09898e-06	5.55342e-06	0.00099919	0.00138094		288	1237	9.3553e-06	0.00244087	1.33552e-05	9.47654e-06	8.90507e-06	1.37624e-05	3.603e-05	0.000822133				288	2197	0.0132208	0.0113249	0.0001	0.00116793	0.0001	0.00115297	0.0317188	0.0569057		288	1237	0.00230628	0.0362541	0.00104306	0.0001	0.00077376	0.000288246	0.00266102	0.0261407
289	2198	0.000465811	0.00016143	4.51253e-07	3.53047e-06	4.72642e-06	5.55342e-06	0.0010077	0.00134849		289	1238	9.00585e-06	0.00243766	1.37782e-05	1.0285e-05	9.41321e-06	1.37624e-05	3.46198e-05	0.000798812				289	2198	0.0132208	0.0118697	0.0001	0.00116793	0.0001	0.00115297	0.0335677	0.0543185		289	1238	0.00284105	0.069327	0.00396362	0.00066739	0.00077376	0.000288246	0.0039147	0.0362437
290	2199	0.000446154	0.000155961	4.51253e-07	3.53047e-06	5.38808e-06	4.31494e-06	0.000969625	0.00131634		290	1239	9.53196e-06	0.00249255	1.09268e-05	1.11189e-05	9.93226e-06	1.37624e-05	3.603e-05	0.000827552				290	2199	0.0204084	0.019006	0.0103436	0.0001	0.00309502	0.0001	0.0556251	0.0552485		290	1239	0.00253546	0.0677487	0.00326825	0.00066739	0.00077376	0.000288246	0.0039147	0.0338467
291	2200	0.000429385	0.000152356	4.51253e-07	3.9858e-06	5.38808e-06	4.31494e-06	0.000973828	0.00130569		291	1240	9.00585e-06	0.00243123	1.17152e-05	1.11189e-05	9.41321e-06	1.37624e-05	3.46198e-05	0.00082033				291	2200	0.00801261	0.00525972	0.000608454	0.0001	0.00309502	0.0001	0.0127215	0.0213239		291	1240	0.00149737	0.0459728	0.00083445	0.00066739	0.0001	0.000288246	0.00464782	0.0250967
292	2201	0.000400334	0.00014	2.81778e-07	3.9858e-06	4.72642e-06	3.20157e-06	0.000923867	0.00125295		292	1241	9.3553e-06	0.00245375	1.17152e-05	1.11189e-05	8.40797e-06	1.6086e-05	3.67433e-05	0.000847539				292	2201	0.00340532	0.00743901	0.000608454	0.0046717	0.0001	0.0001	0.00775454	0.0169988		292	1241	0.00149737	0.0390847	0.00083445	0.00066739	0.0001	0.000288246	0.00464782	0.0236907
293	2202	0.000385493	0.000123062	6.50207e-07	4.46234e-06	4.72642e-06	3.20157e-06	0.00091975	0.00120792		293	1242	9.3553e-06	0.0025153	1.05407e-05	1.42325e-05	8.40797e-06	1.49066e-05	3.67433e-05	0.000906732				293	2202	0.00312011	0.00278985	0.000608454	0.0001	0.0001	0.0001	0.00608824	0.0146245		293	1242	0.00106955	0.0280091	0.00083445	0.00066739	0.0001	0.000288246	0.00273043	0.0184611
294	2203	0.000376937	0.000128054	6.50207e-07	4.46234e-06	2.95135e-06	2.22194e-06	0.00091975	0.00117713		294	1243	1.00696e-05	0.00251855	1.016e-05	1.42325e-05	8.90507e-06	1.6086e-05	4.03907e-05	0.000908607				294	2203	0.00312011	0.00201499	0.000608454	0.0001	0.0001	0.0001	0.00480998	0.0109386		294	1243	0.00106955	0.0299705	0.00083445	0.00066739	0.0001	0.000288246	0.00238181	0.0206733
295	2204	0.000380595	0.000123062	6.50207e-07	4.95956e-06	3.50688e-06	3.20157e-06	0.000887072	0.00116015		295	1244	1.04344e-05	0.00252507	1.05407e-05	1.37695e-05	9.41321e-06	1.49066e-05	3.96505e-05	0.000904859				295	2204	0.00418966	0.00564715	0.000608454	0.0001	0.0001	0.0001	0.0153556	0.0144819		295	1244	0.00267388	0.187895	0.00127696	0.00329522	0.0001	0.000288246	0.0140048	0.124397
296	2205	0.000381817	0.00011013	4.51253e-07	4.46234e-06	4.09898e-06	3.20157e-06	0.000830998	0.00116015		296	1245	1.06187e-05	0.00253812	1.09268e-05	1.42325e-05	8.90507e-06	1.49066e-05	3.96505e-05	0.000916121				296	2205	0.00418966	0.00564715	0.000608454	0.0001	0.0001	0.0001	0.0115208	0.0161692		296	1245	0.00766511	0.182629	0.00127696	0.00262784	0.0001	0.000288246	0.014737	0.152115
297	2206	0.000374506	0.000103876	4.51253e-07	4.46234e-06	5.38808e-06	4.31494e-06	0.000791823	0.00117033		297	1246	1.06187e-05	0.00256102	1.21173e-05	1.42325e-05	8.40797e-06	1.49066e-05	3.96505e-05	0.00094261				297	2206	0.00168386	0.00230037	0.000608454	0.0001	0.0001	0.0001	0.00659498	0.0107964		297	1246	0.00713033	0.100688	0.000929273	0.00262784	0.0001	0.000288246	0.00966964	0.104149
298	2207	0.000361246	0.000100802	4.51253e-07	4.46234e-06	4.72642e-06	4.31494e-06	0.000761015	0.00116354		298	1247	1.08042e-05	0.00259718	1.17152e-05	1.56568e-05	7.92205e-06	1.6086e-05	4.03907e-05	0.000979027				298	2207	0.00168386	0.000847508	0.0001	0.0001	0.0001	0.0001	0.00180151	0.00342974		298	1247	0.00713033	0.0919708	0.000929273	0.00262784	0.0001	0.000288246	0.00966964	0.104205
299	2208	0.000348172	8.8871e-05	4.51253e-07	4.46234e-06	5.38808e-06	4.31494e-06	0.00074579	0.00118394		299	1248	1.04344e-05	0.00267674	1.21173e-05	1.61433e-05	6.98435e-06	1.85483e-05	4.26432e-05	0.00101011				299	2208	0.000614309	0.00435859	0.0001	0.0001	0.0001	0.0001	0.000934116	0.00534777		299	1248	0.00124781	0.0471352	0.000442514	0.000291986	0.0001	0.0001	0.00367781	0.0401633
300	2209	0.000337616	8.59801e-05	4.51253e-07	4.46234e-06	5.38808e-06	4.31494e-06	0.000738223	0.00114328		300	1249	1.08042e-05	0.00272022	1.13183e-05	1.71335e-05	6.98435e-06	1.85483e-05	4.41711e-05	0.0010317				300	2209	0.000614309	0.00062266	0.0001	0.0001	0.0001	0.0001	0.000639133	0.0070672		300	1249	0.00730859	0.0874996	0.000442514	0.000291986	0.00206335	0.0001	0.00521172	0.0970887
301	2210	0.000343465	7.61579e-05	4.51253e-07	6.01415e-06	6.083e-06	3.20157e-06	0.000693452	0.00114328		301	1250	1.06187e-05	0.00274712	1.25247e-05	1.71335e-05	7.44745e-06	1.98301e-05	4.57198e-05	0.00104949				301	2210	0.000614309	0.00062266	0.0001	0.0001	0.0001	0.0001	0.00159783	0.0070672		301	1250	0.00730859	0.0834763	0.000442514	0.000291986	0.00206335	0.0001	0.00521172	0.0903395
302	2211	0.000373293	8.59801e-05	6.50207e-07	5.47697e-06	9.17859e-06	3.20157e-06	0.00068977	0.00118736		302	1251	1.0991e-05	0.00288657	1.42063e-05	1.66355e-05	8.40797e-06	1.85483e-05	4.57198e-05	0.00109147				302	2211	0.00781594	0.0192193	0.0001	0.0001	0.0001	0.0001	0.0499799	0.0415441		302	1251	0.00445646	0.0316149	0.000442514	0.000291986	0.00206335	0.0001	0.00245152	0.0330768
303	2212	0.000381817	8.31265e-05	6.50207e-07	5.47697e-06	9.17859e-06	4.31494e-06	0.000700838	0.00112984		303	1252	1.0991e-05	0.00279104	1.33552e-05	1.66355e-05	8.90507e-06	1.85483e-05	4.18871e-05	0.00105943				303	2212	0.00748685	0.0148607	0.0001	0.0001	0.0001	0.0001	0.0515138	0.0455936		303	1252	0.00106955	0.0248106	0.000442514	0.000291986	0.0001	0.0001	0.00225231	0.023815
304	2213	0.000389183	8.8871e-05	6.50207e-07	3.53047e-06	7.5691e-06	4.31494e-06	0.00068977	0.00115677		304	1253	1.11791e-05	0.00276398	1.33552e-05	1.81464e-05	9.93226e-06	1.73001e-05	4.11362e-05	0.0010734				304	2213	0.00748685	0.0148607	0.0001	0.0001	0.0001	0.0001	0.0591834	0.0472809		304	1253	0.0042782	0.0661734	0.000442514	0.000875948	0.0001	0.0001	0.00177297	0.0742814
305	2214	0.000373293	9.03303e-05	8.76321e-07	3.53047e-06	8.35877e-06	4.31494e-06	0.000730685	0.00110649		305	1254	1.15588e-05	0.00280461	1.17152e-05	1.9708e-05	1.26867e-05	1.73001e-05	4.03907e-05	0.00110561				305	2214	0.00577557	0.00614354	0.0001	0.0001	0.0001	0.0001	0.01029	0.0244463		305	1254	0.0001	0.0358658	0.000442514	0.000875948	0.0001	0.0001	0.00100601	0.0453115
306	2215	0.000384266	9.62597e-05	8.76321e-07	3.9858e-06	8.35877e-06	4.31494e-06	0.000742003	0.00106689		306	1255	1.21377e-05	0.00276736	1.37782e-05	1.9708e-05	1.26867e-05	1.73001e-05	3.89156e-05	0.00108946				306	2215	0.00470602	0.00614354	0.0001	0.00155724	0.0001	0.0001	0.0074139	0.0148147		306	1255	0.0001	0.0300225	0.0001	0.000875948	0.0001	0.0001	0.00100601	0.0339862
307	2216	0.00039165	9.77649e-05	1.12784e-06	4.95956e-06	8.35877e-06	4.31494e-06	0.00076484	0.00105381		307	1256	1.33282e-05	0.00285573	1.68803e-05	2.41128e-05	1.26867e-05	1.98301e-05	4.03907e-05	0.00113409				307	2216	0.00285213	0.00435859	0.0001	0.00155724	0.0123801	0.0001	0.0123991	0.0304824		307	1256	0.0001	0.0343811	0.0001	0.000875948	0.0001	0.0001	0.00100601	0.0346612
308	2217	0.000385493	9.32767e-05	1.12784e-06	5.47697e-06	8.35877e-06	4.31494e-06	0.00077636	0.0010473		308	1257	1.62713e-05	0.0030182	2.02221e-05	3.26269e-05	1.38607e-05	1.98301e-05	4.49429e-05	0.00117319				308	2217	0.00178259	0.00145287	0.0001	0.00155724	0.0001	0.0001	0.00310435	0.00985458		308	1257	0.0001	0.0257921	0.0001	0.000875948	0.0001	0.0001	0.00100601	0.0308648
309	2218	0.000369663	9.03303e-05	1.12784e-06	6.01415e-06	1.0028e-05	5.55342e-06	0.000803498	0.00107673		309	1258	1.62713e-05	0.00293826	2.12196e-05	3.32728e-05	1.44628e-05	1.98301e-05	4.34045e-05	0.00114433				309	2218	0.00263823	0.00305102	0.0001	0.0001	0.0001	0.0001	0.0068113	0.00996706		309	1258	0.0001	0.0295142	0.0001	0.000875948	0.0001	0.00153729	0.000732097	0.0334404
310	2219	0.000379374	9.17989e-05	1.12784e-06	4.95956e-06	1.0028e-05	4.31494e-06	0.000838921	0.00110316		310	1259	1.69313e-05	0.0029348	2.07185e-05	3.26269e-05	1.50747e-05	1.85483e-05	4.18871e-05	0.00113613				310	2219	0.00263823	0.00159815	0.0001	0.0001	0.0001	0.0001	0.0068113	0.0110919		310	1259	0.00252803	0.0648471	0.0012169	0.00204387	0.0001	0.00153729	0.00705948	0.0556533
311	2220	0.000400334	9.17989e-05	1.40338e-06	4.46234e-06	1.1813e-05	5.55342e-06	0.000911537	0.00113991		311	1260	1.7377e-05	0.00290376	2.43228e-05	3.59054e-05	1.56965e-05	2.24924e-05	3.89156e-05	0.00111778				311	2220	0.00263823	0.00159815	0.0001	0.0001	0.0001	0.0001	0.00489391	0.00434276		311	1260	0.00252803	0.0417447	0.0012169	0.00175189	0.0001	0.00153729	0.0032247	0.0396421
312	2221	0.000409092	9.62597e-05	1.12784e-06	3.9858e-06	1.1813e-05	5.55342e-06	0.000887072	0.00116015		312	1261	1.71536e-05	0.00290032	2.53934e-05	3.72508e-05	1.762e-05	2.24924e-05	4.18871e-05	0.00110358				312	2221	0.00263823	0.00159815	0.0001	0.0001	0.0001	0.0001	0.00489391	0.00366785		312	1261	0.00252803	0.0471645	0.0012169	0.00116793	0.0001	0.0001	0.00130731	0.0304274
313	2222	0.000416657	9.92792e-05	1.40338e-06	3.9858e-06	1.1813e-05	5.55342e-06	0.000973828	0.00108662		313	1262	1.87409e-05	0.00279443	2.6482e-05	3.72508e-05	1.96289e-05	2.67262e-05	4.26432e-05	0.00108543				313	2222	0.0168989	0.0235364	0.0001	0.0001	0.0001	0.0001	0.0267521	0.0768962		313	1262	0.00252803	0.0808982	0.0012169	0.00116793	0.0001	0.0001	0.00130731	0.0677384
314	2223	0.000437094	0.000102335	1.40338e-06	3.9858e-06	1.1813e-05	5.55342e-06	0.00107679	0.00113655		314	1263	1.82818e-05	0.00288657	2.70329e-05	3.86154e-05	1.82802e-05	2.81998e-05	4.49429e-05	0.00108744				314	2223	0.00748685	0.0095889	0.0001	0.0001	0.0001	0.0001	0.00770608	0.0377149		314	1263	0.000388931	0.0255147	0.0001	0.0001	0.0001	0.0001	0.0001	0.0337652
315	2224	0.000440968	0.000102335	1.40338e-06	3.53047e-06	1.27477e-05	5.55342e-06	0.00105501	0.00111981		315	1264	1.7377e-05	0.00268341	2.48559e-05	3.65757e-05	1.82802e-05	2.81998e-05	4.11362e-05	0.00105943				315	2224	0.00819988	0.00232459	0.0001	0.0001	0.0001	0.0001	0.00715825	0.00629922		315	1264	0.001815	0.0465365	0.00162254	0.0001	0.0001	0.0001	0.0001	0.0598613
316	2225	0.000455286	0.000103876	1.40338e-06	3.53047e-06	1.27477e-05	5.55342e-06	0.00104634	0.00109985		316	1265	1.60535e-05	0.00258401	2.48559e-05	3.59054e-05	1.96289e-05	2.81998e-05	3.67433e-05	0.00103367				316	2225	0.0114085	0.0148192	0.0001	0.0001	0.0001	0.0001	0.0435886	0.0501687		316	1265	0.0103714	0.0306258	0.00162254	0.0046717	0.00928505	0.00461187	0.0001	0.0364819
317	2226	0.000460537	0.000108554	1.40338e-06	3.9858e-06	1.1813e-05	3.20157e-06	0.00104202	0.00114664		317	1266	1.62713e-05	0.0025873	2.53934e-05	3.79307e-05	2.03171e-05	2.97041e-05	3.53221e-05	0.00104157				317	2226	0.0199649	0.0104606	0.0001	0.0001	0.0001	0.0001	0.0589277	0.0591676		317	1266	0.023206	0.0415223	0.0162253	0.0093434	0.0154751	0.00922373	0.0001	0.0393744
318	2227	0.000453977	0.000106985	1.40338e-06	4.46234e-06	1.1813e-05	3.20157e-06	0.00109434	0.00115677		318	1267	1.62713e-05	0.00259388	2.53934e-05	3.79307e-05	2.03171e-05	3.12386e-05	3.53221e-05	0.00105346				318	2227	0.0001	0.000871722	0.0001	0.0001	0.0001	0.0001	0.0001	0.00393701		318	1267	0.000388931	0.0241848	0.0001	0.0001	0.0001	0.0001	0.0001	0.0324846
319	2228	0.000496589	0.000121415	1.70179e-06	4.95956e-06	1.09063e-05	3.20157e-06	0.00110316	0.00119762		319	1268	1.7377e-05	0.00279443	2.48559e-05	4.14015e-05	2.17211e-05	3.12386e-05	4.18871e-05	0.00113613				319	2228	0.0001	0.000871722	0.0001	0.0001	0.0001	0.0001	0.0001	0.00393701		319	1268	0.000388931	0.0462403	0.0001	0.0001	0.0001	0.00230594	0.0001	0.0492959
320	2229	0.000511578	0.000131424	1.70179e-06	5.47697e-06	1.0028e-05	3.20157e-06	0.00112977	0.00120105		320	1269	1.7377e-05	0.00279783	2.48559e-05	4.14015e-05	2.17211e-05	2.97041e-05	4.11362e-05	0.00116079				320	2229	0.0001	0.000871722	0.0001	0.0001	0.0001	0.0001	0.0001	0.0001		320	1269	0.000388931	0.0198475	0.0001	0.0001	0.0001	0.00230594	0.0001	0.0257953
321	2230	0.000510208	0.000129735	1.70179e-06	5.47697e-06	1.0028e-05	3.20157e-06	0.0011387	0.00118394		321	1270	1.7377e-05	0.00281481	2.43228e-05	3.9999e-05	2.03171e-05	3.12386e-05	4.03907e-05	0.00118981				321	2230	0.00384359	0.00817236	0.0001	0.0001	0.0001	0.00153729	0.00255652	0.0127744		321	1270	0.0001	0.0152707	0.0001	0.0001	0.0001	0.0001	0.00042609	0.0309167
322	2231	0.000511578	0.000133123	1.70179e-06	5.47697e-06	9.17859e-06	3.20157e-06	0.00109875	0.00118394		322	1271	1.78272e-05	0.00287627	2.32701e-05	4.21098e-05	2.38949e-05	3.28031e-05	4.57198e-05	0.00124233				322	2231	0.0228816	0.0136206	0.0001	0.0001	0.0001	0.00441971	0.0091076	0.0320095		322	1271	0.0001	0.0222929	0.0001	0.0001	0.0001	0.0001	0.00042609	0.033545
323	2232	0.000515696	0.000138268	1.70179e-06	4.95956e-06	6.81027e-06	2.22194e-06	0.00111643	0.00118053		323	1272	1.71536e-05	0.00282502	2.37942e-05	3.9999e-05	2.17211e-05	3.28031e-05	4.80817e-05	0.00125719				323	2232	0.02553	0.0194321	0.0001	0.0001	0.0001	0.00441971	0.0103859	0.0605311		323	1272	0.0001	0.0239273	0.0001	0.0001	0.0001	0.0001	0.000973915	0.0322796
324	2233	0.000507473	0.000136544	1.40338e-06	4.95956e-06	6.81027e-06	1.38746e-06	0.00110758	0.00115002		324	1273	1.71536e-05	0.00277412	2.48559e-05	4.14015e-05	2.24367e-05	2.97041e-05	4.6502e-05	0.00126358				324	2233	0.00913022	0.0107149	0.0001	0.0001	0.0001	0.000576487	0.00399456	0.0262229		324	1273	0.00171128	0.0461418	0.0001	0.0001	0.0001	0.0001	0.00174087	0.0561021
325	2234	0.000514322	0.000136544	1.12784e-06	6.01415e-06	5.38808e-06	7.14456e-07	0.00109434	0.00116693		325	1274	1.71536e-05	0.00286599	2.48559e-05	3.9999e-05	2.46373e-05	2.67262e-05	5.21203e-05	0.00135656				325	2234	0.0185422	0.022701	0.0001	0.0001	0.0001	0.000995748	0.0651883	0.0909961		325	1274	0.00171128	0.082082	0.0001	0.0001	0.0001	0.0001	0.00269956	0.0933719
326	2235	0.000503381	0.000134829	1.12784e-06	7.74033e-06	5.38808e-06	7.14456e-07	0.00106806	0.0011332		326	1275	1.69313e-05	0.00290032	2.48559e-05	3.86154e-05	2.17211e-05	2.52834e-05	5.04897e-05	0.00138959				326	2235	0.00556505	0.000980687	0.0001	0.0001	0.0001	0.000995748	0.00255362	0.00545052		326	1275	0.00171128	0.0660278	0.0001	0.0001	0.0001	0.0001	0.00269956	0.0730155
327	2236	0.000510208	0.000134829	8.76321e-07	7.74033e-06	4.72642e-06	7.14456e-07	0.00106806	0.00111647		327	1276	1.67102e-05	0.00302869	2.22356e-05	3.79307e-05	2.31613e-05	2.81998e-05	6.05721e-05	0.00138738				327	2236	0.0430638	0.0438575	0.0001	0.00155724	0.00262608	0.0071449	0.0851399	0.104653		327	1276	0.00171128	0.149026	0.0001	0.0001	0.0001	0.0001	0.00573543	0.117214
328	2237	0.000503381	0.000133123	8.76321e-07	7.74033e-06	5.38808e-06	7.14456e-07	0.0010291	0.00107673		328	1277	1.5194e-05	0.00299726	2.22356e-05	3.524e-05	2.17211e-05	2.67262e-05	6.05721e-05	0.00138075				328	2237	0.0381744	0.0351403	0.0001	0.00155724	0.00262608	0.0071449	0.0817312	0.0979038		328	1277	0.00278083	0.121158	0.0001	0.000389313	0.00412669	0.000354763	0.00724195	0.154809
329	2238	0.000523971	0.000128054	8.76321e-07	7.74033e-06	5.38808e-06	7.14456e-07	0.00100344	0.00103432		329	1278	1.15588e-05	0.00302169	1.37782e-05	2.02396e-05	1.38607e-05	2.24924e-05	6.05721e-05	0.00132166				329	2238	0.0360353	0.0324162	0.0001	0.00155724	0.00262608	0.0071449	0.0817312	0.0962165		329	1278	0.00106955	0.082669	0.0001	0.000389313	0.00412669	0.000354763	0.00628325	0.117614
330	2239	0.00051295	0.000123062	1.12784e-06	7.74033e-06	4.09898e-06	7.14456e-07	0.00103771	0.00100534		330	1279	1.11791e-05	0.00310251	1.46394e-05	2.02396e-05	1.56965e-05	1.98301e-05	6.40898e-05	0.00132818				330	2239	0.0252821	0.00988812	0.0012169	0.0001	0.000562736	0.000419265	0.0113448	0.0304657		330	1279	0.00717108	0.200178	0.00340732	0.00244911	0.00191597	0.00396739	0.0115745	0.192048
331	2240	0.000488486	0.000118147	8.76321e-07	7.74033e-06	4.72642e-06	7.14456e-07	0.000986477	0.000986204		331	1280	1.0991e-05	0.00312019	1.29374e-05	1.9708e-05	1.50747e-05	2.11449e-05	6.49812e-05	0.00135656				331	2240	0.00816932	0.00836262	0.0012169	0.0001	0.000562736	0.000419265	0.00751005	0.0158466		331	1280	0.00717108	0.202897	0.00340732	0.00244911	0.00191597	0.00396739	0.0125332	0.195965
332	2241	0.000483113	0.000124717	6.50207e-07	7.14619e-06	5.38808e-06	7.14456e-07	0.00099919	0.00095149		332	1281	1.21377e-05	0.00317345	1.21173e-05	2.24206e-05	1.69692e-05	2.24924e-05	6.95099e-05	0.00137634				332	2241	0.00603022	0.00836262	0.0012169	0.0001	0.000562736	0.000419265	0.00597614	0.0134844		332	1281	0.00610153	0.195869	0.00340732	0.00244911	0.00191597	0.00396739	0.0133853	0.183204
333	2242	0.000487141	0.000128054	6.50207e-07	6.01415e-06	5.38808e-06	7.14456e-07	0.0010077	0.000923449		333	1282	1.21377e-05	0.00321274	1.09268e-05	2.18673e-05	1.69692e-05	2.24924e-05	7.04299e-05	0.00138959				333	2242	0.0174387	0.017443	0.0012169	0.0001	0.000562736	0.00503113	0.0208039	0.0479051		333	1282	0.00635618	0.387169	0.00957874	0.00462569	0.00552682	0.00804669	0.0136136	0.379815
334	2243	0.000484454	0.000138268	4.51253e-07	7.14619e-06	4.09898e-06	7.14456e-07	0.000973828	0.000979856		334	1283	1.25297e-05	0.00324862	1.17152e-05	2.07767e-05	1.69692e-05	2.3872e-05	7.50998e-05	0.00141847				334	2243	0.00185389	0.00592388	0.0001	0.0001	0.000562736	0.000419265	0.0114909	0.0237134		334	1283	0.00436988	0.304197	0.00471114	0.00345777	0.00449515	0.00689373	0.0112488	0.262708
335	2244	0.000518449	0.000134829	6.50207e-07	7.74033e-06	4.09898e-06	7.14456e-07	0.000994946	0.000995755		335	1284	1.25297e-05	0.00332446	1.13183e-05	2.13193e-05	1.56965e-05	2.52834e-05	7.60478e-05	0.00140067				335	2244	0.00185389	0.00592388	0.0001	0.0001	0.000562736	0.000419265	0.0134083	0.0237134		335	1284	0.00351424	0.139804	0.00179059	0.00345777	0.00140013	0.00366542	0.00610991	0.118954
336	2245	0.000539274	0.000129735	4.51253e-07	7.74033e-06	4.09898e-06	7.14456e-07	0.000994946	0.000957765		336	1285	1.29265e-05	0.00321632	1.09268e-05	2.02396e-05	1.50747e-05	2.3872e-05	7.41565e-05	0.00131949				336	2245	0.00660744	0.0424876	0.0001	0.00233585	0.000562736	0.0001	0.0277597	0.0718228		336	1285	0.0122608	0.190737	0.0027641	0.00345777	0.00187629	0.00601205	0.0082373	0.158333
337	2246	0.000521207	0.000118147	4.51253e-07	6.01415e-06	3.50688e-06	1e-08	0.000948719	0.000917262		337	1286	1.35308e-05	0.00319843	1.13183e-05	1.9708e-05	1.63281e-05	2.24924e-05	7.13545e-05	0.00130435				337	2246	0.0511007	0.0460679	0.0024338	0.00233585	0.00365775	0.0001	0.0575187	0.0824366		337	1286	0.0116496	0.164346	0.0027641	0.00345777	0.000991998	0.00601205	0.00673078	0.138462
338	2247	0.000544881	0.000111716	4.51253e-07	6.01415e-06	3.50688e-06	1e-08	0.000927991	0.000898798		338	1287	1.29265e-05	0.00323066	1.05407e-05	2.18673e-05	1.56965e-05	2.3872e-05	7.50998e-05	0.00129142				338	2247	0.0211533	0.00411645	0.0024338	0.0001	0.00309502	0.0001	0.0123717	0.0496813		338	1287	0.017965	0.16487	0.00438664	0.00345777	0.000991998	0.00662696	0.00727861	0.135503
339	2248	0.000543477	0.000121415	4.51253e-07	6.57068e-06	2.95135e-06	1e-08	0.000903353	0.000850279		339	1288	1.29265e-05	0.00331721	1.13183e-05	2.29794e-05	1.762e-05	1.98301e-05	7.98856e-05	0.00128497				339	2248	0.0001	0.0001	0.0001	0.0001	0.0001	0.0001	0.000547829	0.00168729		339	1288	0.0122608	0.153389	0.00438664	0.00267915	0.000991998	0.00662696	0.00663948	0.118084
340	2249	0.00055051	0.000116526	4.51253e-07	6.01415e-06	3.50688e-06	1e-08	0.000858857	0.000820489		340	1289	1.25297e-05	0.00342297	1.17152e-05	2.29794e-05	1.89499e-05	1.6086e-05	8.08565e-05	0.00128068				340	2249	0.000713037	0.000871722	0.0001	0.0001	0.0001	0.000922377	0.00578869	0.0102081		340	1289	0.0073714	0.11127	0.00320451	0.00182267	0.000991998	0.00481516	0.00625144	0.0849909
341	2250	0.000540673	0.000121415	4.51253e-07	6.01415e-06	3.50688e-06	1e-08	0.00081524	0.000826414		341	1290	1.25297e-05	0.00340098	1.17152e-05	2.35435e-05	1.82802e-05	1.85483e-05	7.60478e-05	0.00132818				341	2250	0.00156868	0.000871722	0.0001	0.0001	0.0001	0.00322831	0.00796173	0.0106339		341	1290	0.00108653	0.0566918	0.0001	0.000814013	0.000991998	0.000271291	0.00287761	0.0399118
342	2251	0.000577557	0.000131424	6.50207e-07	7.14619e-06	2.43382e-06	1e-08	0.000850861	0.000835333		342	1291	1.25297e-05	0.00335717	1.13183e-05	2.41128e-05	1.82802e-05	1.85483e-05	7.70003e-05	0.00134343				342	2251	0.0121183	0.00493974	0.0001	0.0001	0.00154751	0.00322831	0.0207734	0.0266084		342	1291	0.00178104	0.0593346	0.0001	0.000814013	0.000991998	0.00119366	0.00319717	0.0420502
343	2252	0.000594899	0.000133123	8.76321e-07	6.57068e-06	2.43382e-06	1e-08	0.00091564	0.000841299		343	1292	1.17506e-05	0.00334262	1.17152e-05	2.41128e-05	1.762e-05	1.6086e-05	7.70003e-05	0.00135437				343	2252	0.012974	0.0136569	0.0001	0.0001	0.00154751	0.00184475	0.0367516	0.0513553		343	1292	0.00750881	0.259612	0.0001	0.00128118	0.000991998	0.00525227	0.0064167	0.110001
344	2253	0.000591995	0.000129735	8.76321e-07	6.57068e-06	2.43382e-06	1e-08	0.000842894	0.000820489		344	1293	1.21377e-05	0.00334262	1.17152e-05	2.41128e-05	1.63281e-05	1.6086e-05	7.60478e-05	0.00133688				344	2253	0.012974	0.0136569	0.0001	0.0001	0.00154751	0.00184475	0.0348342	0.0434813		344	1293	0.00750881	0.235288	0.0001	0.000856483	0.000991998	0.00525227	0.00599061	0.0880474
345	2254	0.000590545	0.000131424	1.12784e-06	6.01415e-06	2.95135e-06	1e-08	0.000842894	0.00082345		345	1294	1.25297e-05	0.00331721	1.25247e-05	2.29794e-05	1.50747e-05	1.85483e-05	7.50998e-05	0.00136534				345	2254	0.0158261	0.00697375	0.0001	0.0001	0.00154751	0.000922377	0.0200977	0.0300392		345	1294	0.00749183	0.182776	0.0001	0.000467175	0.000476162	0.00294634	0.00617779	0.0750393
346	2255	0.000578995	0.000126381	1.12784e-06	5.47697e-06	2.95135e-06	1e-08	0.000838921	0.000811633		346	1295	1.31267e-05	0.0033827	1.21173e-05	2.52674e-05	1.63281e-05	1.98301e-05	7.60478e-05	0.00140067				346	2255	0.00997922	0.00770018	0.0001	0.00233585	0.0001	0.000922377	0.0146651	0.035077		346	1295	0.0141638	0.296375	0.0012169	0.00113456	0.00116394	0.00294634	0.0133147	0.130044
347	2256	0.000568962	0.000121415	1.12784e-06	4.46234e-06	3.50688e-06	1e-08	0.000823104	0.0007882		347	1296	1.19435e-05	0.00326661	1.05407e-05	2.46875e-05	1.63281e-05	1.73001e-05	6.95099e-05	0.00136094				347	2256	0.00997922	0.00770018	0.0001	0.00233585	0.0001	0.000922377	0.00635644	0.035077		347	1296	0.0141638	0.277463	0.0012169	0.00113456	0.00116394	0.00202397	0.00947995	0.110858
348	2257	0.000547693	0.000129735	8.76321e-07	3.9858e-06	3.50688e-06	1e-08	0.000874936	0.000779482		348	1297	1.13683e-05	0.00315921	9.41503e-06	2.41128e-05	1.63281e-05	1.85483e-05	6.58775e-05	0.00130435				348	2257	0.0205321	0.0131703	0.0001	0.0001	0.00309502	0.0001	0.0163695	0.070072		348	1297	0.00603521	0.147468	0.0012169	0.00113456	0.00116394	0.00202397	0.00459061	0.0498926
349	2258	0.000525355	0.000118147	8.76321e-07	3.53047e-06	3.50688e-06	1e-08	0.000819168	0.000711102		349	1298	1.02514e-05	0.00310957	9.05088e-06	2.41128e-05	1.50747e-05	2.11449e-05	6.58775e-05	0.00126785				349	2258	0.0857033	0.0844176	0.0001	0.0046717	0.00309502	0.0001	0.114914	0.201662		349	1298	0.00496566	0.145046	0.0012169	0.00113456	0.000687787	0.00202397	0.00459061	0.0495541
350	2259	0.000499301	0.000121415	8.76321e-07	4.46234e-06	4.72642e-06	1e-08	0.000803498	0.000613177		350	1299	9.3553e-06	0.00306024	9.05088e-06	2.46875e-05	1.56965e-05	2.11449e-05	6.58775e-05	0.00123175				350	2259	0.106715	0.0827747	0.0214674	0.00853484	0.0113953	0.00499619	0.163582	0.273213		350	1299	0.0020626	0.0724206	0.0001	0.00113456	0.000687787	0.00136513	0.0014954	0.0255709
351	2260	0.000497944	0.000114914	8.76321e-07	4.95956e-06	3.50688e-06	1e-08	0.00077636	0.000600026		351	1300	9.3553e-06	0.0029521	9.41503e-06	2.52674e-05	1.56965e-05	1.98301e-05	6.67785e-05	0.00119606				351	2260	0.0546639	0.0653403	0.00686456	0.00619899	0.00314192	0.00499619	0.13137	0.167195		351	1300	0.00313215	0.0872184	0.0001	0.00113456	0.000687787	0.00136513	0.00341279	0.0324138
352	2261	0.000480435	0.000113311	8.76321e-07	3.53047e-06	4.09898e-06	1e-08	0.000799599	0.000553606		352	1301	9.17993e-06	0.00284206	9.78475e-06	2.35435e-05	1.56965e-05	1.98301e-05	6.49812e-05	0.00113613				352	2261	0.024377	0.0586572	0.00199697	0.00386314	0.00314192	0.00269026	0.0905377	0.124438		352	1301	0.00505734	0.209117	0.00030423	0.00736349	0.00223529	0.00136513	0.00844593	0.109673
353	2262	0.000463171	0.000114914	8.76321e-07	3.9858e-06	3.50688e-06	1e-08	0.00077636	0.00052845		353	1302	8.83307e-06	0.00277074	9.78475e-06	2.24206e-05	1.56965e-05	1.85483e-05	6.32031e-05	0.00109147				353	2262	0.0704065	0.0666563	0.000374435	0.00830125	0.00995095	0.00443252	0.175855	0.161629		353	1302	0.00362942	0.159746	0.00030423	0.00155724	0.00223529	0.00109384	0.0060492	0.0840326
354	2263	0.000443558	0.000106985	8.76321e-07	3.9858e-06	3.50688e-06	1e-08	0.000791823	0.000530945		354	1303	8.15505e-06	0.00269009	9.05088e-06	2.18673e-05	1.44628e-05	1.85483e-05	6.23213e-05	0.00105545				354	2263	0.0273563	0.0296074	0.000374435	0.00246163	0.00118174	0.00443252	0.0520861	0.0470435		354	1303	0.00362942	0.164401	0.00030423	0.00155724	0.00223529	0.00186249	0.0060492	0.086763
355	2264	0.000434518	0.000106985	8.76321e-07	3.53047e-06	4.09898e-06	1e-08	0.000757198	0.000513575		355	1304	7.82399e-06	0.00257415	8.69235e-06	1.9708e-05	1.44628e-05	1.98301e-05	5.79848e-05	0.0010199				355	2264	0.0252172	0.0274281	0.000374435	0.00246163	0.00118174	0.00443252	0.0532366	0.0459186		355	1304	0.00255987	0.154549	0.00030423	0.0001	0.00154751	0.00147817	0.00562311	0.0874783
356	2265	0.000437094	0.000102335	6.50207e-07	3.09692e-06	3.50688e-06	1e-08	0.000719436	0.000501306		356	1305	6.86319e-06	0.0024602	7.65093e-06	1.91819e-05	1.50747e-05	1.85483e-05	5.04897e-05	0.000986762				356	2265	0.0306159	0.0359604	0.000374435	0.00312902	0.00324508	0.00443252	0.0915113	0.0951525		356	1305	0.000855643	0.0601883	0.00030423	0.0001	0.0001	0.000768648	0.000239677	0.0416911
357	2266	0.000429385	9.32767e-05	6.50207e-07	3.09692e-06	3.50688e-06	1e-08	0.000667841	0.000491574		357	1306	6.10043e-06	0.00226957	7.31538e-06	1.76371e-05	1.50747e-05	1.73001e-05	4.11362e-05	0.000936909				357	2266	0.0266942	0.0278607	0.000374435	0.00196109	0.00324508	0.00443252	0.0536231	0.0440624		357	1306	0.000855643	0.0830126	0.00030423	0.0001	0.0001	0.000768648	0.000239677	0.054106
358	2267	0.000412868	9.32767e-05	6.50207e-07	3.09692e-06	3.50688e-06	1e-08	0.000649778	0.000498866		358	1307	5.80519e-06	0.00213056	7.65093e-06	1.61433e-05	1.38607e-05	1.6086e-05	3.7462e-05	0.000925548				358	2267	0.0126118	0.017509	0.000374435	0.00102675	0.00324508	0.00143481	0.0386355	0.0273489		358	1307	0.000855643	0.0801311	0.00030423	0.0001	0.0001	0.000768648	0.000239677	0.0456696
359	2268	0.000394124	7.75326e-05	6.50207e-07	2.68581e-06	3.50688e-06	1e-08	0.000667841	0.0005062		359	1308	4.95412e-06	0.00199498	6.66197e-06	1.28615e-05	1.26867e-05	1.73001e-05	3.89156e-05	0.000889927				359	2268	0.0141398	0.0184167	0.000374435	0.00102675	0.00118174	0.00143481	0.036315	0.0274256		359	1308	0.000855643	0.0790415	0.00030423	0.0001	0.0001	0.000768648	0.000623155	0.0374742
360	2269	0.000375721	7.34372e-05	6.50207e-07	2.29784e-06	4.09898e-06	1e-08	0.000596753	0.000472334		360	1309	4.81741e-06	0.00165344	6.66197e-06	1.24167e-05	1.2115e-05	1.6086e-05	3.39229e-05	0.000818528				360	2269	0.0145676	0.0203054	0.000374435	0.00102675	0.00118174	0.00189599	0.0441791	0.0278539		360	1309	0.000855643	0.0716007	0.00030423	0.0001	0.0001	0.0001	0.000623155	0.0322098
361	2270	0.000342292	6.81123e-05	8.76321e-07	1.93383e-06	4.72642e-06	1.38746e-06	0.000572613	0.000460461		361	1310	4.15648e-06	0.00118322	5.7271e-06	1.15453e-05	8.90507e-06	1.6086e-05	2.53762e-05	0.000631562				361	2270	0.0343967	0.039105	0.000374435	0.0033626	0.000619009	0.00189599	0.097077	0.0796545		361	1310	0.000855643	0.0565394	0.00030423	0.0001	0.0001	0.0001	0.000623155	0.0281175
362	2271	0.000336451	6.55087e-05	8.76321e-07	1.93383e-06	5.38808e-06	1.38746e-06	0.000576038	0.000432449		362	1311	3.41441e-06	0.000867139	4.02729e-06	1.0285e-05	6.5329e-06	1.2654e-05	1.94768e-05	0.000458259				362	2271	0.0694543	0.0588099	0.000374435	0.0080343	0.000619009	0.00138356	0.216164	0.145871		362	1311	0.0001	0.0462849	0.00030423	0.0001	0.0001	0.0001	0.000623155	0.02249
363	2272	0.000297777	6.81123e-05	8.76321e-07	1.93383e-06	4.72642e-06	1.38746e-06	0.000538804	0.00040064		363	1312	3.17982e-06	0.000788996	3.51348e-06	9.87753e-06	6.98435e-06	9.55126e-06	1.83707e-05	0.000409046				363	2272	0.038027	0.0435512	0.0001	0.00144601	0.0001	0.00293183	0.113137	0.0558615		363	1312	0.00132421	0.0643203	0.00030423	0.0001	0.0001	0.0001	0.00117098	0.0389203
364	2273	0.000281304	6.55087e-05	6.50207e-07	2.29784e-06	4.09898e-06	1.38746e-06	0.000473616	0.000414156		364	1313	3.65545e-06	0.000822435	3.51348e-06	1.11189e-05	6.5329e-06	9.55126e-06	1.78271e-05	0.000407672				364	2273	0.0294706	0.0435512	0.0001	0.00144601	0.0001	0.00293183	0.106873	0.0548491		364	1313	0.00132421	0.0597801	0.00030423	0.0001	0.0001	0.0001	0.00117098	0.0383498
365	2274	0.000256761	5.91738e-05	6.50207e-07	2.29784e-06	4.72642e-06	1.38746e-06	0.000473616	0.000414156		365	1314	3.65545e-06	0.000770425	3.51348e-06	9.47654e-06	6.98435e-06	7.67598e-06	1.67591e-05	0.000392677				365	2274	0.0284011	0.0435512	0.0001	0.00144601	0.0001	0.00293183	0.104573	0.0534618		365	1314	0.00132421	0.0619594	0.00030423	0.0001	0.0001	0.0001	0.00117098	0.0417244
366	2275	0.000254668	5.91738e-05	4.51253e-07	2.29784e-06	3.50688e-06	2.22194e-06	0.000464121	0.000411892		366	1315	3.53413e-06	0.000752026	2.5699e-06	8.31281e-06	6.98435e-06	7.67598e-06	1.67591e-05	0.000371259				366	2275	0.0273315	0.0398017	0.0001	0.00144601	0.0001	0.00293183	0.0991919	0.0488498		366	1315	0.00132421	0.0665393	0.00030423	0.0001	0.0001	0.0001	0.00117098	0.0443759
367	2276	0.000250502	5.79371e-05	4.51253e-07	2.29784e-06	3.50688e-06	2.22194e-06	0.000445357	0.00042098		367	1316	3.65545e-06	0.000745931	1.93976e-06	9.47654e-06	5.66565e-06	6.79909e-06	1.62348e-05	0.00038191				367	2276	0.0221977	0.0346836	0.0001	0.00144601	0.0001	0.00177887	0.0834054	0.0433833		367	1316	0.0120197	0.166378	0.00273803	0.0001	0.0001	0.0001	0.00724271	0.107874
368	2277	0.000245332	5.91738e-05	4.51253e-07	1.93383e-06	3.50688e-06	2.22194e-06	0.00041778	0.000405126		368	1317	3.77835e-06	0.000749992	1.93976e-06	9.87753e-06	5.66565e-06	6.79909e-06	1.83707e-05	0.000400829				368	2277	0.0231214	0.0346836	0.0001	0.00144601	0.0001	0.00177887	0.102926	0.0463201		368	1317	0.0077415	0.155919	0.0024338	0.0001	0.0001	0.00461187	0.00700304	0.102875
369	2278	0.000239184	5.07323e-05	6.50207e-07	1.93383e-06	3.50688e-06	2.22194e-06	0.000393846	0.00043707		369	1318	3.65545e-06	0.000745931	1.55891e-06	9.08205e-06	6.98435e-06	6.79909e-06	1.78271e-05	0.000385934				369	2278	0.0187413	0.0338794	0.0001	0.00066739	0.0001	0.00177887	0.0964071	0.0429152		369	1318	0.000611175	0.022103	0.0001	0.0001	0.0001	0.0001	0.00278478	0.0159322
370	2279	0.000239184	5.42882e-05	6.50207e-07	1.59473e-06	2.95135e-06	2.22194e-06	0.000379168	0.000441711		370	1319	3.90284e-06	0.000741879	1.38083e-06	8.69412e-06	6.98435e-06	5.1724e-06	1.62348e-05	0.00038191				370	2279	0.0112766	0.0101847	0.0001	0.0001	0.0001	0.0001	0.0225252	0.0228535		370	1319	0.00356517	0.0931069	0.0001	0.0001	0.0001	0.0001	0.00671086	0.0773044
371	2280	0.000242251	5.42882e-05	8.76321e-07	1.59473e-06	2.43382e-06	2.22194e-06	0.000390894	0.00044637		371	1320	3.90284e-06	0.000745931	1.55891e-06	9.47654e-06	6.98435e-06	3.07118e-06	1.5717e-05	0.000396745				371	2280	0.0112766	0.0108074	0.0001	0.0001	0.0001	0.0001	0.0221417	0.0227035		371	1320	0.00356517	0.0368344	0.0001	0.0001	0.0001	0.0001	0.00191739	0.0281347
372	2281	0.000244304	5.42882e-05	8.76321e-07	1.93383e-06	1.95597e-06	2.22194e-06	0.000382087	0.000439388		372	1321	3.65545e-06	0.000727764	1.7453e-06	9.08205e-06	6.98435e-06	3.07118e-06	1.5717e-05	0.000383249				372	2281	0.00760769	0.011252	0.000811271	0.0001	0.0001	0.0001	0.0472625	0.0269163		372	1321	0.00249562	0.0781786	0.0001	0.0001	0.0001	0.0001	0.00607173	0.0996753
373	2282	0.000250502	6.04207e-05	1.12784e-06	1.93383e-06	1.95597e-06	2.22194e-06	0.00041778	0.000472334		373	1322	4.15648e-06	0.000727764	1.93976e-06	9.08205e-06	6.09327e-06	3.07118e-06	1.67591e-05	0.000394031				373	2282	0.00372491	0.00690663	0.000811271	0.0001	0.0001	0.0001	0.00994452	0.0113484		373	1322	0.00106955	0.0412759	0.0001	0.0001	0.0001	0.0001	0.00479347	0.0473694
374	2283	0.000254668	6.81123e-05	1.40338e-06	1.59473e-06	2.95135e-06	3.20157e-06	0.000433016	0.000511112		374	1323	4.4163e-06	0.000747961	2.14214e-06	9.08205e-06	5.66565e-06	2.46819e-06	1.67591e-05	0.000387279				374	2283	0.00372491	0.00690663	0.000811271	0.0001	0.0001	0.0001	0.0105197	0.0110672		374	1323	0.00106955	0.035672	0.0001	0.0001	0.0001	0.0001	0.00287609	0.0396078
375	2284	0.000286755	7.89168e-05	1.70179e-06	1.93383e-06	3.50688e-06	4.31494e-06	0.000499298	0.000558692		375	1324	4.28562e-06	0.000739856	1.93976e-06	9.87753e-06	4.84723e-06	2.46819e-06	1.72899e-05	0.000379236				375	2284	0.00871613	0.0112932	0.000811271	0.0001	0.0001	0.000768648	0.0175502	0.0293316		375	1324	0.00106955	0.0888821	0.0001	0.0001	0.0001	0.0001	0.00671086	0.0859469
376	2285	0.000273742	7.75326e-05	1.70179e-06	1.93383e-06	2.95135e-06	4.31494e-06	0.000479987	0.00055107		376	1325	4.28562e-06	0.000739856	2.35223e-06	9.87753e-06	4.84723e-06	2.46819e-06	1.72899e-05	0.000368615				376	2285	0.034971	0.0167693	0.000811271	0.0001	0.00206335	0.00153729	0.0871759	0.09392		376	1325	0.00106955	0.043238	0.0001	0.0046717	0.0001	0.0001	0.000319569	0.0489152
377	2286	0.000269457	7.34372e-05	1.70179e-06	1.93383e-06	2.95135e-06	4.31494e-06	0.000467278	0.000546011		377	1326	4.15648e-06	0.000729774	1.93976e-06	1.06988e-05	4.84723e-06	2.46819e-06	1.72899e-05	0.000371259				377	2286	0.0392492	0.0167693	0.000811271	0.0001	0.00206335	0.00153729	0.100159	0.0927884		377	1326	0.00106955	0.0247867	0.0001	0.0001	0.0001	0.0001	0.000319569	0.0354088
378	2287	0.000271596	7.75326e-05	2.02212e-06	2.29784e-06	3.50688e-06	3.20157e-06	0.000457833	0.000556147		378	1327	4.02888e-06	0.000735817	2.35223e-06	1.0285e-05	4.84723e-06	2.46819e-06	1.62348e-05	0.00037657				378	2287	0.0125105	0.00741134	0.0001	0.0001	0.00206335	0.00153729	0.043181	0.0526122		378	1327	0.00157886	0.0929693	0.0001	0.000311451	0.0001	0.0001	0.00401739	0.0763938
379	2288	0.000251541	8.31265e-05	2.02212e-06	2.29784e-06	4.09898e-06	3.20157e-06	0.000442259	0.000546011		379	1328	3.77835e-06	0.000719746	2.795e-06	9.87753e-06	4.84723e-06	3.07118e-06	1.62348e-05	0.000365978				379	2288	0.0119076	0.006486	0.0001	0.0001	0.0001	0.00307458	0.0201472	0.0145028		379	1328	0.00157886	0.133127	0.0001	0.000311451	0.000442151	0.000922377	0.0064826	0.0942849
380	2289	0.000250502	8.17138e-05	2.02212e-06	2.29784e-06	3.50688e-06	3.20157e-06	0.000448464	0.000558692		380	1329	4.15648e-06	0.000723751	2.35223e-06	9.87753e-06	4.45687e-06	3.72423e-06	1.94768e-05	0.000375239				380	2289	0.0455322	0.0391754	0.0001	0.00233585	0.0001	0.00307458	0.10518	0.0505003		380	1329	0.00157886	0.129695	0.0001	0.000311451	0.000442151	0.000922377	0.0064826	0.0967034
381	2290	0.000244304	8.17138e-05	1.70179e-06	2.29784e-06	3.50688e-06	3.20157e-06	0.000442259	0.000576634		381	1330	4.4163e-06	0.000752026	2.35223e-06	8.69412e-06	4.07937e-06	5.1724e-06	1.78271e-05	0.00037657				381	2290	0.0659574	0.0372867	0.0001	0.0116793	0.00928505	0.00322831	0.173203	0.0886678		381	1330	0.00157886	0.131148	0.0001	0.000311451	0.000442151	0.000922377	0.0064826	0.0909853
382	2291	0.000249465	8.45486e-05	2.02212e-06	2.29784e-06	3.50688e-06	3.20157e-06	0.000429952	0.000576634		382	1331	4.54849e-06	0.000766321	1.93976e-06	9.47654e-06	3.02679e-06	5.1724e-06	1.72899e-05	0.000377902				382	2291	0.0331579	0.0147673	0.0001	0.0001	0.00309502	0.000922377	0.10162	0.0499405		382	1331	0.00157886	0.128493	0.0001	0.000311451	0.000442151	0.000922377	0.0064826	0.0915478
383	2292	0.00025886	8.74209e-05	2.02212e-06	2.68581e-06	2.95135e-06	3.20157e-06	0.000448464	0.000597409		383	1332	4.54849e-06	0.000743904	2.14214e-06	9.87753e-06	2.70355e-06	4.42524e-06	1.78271e-05	0.000371259				383	2292	0.0204421	0.0049605	0.0001	0.0001	0.0001	0.000922377	0.0421813	0.0308179		383	1332	0.00157886	0.128711	0.0001	0.000311451	0.000442151	0.000922377	0.0064826	0.0862047
384	2293	0.000260966	8.74209e-05	2.02212e-06	3.53047e-06	3.50688e-06	3.20157e-06	0.000476797	0.000639811		384	1333	4.6822e-06	0.000721747	2.35223e-06	9.08205e-06	3.71501e-06	4.42524e-06	1.83707e-05	0.000356806				384	2293	0.0131692	0.00350763	0.0001	0.0001	0.0001	0.000922377	0.017447	0.0149574		384	1333	0.00122235	0.131544	0.0001	0.000311451	0.000442151	0.0001	0.00616304	0.0854881
385	2294	0.000260966	8.8871e-05	2.02212e-06	3.53047e-06	3.50688e-06	3.20157e-06	0.000486391	0.000677835		385	1334	4.6822e-06	0.0007338	2.14214e-06	9.08205e-06	3.71501e-06	3.72423e-06	1.67591e-05	0.000368615				385	2294	0.00434404	0.00941582	0.0001	0.0001	0.0001	0.000922377	0.0162306	0.0253097		385	1334	0.0085564	0.0565903	0.0001	0.000311451	0.000442151	0.0001	0.00185514	0.045493
386	2295	0.000265199	8.17138e-05	2.36354e-06	3.53047e-06	3.50688e-06	4.31494e-06	0.000509065	0.000713903		386	1335	4.54849e-06	0.000727764	2.795e-06	9.08205e-06	4.07937e-06	3.07118e-06	1.83707e-05	0.000364662				386	2295	0.0045957	0.00510912	0.0001	0.00155724	0.0001	0.000922377	0.0138969	0.0100679		386	1335	0.0001	0.0284948	0.0001	0.000311451	0.000442151	0.0001	0.00111558	0.0292117
387	2296	0.000254668	7.89168e-05	2.36354e-06	3.9858e-06	3.50688e-06	4.31494e-06	0.000486391	0.000727968		387	1336	4.81741e-06	0.000719746	2.5699e-06	9.87753e-06	2.70355e-06	3.07118e-06	1.72899e-05	0.000351607				387	2296	0.00255846	0.00220339	0.0001	0.00155724	0.0001	0.000922377	0.00894368	0.00556844		387	1336	0.0001	0.0237125	0.0001	0.000311451	0.000442151	0.0001	0.00111558	0.0237749
388	2297	0.000260966	7.89168e-05	2.02212e-06	3.9858e-06	4.72642e-06	4.31494e-06	0.000489605	0.00074214		388	1337	4.54849e-06	0.000743904	2.795e-06	1.0285e-05	2.70355e-06	3.07118e-06	1.67591e-05	0.000341296				388	2297	0.00255846	0.00220339	0.0001	0.00155724	0.0001	0.000922377	0.00894368	0.00444358		388	1337	0.0001	0.0227718	0.0001	0.000311451	0.000442151	0.0001	0.00111558	0.0233999
389	2298	0.000264138	8.17138e-05	2.02212e-06	3.53047e-06	4.09898e-06	4.31494e-06	0.000496059	0.000762158		389	1338	4.4163e-06	0.000782786	3.76698e-06	1.11189e-05	3.02679e-06	3.72423e-06	1.62348e-05	0.000360726				389	2298	0.00405583	0.00469401	0.0001	0.0001	0.0001	0.000922377	0.0146045	0.0113963		389	1338	0.0001	0.0216822	0.0001	0.000311451	0.000442151	0.0001	0.00111558	0.0222495
390	2299	0.000275895	8.59801e-05	2.02212e-06	3.53047e-06	4.72642e-06	4.31494e-06	0.000518905	0.0007882		390	1339	4.4163e-06	0.000762226	4.29433e-06	1.24167e-05	3.36405e-06	3.72423e-06	1.52057e-05	0.000355504				390	2299	0.00405583	0.00469401	0.0001	0.0001	0.0001	0.000922377	0.0151524	0.0113963		390	1339	0.0001	0.0208105	0.0001	0.000311451	0.000442151	0.0001	0.00111558	0.0206798
391	2300	0.000285661	9.03303e-05	2.02212e-06	3.09692e-06	4.09898e-06	4.31494e-06	0.000542149	0.000820489		391	1340	4.15648e-06	0.000758139	3.76698e-06	1.33125e-05	3.36405e-06	3.07118e-06	1.78271e-05	0.000359418				391	2300	0.00362801	0.00469401	0.0001	0.0001	0.0001	0.0001	0.00892376	0.008785		391	1340	0.0001	0.0231085	0.0001	0.000311451	0.000442151	0.0001	0.00111558	0.0199969
392	2301	0.000282391	9.47636e-05	1.40338e-06	3.09692e-06	4.72642e-06	4.31494e-06	0.000542149	0.000826414		392	1341	3.90284e-06	0.000764272	3.76698e-06	1.42325e-05	3.02679e-06	3.07118e-06	1.83707e-05	0.000367295				392	2301	0.0126749	0.0119102	0.000442514	0.0001	0.00206335	0.0001	0.0233933	0.0293904		392	1341	0.0001	0.0211895	0.0001	0.000311451	0.000442151	0.0001	0.00111558	0.0178321
393	2302	0.000293349	8.59801e-05	1.12784e-06	3.09692e-06	4.09898e-06	3.20157e-06	0.000565788	0.000829383		393	1342	3.77835e-06	0.000762226	3.76698e-06	1.42325e-05	3.02679e-06	2.46819e-06	1.83707e-05	0.000373911				393	2302	0.0116053	0.0119102	0.000442514	0.0001	0.00206335	0.0001	0.0214759	0.0293904		393	1342	0.0001	0.0112285	0.0001	0.0001	0.0001	0.0001	0.00111558	0.0109343
394	2303	0.00028348	9.03303e-05	1.12784e-06	3.53047e-06	4.09898e-06	2.22194e-06	0.000603722	0.000835333		394	1343	3.65545e-06	0.000776596	3.51348e-06	1.42325e-05	3.02679e-06	2.46819e-06	1.94768e-05	0.000391325				394	2303	0.0126749	0.0140895	0.000442514	0.0001	0.00206335	0.0001	0.0233933	0.0340425		394	1343	0.0001	0.0214167	0.0001	0.00233585	0.0001	0.0001	0.00111558	0.0193634
395	2304	0.00028348	0.000100802	1.12784e-06	3.53047e-06	4.09898e-06	3.20157e-06	0.00062128	0.000862311		395	1344	4.02888e-06	0.000795225	3.51348e-06	1.37695e-05	2.70355e-06	2.46819e-06	1.94768e-05	0.000407672				395	2304	0.0747087	0.0525541	0.000442514	0.00116793	0.0001	0.0001	0.108941	0.132671		395	1344	0.0149737	0.141161	0.000486765	0.00389309	0.0001	0.0001	0.00974382	0.212233
396	2305	0.000293349	0.000100802	1.12784e-06	3.53047e-06	4.09898e-06	4.31494e-06	0.000660593	0.000877442		396	1345	4.6822e-06	0.000801472	3.51348e-06	1.42325e-05	3.36405e-06	2.46819e-06	1.89206e-05	0.0004063				396	2305	0.0383441	0.0250223	0.000442514	0.00116793	0.0001	0.0001	0.0601735	0.0513741		396	1345	0.0192519	0.176903	0.0021093	0.00155724	0.0001	0.0001	0.0131022	0.161755
397	2306	0.000300001	9.92792e-05	1.40338e-06	4.46234e-06	4.09898e-06	5.55342e-06	0.000671477	0.000938987		397	1346	5.51568e-06	0.000768372	3.76698e-06	1.47014e-05	3.36405e-06	5.1724e-06	1.72899e-05	0.0004063				397	2306	0.0280764	0.019792	0.000442514	0.00116793	0.0001	0.00461187	0.0508696	0.0476928		397	1346	0.0149737	0.173513	0.0021093	0.00155724	0.0001	0.0001	0.0131022	0.14332
398	2307	0.000303349	9.32767e-05	1.12784e-06	3.53047e-06	3.50688e-06	5.55342e-06	0.000660593	0.000932759		398	1347	5.51568e-06	0.000776596	4.84817e-06	1.19779e-05	3.71501e-06	5.1724e-06	1.83707e-05	0.000407672				398	2307	0.00281858	0.00277673	0.000442514	0.00116793	0.0001	0.0001	0.0087608	0.0116334		398	1347	0.0106955	0.139817	0.0021093	0.0001	0.0001	0.0001	0.00734999	0.112607
399	2308	0.000318023	9.62597e-05	1.40338e-06	3.53047e-06	4.72642e-06	5.55342e-06	0.000719436	0.00095149		399	1348	5.65972e-06	0.000786924	5.13481e-06	1.19779e-05	4.07937e-06	3.72423e-06	1.94768e-05	0.000422884				399	2308	0.00132121	0.00277673	0.000442514	0.0001	0.0001	0.0001	0.00780211	0.00809011		399	1348	0.00240055	0.0497279	0.000486765	0.0001	0.0001	0.00538051	0.00255652	0.0403131
400	2309	0.000313479	9.62597e-05	1.70179e-06	3.9858e-06	5.38808e-06	5.55342e-06	0.000827048	0.000960909		400	1349	4.81741e-06	0.000760182	5.13481e-06	1.15453e-05	4.45687e-06	3.72423e-06	2.00392e-05	0.000417327				400	2309	0.00132121	0.00190501	0.000442514	0.0001	0.0001	0.0001	0.00550124	0.00809011		400	1349	0.0093679	0.179627	0.0111955	0.0001	0.0001	0.00538051	0.0169095	0.136297
401	2310	0.000321447	9.47636e-05	1.70179e-06	3.9858e-06	5.38808e-06	5.55342e-06	0.000838921	0.000954625		401	1350	4.95412e-06	0.00079107	5.13481e-06	1.19779e-05	4.84723e-06	3.72423e-06	2.00392e-05	0.000438313				401	2310	0.00132121	0.00244984	0.000442514	0.0001	0.0001	0.0001	0.00555451	0.00809011		401	1350	0.0050897	0.0923824	0.00146028	0.0001	0.0001	0.000768648	0.0073226	0.0702115
402	2311	0.000316884	9.17989e-05	1.70179e-06	3.9858e-06	7.5691e-06	5.55342e-06	0.000830998	0.000954625		402	1351	4.4163e-06	0.000832995	5.13481e-06	1.33125e-05	4.84723e-06	3.72423e-06	1.94768e-05	0.000451095				402	2311	0.00132121	0.00219345	0.000442514	0.0001	0.0001	0.0001	0.00555451	0.00809011		402	1351	0.00570087	0.082842	0.00146028	0.0001	0.0001	0.000768648	0.0073226	0.0528565
403	2312	0.000336451	9.47636e-05	1.40338e-06	3.9858e-06	7.5691e-06	4.31494e-06	0.000862866	0.000992567		403	1352	4.6822e-06	0.000845737	5.42781e-06	1.33125e-05	5.25024e-06	3.72423e-06	1.94768e-05	0.000464021				403	2312	0.0001	0.000544828	0.0001	0.0001	0.0001	0.0001	0.000798916	0.00120399		403	1352	0.00463132	0.0955545	0.00146028	0.0001	0.0001	0.000768648	0.0073226	0.0553874
404	2313	0.000354092	0.000111716	1.40338e-06	3.9858e-06	8.35877e-06	5.55342e-06	0.000883019	0.00100214		404	1353	4.81741e-06	0.000854273	4.84817e-06	1.33125e-05	4.45687e-06	3.72423e-06	2.11827e-05	0.000478548				404	2313	0.0001	0.000544828	0.0001	0.0001	0.0001	0.0001	0.000798916	0.00120399		404	1353	0.00377568	0.0813891	0.00146028	0.0001	0.0001	0.000768648	0.00348782	0.04442
405	2314	0.000389183	0.000114914	1.12784e-06	4.46234e-06	7.5691e-06	5.55342e-06	0.000927991	0.00105707		405	1354	5.65972e-06	0.000814025	4.56798e-06	1.28615e-05	4.45687e-06	4.42524e-06	2.17636e-05	0.000477088				405	2314	0.0001	0.000544828	0.0001	0.0001	0.0001	0.0001	0.00425021	0.00795315		405	1354	0.00292004	0.0318222	0.0001	0.0001	0.0001	0.0001	0.00246522	0.0179858
406	2315	0.000437094	0.000119777	1.12784e-06	4.46234e-06	1.0028e-05	5.55342e-06	0.00100344	0.00105055		406	1355	5.80519e-06	0.000799388	4.29433e-06	1.24167e-05	4.07937e-06	4.42524e-06	1.94768e-05	0.000468361				406	2315	0.0001	0.000544828	0.0001	0.0001	0.0001	0.0001	0.00425021	0.00764637		406	1355	0.00292004	0.0352053	0.0001	0.0001	0.0001	0.0001	0.00246522	0.0203963
407	2316	0.00050202	0.000143489	1.40338e-06	6.01415e-06	1.1813e-05	5.55342e-06	0.00111643	0.00116693		407	1356	6.40134e-06	0.000807739	4.84817e-06	1.47014e-05	3.36405e-06	4.42524e-06	2.00392e-05	0.000465466				407	2316	0.0001	0.000544828	0.0001	0.0001	0.0001	0.0001	0.00329152	0.000615998		407	1356	0.00108653	0.023015	0.0001	0.0001	0.0001	0.0001	0.0001	0.00940331
408	2317	0.000570391	0.000155961	1.12784e-06	6.57068e-06	1.37099e-05	5.55342e-06	0.00113423	0.00129154		408	1357	6.25018e-06	0.000788996	5.42781e-06	1.24167e-05	3.36405e-06	5.1724e-06	2.06078e-05	0.000455388				408	2317	0.0001	0.000544828	0.0001	0.0001	0.0001	0.0001	0.00520891	0.00550914		408	1357	0.00108653	0.0152496	0.0001	0.0001	0.0001	0.0001	0.00357913	0.0161234
409	2318	0.000564683	0.000154155	1.70179e-06	6.57068e-06	1.27477e-05	5.55342e-06	0.00115663	0.00129507		409	1358	6.25018e-06	0.000805648	6.34425e-06	9.08205e-06	3.36405e-06	5.96415e-06	2.23507e-05	0.000456822				409	2318	0.011765	0.00280196	0.0001	0.0001	0.0001	0.0001	0.0146361	0.0267529		409	1358	0.00368401	0.0966081	0.0024338	0.0001	0.00123801	0.000922377	0.0123991	0.0982504
410	2319	0.000567534	0.000155961	1.40338e-06	6.57068e-06	1.4699e-05	5.55342e-06	0.00112532	0.00133059		410	1359	6.40134e-06	0.000793146	5.7271e-06	9.47654e-06	3.71501e-06	5.1724e-06	2.23507e-05	0.000459696				410	2319	0.00952408	0.00933984	0.0001	0.00116793	0.0001	0.0001	0.0182152	0.0295651		410	1359	0.00368401	0.0918863	0.0024338	0.0001	0.00123801	0.000922377	0.00856434	0.10275
411	2320	0.000584759	0.000166971	1.70179e-06	5.47697e-06	1.57148e-05	5.55342e-06	0.00114765	0.00137371		411	1360	6.10043e-06	0.000814025	6.03261e-06	9.47654e-06	3.36405e-06	6.79909e-06	2.41481e-05	0.000465466				411	2320	0.0116632	0.00933984	0.00324507	0.00116793	0.0001	0.0001	0.0214108	0.0306899		411	1360	0.00154491	0.0509447	0.0001	0.0001	0.00123801	0.000922377	0.00728608	0.0559851
412	2321	0.000597808	0.000178271	1.70179e-06	6.01415e-06	1.67568e-05	5.55342e-06	0.00116113	0.0013991		412	1361	6.25018e-06	0.000803559	6.03261e-06	9.47654e-06	3.36405e-06	6.79909e-06	2.53762e-05	0.000468361				412	2321	0.0116632	0.00716055	0.00324507	0.00116793	0.0001	0.0001	0.0143804	0.0225347		412	1361	0.00368401	0.050791	0.0001	0.0001	0.00123801	0.000922377	0.00728608	0.0684018
413	2322	0.000612439	0.000187906	1.70179e-06	6.01415e-06	1.67568e-05	4.31494e-06	0.00120194	0.00144306		413	1362	6.70785e-06	0.000832995	6.34425e-06	1.0285e-05	3.71501e-06	6.79909e-06	2.53762e-05	0.000465466				413	2322	0.000611175	0.00062266	0.00324507	0.00116793	0.0001	0.0001	0.00127826	0.00517436		413	1362	0.00261446	0.0400989	0.0001	0.0001	0.00123801	0.000922377	0.00306782	0.0587496
414	2323	0.000633152	0.000193782	2.36354e-06	6.01415e-06	1.67568e-05	4.31494e-06	0.00123868	0.00148382		414	1363	6.70785e-06	0.000818226	6.66197e-06	9.47654e-06	3.71501e-06	5.96415e-06	2.59991e-05	0.000453955				414	2323	0.000611175	0.00062266	0.0001	0.0001	0.0001	0.0001	0.0001	0.00642777		414	1363	0.000475359	0.00458679	0.0001	0.0001	0.0001	0.0001	0.0001	0.00936828
415	2324	0.000666241	0.000209791	2.36354e-06	7.14619e-06	1.67568e-05	4.31494e-06	0.00125256	0.00153633		415	1364	6.5539e-06	0.000799388	6.03261e-06	9.47654e-06	3.36405e-06	5.96415e-06	2.66279e-05	0.000449668				415	2324	0.000611175	0.00062266	0.0001	0.0001	0.0001	0.0001	0.0001	0.00642777		415	1364	0.000475359	0.0359958	0.0001	0.0001	0.0001	0.0001	0.0001	0.0342637
416	2325	0.00066169	0.000213871	2.36354e-06	7.74033e-06	1.67568e-05	3.20157e-06	0.00123406	0.00153255		416	1365	6.40134e-06	0.000803559	6.34425e-06	9.87753e-06	3.36405e-06	5.96415e-06	2.85491e-05	0.000464021				416	2325	0.000611175	0.0001	0.0001	0.0001	0.0001	0.0001	0.0001	0.0013659		416	1365	0.000475359	0.0222974	0.0001	0.0001	0.0001	0.0001	0.0001	0.0171622
417	2326	0.000667761	0.000211827	2.36354e-06	8.35277e-06	1.67568e-05	3.20157e-06	0.00125256	0.0015401		417	1366	6.40134e-06	0.000764272	6.34425e-06	9.47654e-06	3.36405e-06	5.96415e-06	2.72625e-05	0.000458259				417	2326	0.0001	0.0001	0.0001	0.0001	0.0001	0.000658842	0.00383478	0.0013659		417	1366	0.0001	0.0135802	0.0001	0.0001	0.0001	0.0001	0.0001	0.00825708
418	2327	0.000703081	0.000220047	2.72533e-06	1.02969e-05	1.67568e-05	4.31494e-06	0.00129928	0.00161256		418	1367	6.40134e-06	0.000745931	6.34425e-06	9.08205e-06	3.71501e-06	5.1724e-06	2.72625e-05	0.000458259				418	2327	0.0001	0.00188873	0.0001	0.0001	0.0001	0.000658842	0.0046976	0.00834003		418	1367	0.0001	0.0489937	0.0001	0.0001	0.00154751	0.0001	0.0001	0.028917
419	2328	0.000690715	0.00021798	2.72533e-06	9.63134e-06	1.57148e-05	4.31494e-06	0.0012572	0.00157046		419	1368	6.40134e-06	0.000735817	6.66197e-06	9.47654e-06	4.07937e-06	5.96415e-06	2.72625e-05	0.000471263				419	2328	0.00261446	0.00875956	0.0001	0.0001	0.0001	0.000658842	0.0107632	0.0311761		419	1368	0.00106955	0.0154326	0.0001	0.0001	0.00154751	0.0001	0.0001	0.0164873
420	2329	0.000703081	0.000224202	2.72533e-06	9.63134e-06	1.4699e-05	3.20157e-06	0.00123406	0.00155905		420	1369	5.9521e-06	0.000711762	6.03261e-06	9.47654e-06	3.71501e-06	5.1724e-06	2.59991e-05	0.000452525				420	2329	0.0213723	0.0262527	0.0001	0.0001	0.00206335	0.000658842	0.0769557	0.0976707		420	1369	0.00106955	0.0163076	0.0001	0.0001	0.00154751	0.0001	0.00383478	0.0220028
421	2330	0.000701531	0.000230492	2.72533e-06	1.09797e-05	1.4699e-05	2.22194e-06	0.00120194	0.0015401		421	1370	5.65972e-06	0.000699851	6.34425e-06	9.87753e-06	3.71501e-06	5.1724e-06	2.66279e-05	0.000448242				421	2330	0.0202632	0.0259933	0.0001	0.0001	0.00206335	0.000658842	0.0836438	0.0593994		421	1370	0.00192519	0.0552132	0.0001	0.0046717	0.00154751	0.0001	0.00766956	0.0669273
422	2331	0.000703081	0.000236849	2.72533e-06	9.63134e-06	1.57148e-05	2.22194e-06	0.00122025	0.00154388		422	1371	5.65972e-06	0.000707783	6.34425e-06	9.87753e-06	3.71501e-06	3.72423e-06	2.53762e-05	0.000442558				422	2331	0.0422575	0.0774606	0.00524203	0.0046717	0.00453936	0.00296477	0.195411	0.173897		422	1371	0.00192519	0.0310095	0.0001	0.0001	0.0001	0.0001	0.0001	0.0355332
423	2332	0.000687637	0.000238982	3.10686e-06	1.02969e-05	1.4699e-05	2.22194e-06	0.0011387	0.00153255		423	1372	4.81741e-06	0.000713755	6.03261e-06	9.47654e-06	3.71501e-06	3.72423e-06	2.41481e-05	0.000431273				423	2332	0.0208665	0.0380153	0.000374435	0.0001	0.00247602	0.00296477	0.0894436	0.0988124		423	1372	0.00335126	0.101027	0.0001	0.0001	0.0001	0.000384327	0.00153391	0.0856285
424	2333	0.000654133	0.000213871	2.36354e-06	1.02969e-05	1.27477e-05	4.31494e-06	0.0010637	0.00153255		424	1373	5.09231e-06	0.000697874	5.7271e-06	9.08205e-06	3.71501e-06	4.42524e-06	2.47592e-05	0.000415943				424	2333	0.0165883	0.0271189	0.000374435	0.0001	0.00557103	0.0001	0.0433566	0.0597491		424	1373	0.00442081	0.148135	0.0001	0.00116793	0.0001	0.000384327	0.00441	0.101975
425	2334	0.000625724	0.000197738	2.36354e-06	1.02969e-05	1.1813e-05	4.31494e-06	0.00110316	0.00145413		425	1374	5.3731e-06	0.000684093	6.34425e-06	8.31281e-06	2.70355e-06	4.42524e-06	2.11827e-05	0.000403561				425	2334	0.027744	0.0486482	0.000374435	0.0001	0.00557103	0.000419265	0.0722218	0.13863		425	1374	0.00442081	0.121911	0.0001	0.00116793	0.0001	0.000384327	0.00441	0.0826838
426	2335	0.000625724	0.00020373	2.36354e-06	1.02969e-05	1.1813e-05	3.20157e-06	0.00110316	0.00149501		426	1375	5.65972e-06	0.000701831	5.13481e-06	6.85514e-06	2.10063e-06	5.96415e-06	2.00392e-05	0.000388626				426	2335	0.0281956	0.0508275	0.000374435	0.0046717	0.00247602	0.000419265	0.0567229	0.092235		426	1375	0.0021391	0.0779982	0.0001	0.00116793	0.0001	0.000384327	0.00249261	0.0635356
427	2336	0.000625724	0.000193782	2.72533e-06	8.9832e-06	1.0028e-05	3.20157e-06	0.00116113	0.0014137		427	1376	5.9521e-06	0.000699851	5.7271e-06	7.57032e-06	1.82177e-06	6.79909e-06	1.67591e-05	0.000392677				427	2336	0.0217019	0.0430806	0.000374435	0.0046717	0.0001	0.000419265	0.0527603	0.0771699		427	1376	0.00534775	0.101699	0.000540849	0.00116793	0.0001	0.000384327	0.00249261	0.0837068
428	2337	0.000603644	0.000185964	3.50756e-06	8.9832e-06	1.09063e-05	4.31494e-06	0.00119738	0.0013882		428	1377	6.5539e-06	0.000778657	5.7271e-06	7.57032e-06	2.10063e-06	8.59371e-06	1.67591e-05	0.00041456				428	2337	0.00923236	0.0178181	0.000374435	0.0001	0.0001	0.000419265	0.0262426	0.0446052		428	1377	0.0001	0.0311764	0.000540849	0.0001	0.0001	0.000384327	0.0001	0.0328767
429	2338	0.000589096	0.000195756	3.50756e-06	8.35277e-06	1.09063e-05	5.55342e-06	0.00118828	0.00134849		429	1378	6.86319e-06	0.000749992	4.84817e-06	6.85514e-06	2.10063e-06	6.79909e-06	1.5717e-05	0.0004063				429	2338	0.00871457	0.0153274	0.000374435	0.0001	0.0001	0.000419265	0.019795	0.0347801		429	1378	0.0001	0.0116666	0.000540849	0.0001	0.0001	0.000384327	0.0001	0.0140916
430	2339	0.000580434	0.000199727	3.50756e-06	7.74033e-06	1.1813e-05	6.91015e-06	0.00114317	0.00133774		430	1379	6.25018e-06	0.000766321	4.29433e-06	7.57032e-06	2.10063e-06	6.79909e-06	1.52057e-05	0.000410422				430	2339	0.0072885	0.0144557	0.000374435	0.0001	0.0001	0.000419265	0.0193156	0.0303394		430	1379	0.00513384	0.0448161	0.000540849	0.0001	0.0001	0.000384327	0.0001	0.0604733
431	2340	0.000581874	0.00020373	3.50756e-06	8.9832e-06	1.09063e-05	9.95679e-06	0.00117015	0.0013199		431	1380	6.25018e-06	0.000743904	3.51348e-06	7.20928e-06	2.70355e-06	7.67598e-06	1.42031e-05	0.000411799				431	2340	0.0072885	0.013584	0.000374435	0.0001	0.0001	0.000419265	0.0193156	0.0299645		431	1380	0.00513384	0.0448161	0.000540849	0.0001	0.0001	0.000384327	0.000958698	0.048831
432	2341	0.000576121	0.000195756	3.50756e-06	6.57068e-06	8.35877e-06	9.95679e-06	0.00122945	0.00128801		432	1381	6.40134e-06	0.000739856	3.26691e-06	7.20928e-06	3.02679e-06	7.67598e-06	1.52057e-05	0.000411799				432	2341	0.00657547	0.0131481	0.000374435	0.0001	0.0001	0.000419265	0.0218721	0.0333391		432	1381	0.00299474	0.0386172	0.000540849	0.0001	0.0001	0.000384327	0.000958698	0.045597
433	2342	0.000578995	0.000189857	3.10686e-06	5.47697e-06	8.35877e-06	9.95679e-06	0.0012433	0.00127745		433	1382	6.10043e-06	0.000731786	3.51348e-06	6.85514e-06	3.36405e-06	8.59371e-06	1.52057e-05	0.000415943				433	2342	0.00657547	0.0131481	0.000374435	0.0001	0.0001	0.000419265	0.0209757	0.0333391		433	1382	0.00513384	0.0570876	0.000540849	0.00155724	0.0001	0.000384327	0.000958698	0.0657427
434	2343	0.000581874	0.000187906	3.10686e-06	5.47697e-06	8.35877e-06	9.95679e-06	0.00124793	0.00127394		434	1383	5.65972e-06	0.000717747	3.76698e-06	7.57032e-06	4.07937e-06	1.05477e-05	1.42031e-05	0.000402194				434	2343	0.00591728	0.0120585	0.00524203	0.0001	0.0001	0.000419265	0.0194844	0.0318768		434	1383	0.00299474	0.045243	0.000540849	0.00155724	0.0001	0.000384327	0.000958698	0.0463883
435	2344	0.000577557	0.000184029	3.50756e-06	6.01415e-06	8.35877e-06	8.37951e-06	0.00122485	0.00124598		435	1384	5.23197e-06	0.000689986	3.76698e-06	7.20928e-06	3.71501e-06	1.05477e-05	1.42031e-05	0.000392677				435	2344	0.0068232	0.0049632	0.0001	0.0001	0.0001	0.00134164	0.00762486	0.0253223		435	1384	0.00142607	0.0214413	0.00540845	0.00155724	0.0001	0.0001	0.0001	0.0171479
436	2345	0.000586203	0.000180182	3.50756e-06	6.01415e-06	8.35877e-06	8.37951e-06	0.00126185	0.00125295		436	1385	5.3731e-06	0.000680175	4.02729e-06	6.85514e-06	3.71501e-06	9.55126e-06	1.47011e-05	0.000403561				436	2345	0.0111708	0.00473112	0.0001	0.0001	0.0001	0.000922377	0.0144665	0.054728		436	1385	0.00142607	0.0401749	0.0001	0.0001	0.0001	0.0001	0.00191739	0.0443067
437	2346	0.000589096	0.000180182	3.10686e-06	6.01415e-06	8.35877e-06	8.37951e-06	0.00139471	0.00126343		437	1386	4.95412e-06	0.000674315	3.51348e-06	7.20928e-06	3.71501e-06	9.55126e-06	1.32272e-05	0.000400829				437	2346	0.00903175	0.00618399	0.0001	0.0001	0.00619004	0.000922377	0.022136	0.0534485		437	1386	0.00142607	0.0364389	0.0001	0.0001	0.0001	0.0001	0.00191739	0.0476813
438	2347	0.000571821	0.000176368	2.72533e-06	6.01415e-06	8.35877e-06	6.91015e-06	0.00138987	0.00123209		438	1387	4.54849e-06	0.000656852	3.26691e-06	6.85514e-06	3.36405e-06	8.59371e-06	1.22786e-05	0.0004063				438	2347	0.00534775	0.00799075	0.0001	0.000519082	0.0001	0.000922377	0.0172565	0.0481252		438	1387	0.0064173	0.153104	0.00162254	0.00233585	0.0001	0.0001	0.00766956	0.192282
439	2348	0.000549101	0.000176368	2.72533e-06	6.57068e-06	9.17859e-06	6.91015e-06	0.00138505	0.00122516		439	1388	4.6822e-06	0.000686055	3.02737e-06	6.16788e-06	3.02679e-06	9.55126e-06	1.27495e-05	0.000410422				439	2348	0.0526626	0.0560046	0.0048676	0.00118647	0.0001	0.00322831	0.146043	0.17499		439	1388	0.00941204	0.249259	0.00405634	0.0093434	0.0001	0.0001	0.0223695	0.41058
440	2349	0.000574687	0.000184029	3.10686e-06	7.74033e-06	8.35877e-06	6.91015e-06	0.00146306	0.00124946		440	1389	4.15648e-06	0.000709771	2.14214e-06	6.85514e-06	3.02679e-06	8.59371e-06	1.27495e-05	0.000421492				440	2349	0.00970743	0.0105383	0.0001	0.00118647	0.0001	0.00230594	0.0411342	0.0584466		440	1389	0.00834249	0.0774757	0.00405634	0.00233585	0.0001	0.0001	0.00703043	0.151225
441	2350	0.000528127	0.000168835	3.10686e-06	6.57068e-06	8.35877e-06	6.91015e-06	0.00138505	0.00120448		441	1390	3.90284e-06	0.000705797	1.93976e-06	6.85514e-06	3.02679e-06	8.59371e-06	1.00294e-05	0.000407672				441	2350	0.0111335	0.00617975	0.0001	0.00118647	0.0001	0.0001	0.0181255	0.0449482		441	1390	0.00192519	0.0129062	0.0001	0.0001	0.0001	0.0001	0.00191739	0.0343686
442	2351	0.000517072	0.000170706	3.10686e-06	6.57068e-06	7.5691e-06	6.91015e-06	0.00132289	0.00114328		442	1391	3.90284e-06	0.000699851	2.35223e-06	6.85514e-06	3.36405e-06	8.59371e-06	8.76617e-06	0.000407672				442	2351	0.00614227	0.00672458	0.0001	0.00118647	0.0001	0.0001	0.0130125	0.0379179		442	1391	0.0101251	0.0885779	0.0001	0.0001	0.0001	0.000288246	0.00731513	0.1198
443	2352	0.000493882	0.000170706	2.72533e-06	6.57068e-06	7.5691e-06	5.55342e-06	0.00126651	0.00111314		443	1392	3.77835e-06	0.000703813	2.35223e-06	6.16788e-06	2.70355e-06	8.59371e-06	8.76617e-06	0.000404929				443	2352	0.0435765	0.0424443	0.0109521	0.00118647	0.0001	0.00153729	0.178148	0.179081		443	1392	0.00584687	0.0902902	0.0001	0.0001	0.0001	0.000288246	0.00731513	0.114738
444	2353	0.000472437	0.000168835	2.72533e-06	6.57068e-06	6.81027e-06	5.55342e-06	0.00120651	0.00106034		444	1393	3.53413e-06	0.000691955	2.14214e-06	5.83493e-06	2.70355e-06	6.79909e-06	8.76617e-06	0.000391325				444	2353	0.0164812	0.0237023	0.0060845	0.00118647	0.0001	0.00153729	0.0644789	0.0997785		444	1393	0.0078128	0.184044	0.00162254	0.0001	0.0001	0.00490011	0.0208008	0.193792
445	2354	0.000463171	0.000165116	2.02212e-06	6.57068e-06	6.083e-06	5.55342e-06	0.00115663	0.00103756		445	1394	3.41441e-06	0.000680175	2.14214e-06	5.83493e-06	2.3947e-06	7.67598e-06	9.17987e-06	0.000394031				445	2354	0.012203	0.0228306	0.0060845	0.00118647	0.0001	0.00614915	0.0603885	0.112152		445	1394	0.0078128	0.187624	0.00162254	0.0001	0.0001	0.000288246	0.0208008	0.201104
446	2355	0.000450059	0.00016143	1.70179e-06	6.57068e-06	6.083e-06	5.55342e-06	0.00112087	0.000979856		446	1395	2.95177e-06	0.000674315	1.93976e-06	7.20928e-06	2.10063e-06	7.67598e-06	9.60095e-06	0.000383249				446	2355	0.0187222	0.0533407	0.0012169	0.00635871	0.0001	0.0001	0.0497744	0.146709		446	1395	0.00735443	0.168011	0.00162254	0.0001	0.0001	0.000288246	0.016966	0.174613
447	2356	0.000434518	0.000147011	1.70179e-06	6.01415e-06	6.083e-06	4.31494e-06	0.0010291	0.000920353		447	1396	2.73039e-06	0.000647228	2.14214e-06	6.85514e-06	2.10063e-06	5.96415e-06	8.35993e-06	0.000360726				447	2356	0.0109807	0.0113893	0.00162254	0.00116793	0.0001	0.0001	0.0124766	0.0298912		447	1396	0.00307623	0.0610281	0.0001	0.0001	0.0001	0.000288246	0.00456687	0.043021
448	2357	0.00042046	0.000147011	1.70179e-06	6.01415e-06	5.38808e-06	4.31494e-06	0.000969625	0.000844288		448	1397	2.41105e-06	0.000637659	1.7453e-06	6.16788e-06	1.82177e-06	5.96415e-06	8.76617e-06	0.000347726				448	2357	0.0131198	0.0137502	0.00162254	0.00116793	0.0001	0.00230594	0.0300527	0.050673		448	1397	0.00307623	0.0409475	0.0001	0.0001	0.0001	0.000288246	0.00360818	0.0323604
449	2358	0.000434518	0.00014	1.70179e-06	6.01415e-06	5.38808e-06	4.31494e-06	0.000923867	0.000859297		449	1398	2.51578e-06	0.00064148	1.7453e-06	5.83493e-06	1.55861e-06	5.96415e-06	9.17987e-06	0.000340016				449	2358	0.0245283	0.0195617	0.00162254	0.00116793	0.0001	0.00230594	0.0338875	0.0475234		449	1398	0.00307623	0.0347071	0.0001	0.0001	0.0001	0.000288246	0.00456687	0.0342405
450	2359	0.000414129	0.000131424	1.40338e-06	6.01415e-06	4.72642e-06	3.20157e-06	0.000823104	0.000820489		450	1399	2.30807e-06	0.000635752	1.7453e-06	5.19082e-06	1.55861e-06	4.42524e-06	9.60095e-06	0.000313562				450	2359	0.0414034	0.0638012	0.0024338	0.00739686	0.00294764	0.00230594	0.0315775	0.125264		450	1399	0.00539035	0.0846587	0.0001	0.00186868	0.0001	0.00210005	0.00425796	0.0657441
451	2360	0.000399089	0.000108554	1.40338e-06	6.01415e-06	4.72642e-06	3.20157e-06	0.00076484	0.00082345		451	1400	2.10738e-06	0.000635752	1.7453e-06	5.19082e-06	1.55861e-06	4.42524e-06	1.00294e-05	0.00030126				451	2360	0.0545881	0.065837	0.00324507	0.0036595	0.00294764	0.00322831	0.121503	0.154921		451	1400	0.00600152	0.166945	0.0001	0.00280302	0.0001	0.00210005	0.00646752	0.122824
452	2361	0.000390416	9.47636e-05	1.40338e-06	4.95956e-06	1.95597e-06	3.20157e-06	0.00065698	0.000779482		452	1401	2.10738e-06	0.000628146	2.14214e-06	6.16788e-06	2.10063e-06	4.42524e-06	9.60095e-06	0.000279602				452	2361	0.0399709	0.0476762	0.00324507	0.0036595	0.00294764	0.00322831	0.0764443	0.121813		452	1401	0.00600152	0.124052	0.0001	0.00280302	0.0001	0.00210005	0.00646752	0.0820226
453	2362	0.000390416	9.77649e-05	1.40338e-06	3.9858e-06	2.43382e-06	3.20157e-06	0.000552232	0.000750694		453	1402	1.91388e-06	0.000616804	1.93976e-06	6.16788e-06	2.10063e-06	3.72423e-06	9.17987e-06	0.000279602				453	2362	0.0356927	0.0454522	0.00162254	0.00210227	0.00294764	0.00322831	0.0705644	0.101292		453	1402	0.00752944	0.118621	0.0001	0.00280302	0.0001	0.00210005	0.00516021	0.0790912
454	2363	0.000380595	0.000100802	1.40338e-06	3.53047e-06	2.95135e-06	4.31494e-06	0.000460973	0.000677835		454	1403	1.81986e-06	0.000596219	1.93976e-06	6.16788e-06	2.70355e-06	5.1724e-06	9.17987e-06	0.000283168				454	2363	0.0335536	0.0439993	0.00162254	0.000934344	0.00294764	0.00322831	0.075997	0.0913652		454	1403	0.00531904	0.0698634	0.0001	0.00280302	0.0001	0.000947084	0.00349848	0.0588116
455	2364	0.00036005	0.000103876	1.12784e-06	4.46234e-06	2.95135e-06	4.31494e-06	0.000436089	0.000672351		455	1404	2.00972e-06	0.000586953	1.38083e-06	5.50921e-06	3.36405e-06	5.96415e-06	9.60095e-06	0.000293971				455	2364	0.0342666	0.0479947	0.00162254	0.000934344	0.00294764	0.00322831	0.0704365	0.0878218		455	1404	0.00232431	0.0433627	0.0001	0.000934344	0.0001	0.000947084	0.00273152	0.0423603
456	2365	0.00036005	8.74209e-05	1.40338e-06	4.46234e-06	4.09898e-06	4.31494e-06	0.000390894	0.000647887		456	1405	2.30807e-06	0.000592506	1.93976e-06	5.50921e-06	3.02679e-06	5.96415e-06	1.09078e-05	0.000312323				456	2365	0.00225146	0.00513523	0.000811271	0.0001	0.000884296	0.0001	0.00584513	0.0121469		456	1405	0.00161127	0.0319907	0.0001	0.0001	0.0001	0.000947084	0.00209239	0.0310715
457	2366	0.000338783	7.47927e-05	1.40338e-06	2.68581e-06	4.09898e-06	4.31494e-06	0.000325394	0.000589585		457	1406	2.51578e-06	0.000599942	2.14214e-06	6.16788e-06	3.02679e-06	5.96415e-06	1.18147e-05	0.000316046				457	2366	0.0052462	0.0158069	0.0001	0.0001	0.0001	0.0001	0.0171577	0.0160679		457	1406	0.00161127	0.0432896	0.0001	0.0001	0.00309502	0.000288246	0.00592717	0.0549248
458	2367	0.000370871	8.17138e-05	1.40338e-06	3.09692e-06	4.72642e-06	5.55342e-06	0.000342029	0.000589585		458	1407	2.41105e-06	0.00062625	1.7453e-06	6.16788e-06	3.36405e-06	7.67598e-06	1.37118e-05	0.000331105				458	2367	0.00578097	0.0191969	0.0001	0.0001	0.0001	0.0001	0.0254664	0.0211297		458	1407	0.00145848	0.0506289	0.0001	0.0001	0.00309502	0.0001	0.0092826	0.0396131
459	2368	0.000387952	8.74209e-05	1.40338e-06	2.68581e-06	5.38808e-06	5.55342e-06	0.000393846	0.000597409		459	1408	2.62223e-06	0.00062625	1.93976e-06	6.85514e-06	3.02679e-06	7.67598e-06	1.37118e-05	0.000322287				459	2368	0.00316652	0.00945058	0.0001	0.0001	0.0001	0.0001	0.00373601	0.0120371		459	1408	0.00145848	0.0323626	0.0001	0.0001	0.0001	0.0001	0.00118696	0.0245895
460	2369	0.000400334	8.45486e-05	1.12784e-06	3.09692e-06	5.38808e-06	5.55342e-06	0.000390894	0.000561242		460	1409	2.62223e-06	0.000618689	1.93976e-06	7.20928e-06	3.36405e-06	7.67598e-06	1.42031e-05	0.00031729				460	2369	0.00958381	0.0184583	0.0001	0.000778621	0.0001	0.00115297	0.0190751	0.0204736		460	1409	0.00145848	0.0318783	0.0001	0.0001	0.0001	0.0001	0.00118696	0.024252
461	2370	0.000395363	8.74209e-05	1.12784e-06	3.9858e-06	5.38808e-06	5.55342e-06	0.000393846	0.000594797		461	1410	2.84024e-06	0.000609287	1.7453e-06	6.85514e-06	3.36405e-06	7.67598e-06	1.32272e-05	0.000307387				461	2370	0.00958381	0.0173687	0.0001	0.000778621	0.0001	0.00115297	0.0173843	0.0227233		461	1410	0.00106955	0.0271066	0.0001	0.0001	0.0001	0.0001	0.000803481	0.0228333
462	2371	0.000406582	9.77649e-05	1.40338e-06	4.46234e-06	5.38808e-06	6.91015e-06	0.000436089	0.000623778		462	1411	2.62223e-06	0.000598079	1.7453e-06	6.85514e-06	3.36405e-06	7.67598e-06	1.32272e-05	0.000306158				462	2371	0.00688077	0.0093119	0.0001	0.000778621	0.0001	0.00115297	0.00383478	0.0154858		462	1411	0.0001	0.0234899	0.0001	0.0001	0.0001	0.0001	0.000803481	0.0189628
463	2372	0.000402829	0.000102335	1.12784e-06	4.46234e-06	5.38808e-06	8.37951e-06	0.000454701	0.000645191		463	1412	2.84024e-06	0.000574075	2.14214e-06	6.85514e-06	3.36405e-06	7.67598e-06	1.27495e-05	0.00030126				463	2372	0.0162928	0.0173027	0.0001	0.000778621	0.00206335	0.00230594	0.0063913	0.0470035		463	1412	0.00177934	0.1628	0.0001	0.00700755	0.000442151	0.000419265	0.00588331	0.103244
464	2373	0.000411608	0.00011013	1.12784e-06	3.9858e-06	4.72642e-06	8.37951e-06	0.000486391	0.000626439		464	1413	2.73039e-06	0.000552258	2.14214e-06	6.85514e-06	3.36405e-06	6.79909e-06	1.18147e-05	0.000292763				464	2373	0.020571	0.023609	0.00162254	0.00311447	0.00206335	0.0034589	0.0108652	0.0671682		464	1413	0.00177934	0.103411	0.0001	0.00233585	0.000442151	0.000419265	0.00204854	0.0816632
465	2374	0.000415393	0.000111716	1.12784e-06	4.46234e-06	4.72642e-06	1.16379e-05	0.000515617	0.000637128		465	1414	2.73039e-06	0.000543264	2.35223e-06	6.50798e-06	3.36405e-06	5.96415e-06	1.13577e-05	0.000296393				465	2374	0.0181467	0.0214297	0.00162254	0.00311447	0.00206335	0.0034589	0.00958694	0.0654809		465	1414	0.00177934	0.068739	0.0001	0.00233585	0.000442151	0.000419265	0.00124506	0.0599011
466	2375	0.000416657	0.000118147	1.40338e-06	5.47697e-06	4.72642e-06	1.16379e-05	0.000565788	0.000631775		466	1415	2.84024e-06	0.000559493	2.795e-06	6.85514e-06	4.84723e-06	4.42524e-06	1.22786e-05	0.000308618				466	2375	0.0186815	0.030268	0.00162254	0.0001	0.0001	0.00115297	0.0204521	0.0691226		466	1415	0.0101218	0.221204	0.0001	0.00233585	0.000442151	0.000419265	0.0121815	0.162084
467	2376	0.000410349	0.000128054	8.76321e-07	5.47697e-06	4.72642e-06	1.16379e-05	0.000600234	0.000661435		467	1416	2.95177e-06	0.000555871	3.02737e-06	6.85514e-06	4.45687e-06	4.42524e-06	1.22786e-05	0.00031729				467	2376	0.00798597	0.0123493	0.0001	0.00155724	0.0001	0.0001	0.00894782	0.0652981		467	1416	0.00584363	0.111455	0.0001	0.0001	0.000442151	0.000419265	0.004512	0.0870222
468	2377	0.000437094	0.00014174	8.76321e-07	5.47697e-06	6.083e-06	1.52979e-05	0.000639033	0.000677835		468	1417	2.95177e-06	0.000588802	3.02737e-06	7.20928e-06	4.07937e-06	4.42524e-06	1.32272e-05	0.000313562				468	2377	0.0001	0.00799075	0.0001	0.00155724	0.0001	0.0001	0.00127826	0.0672666		468	1417	0.00284889	0.0769664	0.0001	0.0001	0.000442151	0.000419265	0.004512	0.0630372
469	2378	0.000437094	0.000143489	1.70179e-06	5.47697e-06	6.81027e-06	1.52979e-05	0.000671477	0.000691621		469	1418	3.2963e-06	0.000598079	3.02737e-06	7.57032e-06	4.07937e-06	4.42524e-06	1.37118e-05	0.000327315				469	2378	0.064886	0.0602938	0.0048676	0.00622894	0.0001	0.0069178	0.0332347	0.412149		469	1418	0.00498799	0.132513	0.0001	0.0001	0.000442151	0.000419265	0.00834677	0.103719
470	2379	0.000451364	0.000152356	2.02212e-06	6.01415e-06	7.5691e-06	1.52979e-05	0.000719436	0.000686094		470	1419	3.41441e-06	0.000628146	3.26691e-06	7.20928e-06	4.45687e-06	4.42524e-06	1.72899e-05	0.000362036				470	2379	0.022104	0.0174344	0.0001	0.0001	0.0001	0.0069178	0.0242869	0.19677		470	1419	0.00391844	0.116466	0.0001	0.0001	0.000442151	0.000419265	0.00684025	0.0892345
471	2380	0.000468457	0.000147011	2.02212e-06	6.01415e-06	8.35877e-06	1.52979e-05	0.000753388	0.000683336		471	1420	4.28562e-06	0.000630044	3.76698e-06	5.83493e-06	4.84723e-06	4.42524e-06	1.67591e-05	0.000364662				471	2380	0.00285213	0.0001	0.0001	0.0001	0.0001	0.0001	0.00607173	0.0181986		471	1420	0.000388931	0.052765	0.0001	0.0001	0.000442151	0.000419265	0.00147157	0.0452265
472	2381	0.000463171	0.000148785	2.02212e-06	6.01415e-06	8.35877e-06	1.52979e-05	0.000749585	0.000697166		472	1421	5.09231e-06	0.000672366	4.29433e-06	7.20928e-06	5.66565e-06	4.42524e-06	1.62348e-05	0.000373911				472	2381	0.0115919	0.0031963	0.00034769	0.0001	0.0001	0.0001	0.0101302	0.031614		472	1421	0.000388931	0.0577637	0.000695376	0.0001	0.000442151	0.000419265	0.00201939	0.0508925
473	2382	0.000471109	0.000148785	2.36354e-06	6.57068e-06	8.35877e-06	1.52979e-05	0.000761015	0.000708306		473	1422	5.51568e-06	0.000709771	4.84817e-06	5.83493e-06	6.09327e-06	3.07118e-06	1.89206e-05	0.000392677				473	2382	0.0159821	0.0116163	0.00104306	0.00233585	0.0001	0.0001	0.0326657	0.0556937		473	1422	0.000388931	0.0552576	0.000695376	0.0001	0.000442151	0.000419265	0.00201939	0.044529
474	2383	0.000480435	0.000148785	2.36354e-06	6.57068e-06	9.17859e-06	1.52979e-05	0.000811319	0.000719516		474	1423	6.10043e-06	0.000676266	4.29433e-06	5.83493e-06	5.66565e-06	3.72423e-06	1.83707e-05	0.000388626				474	2383	0.0405254	0.0403022	0.00185433	0.00233585	0.00619004	0.00230594	0.0908756	0.109236		474	1423	0.0001	0.0257864	0.000695376	0.0001	0.000442151	0.0001	0.000842812	0.0195713
475	2384	0.000456597	0.000147011	2.36354e-06	6.57068e-06	9.17859e-06	1.34193e-05	0.000803498	0.000708306		475	1424	7.33747e-06	0.000647228	4.84817e-06	5.83493e-06	5.66565e-06	3.72423e-06	1.78271e-05	0.000403561				475	2384	0.0380622	0.0323115	0.00185433	0.0001	0.00619004	0.00230594	0.0787322	0.0895514		475	1424	0.0001	0.02506	0.000695376	0.0001	0.000442151	0.0001	0.000842812	0.0195713
476	2385	0.000444855	0.000147011	2.36354e-06	6.57068e-06	9.17859e-06	1.16379e-05	0.000811319	0.000716707		476	1425	7.01992e-06	0.000649149	5.13481e-06	6.50798e-06	6.09327e-06	3.72423e-06	2.17636e-05	0.000435492				476	2385	0.0184538	0.021415	0.00185433	0.0001	0.0001	0.0001	0.0413431	0.0507437		476	1425	0.0001	0.02506	0.000695376	0.0001	0.000442151	0.0001	0.000842812	0.0195713
477	2386	0.000434518	0.000150566	2.36354e-06	6.01415e-06	7.5691e-06	9.95679e-06	0.00081524	0.000705515		477	1426	6.70785e-06	0.00058142	4.84817e-06	6.85514e-06	6.09327e-06	3.07118e-06	2.00392e-05	0.000422884				477	2386	0.0113948	0.00695902	0.00185433	0.0001	0.0001	0.0001	0.0202518	0.0217183		477	1426	0.0001	0.0372363	0.00410269	0.0001	0.0001	0.0001	0.00339933	0.0249492
478	2387	0.000471109	0.000182102	2.72533e-06	6.01415e-06	8.35877e-06	9.95679e-06	0.000936261	0.000744987		478	1427	7.66047e-06	0.000574075	6.03261e-06	7.20928e-06	4.45687e-06	3.07118e-06	2.11827e-05	0.000425673				478	2387	0.0272716	0.0183813	0.00266559	0.00116793	0.00103168	0.00461187	0.0484103	0.038022		478	1427	0.0001	0.0315287	0.00410269	0.0001	0.0001	0.00461187	0.00339933	0.0250132
479	2388	0.000459222	0.000170706	2.36354e-06	5.47697e-06	9.17859e-06	9.95679e-06	0.000887072	0.000699944		479	1428	8.15505e-06	0.000546855	6.34425e-06	7.20928e-06	5.66565e-06	2.46819e-06	2.17636e-05	0.000402194				479	2388	0.0352255	0.020609	0.00363911	0.00350378	0.00103168	0.0001	0.0593244	0.0562086		479	1428	0.0001	0.0131678	0.000973524	0.0001	0.0001	0.0001	0.00255652	0.0145116
480	2389	0.000463171	0.000176368	2.02212e-06	5.47697e-06	8.35877e-06	8.37951e-06	0.000982254	0.000719516		480	1429	8.15505e-06	0.000541473	6.66197e-06	7.20928e-06	6.09327e-06	2.46819e-06	2.17636e-05	0.0004063				480	2389	0.00644954	0.0111654	0.00213248	0.00350378	0.00103168	0.0001	0.0272309	0.0352661		480	1429	0.0001	0.0256754	0.000973524	0.0001	0.0001	0.0001	0.0001	0.0255074
481	2390	0.000499301	0.000215922	2.02212e-06	5.47697e-06	1.1813e-05	8.37951e-06	0.00110758	0.000850279		481	1430	8.49143e-06	0.000541473	6.9857e-06	7.20928e-06	6.09327e-06	2.46819e-06	2.17636e-05	0.0004063				481	2390	0.0129857	0.0132409	0.00213248	0.00116793	0.00103168	0.0001	0.0250533	0.0385376		481	1430	0.0085564	0.0779764	0.00584112	0.0001	0.00154751	0.0001	0.0001	0.0851313
482	2391	0.000471109	0.000222121	2.02212e-06	4.46234e-06	1.0028e-05	8.37951e-06	0.00105067	0.000820489		482	1431	8.49143e-06	0.000541473	7.31538e-06	7.93819e-06	6.09327e-06	2.46819e-06	2.06078e-05	0.000411799				482	2391	0.00870748	0.0143306	0.00213248	0.0001	0.00103168	0.0001	0.0232318	0.028995		482	1431	0.0042782	0.0383529	0.0001	0.0001	0.00154751	0.0001	0.0001	0.0586971
483	2392	0.000460537	0.000209791	2.02212e-06	4.46234e-06	1.0028e-05	8.37951e-06	0.00105067	0.000856287		483	1432	8.15505e-06	0.000537896	6.9857e-06	8.69412e-06	6.09327e-06	3.07118e-06	2.06078e-05	0.000415943				483	2392	0.00742402	0.0143306	0.00213248	0.0001	0.00103168	0.0001	0.020654	0.0272634		483	1432	0.00142607	0.036317	0.0001	0.0001	0.00196018	0.0001	0.0001	0.0278881
484	2393	0.000461853	0.00021798	1.70179e-06	4.95956e-06	1.09063e-05	8.37951e-06	0.00105935	0.000904936		484	1433	8.15505e-06	0.000530771	6.66197e-06	9.08205e-06	6.09327e-06	2.46819e-06	2.06078e-05	0.000409046				484	2393	0.00656838	0.00612849	0.00034769	0.0001	0.0001	0.0001	0.0174293	0.0181009		484	1433	0.00142607	0.0483031	0.0001	0.0001	0.00196018	0.0001	0.0001	0.0619662
485	2394	0.000488486	0.000234722	2.02212e-06	4.95956e-06	1.37099e-05	6.91015e-06	0.00108994	0.000932759		485	1434	8.49143e-06	0.000516631	6.66197e-06	9.47654e-06	5.25024e-06	2.46819e-06	1.94768e-05	0.000407672				485	2394	0.00433205	0.00352466	0.00034769	0.0001	0.0001	0.0001	0.0122291	0.0161014		485	1434	0.00142607	0.0296338	0.0001	0.0001	0.000412675	0.0001	0.0001	0.0332823
486	2395	0.00050066	0.000245429	2.02212e-06	5.47697e-06	1.37099e-05	5.55342e-06	0.00107679	0.000957765		486	1435	8.15505e-06	0.000509617	6.34425e-06	7.93819e-06	5.66565e-06	2.46819e-06	1.94768e-05	0.000395387				486	2395	0.00394312	0.00279823	0.0001	0.0001	0.0001	0.0001	0.00908823	0.0113213		486	1435	0.0001	0.020016	0.0001	0.0001	0.000412675	0.0001	0.0001	0.0181129
487	2396	0.000503381	0.000247592	2.02212e-06	6.01415e-06	1.4699e-05	4.31494e-06	0.0010637	0.000983028		487	1436	7.66047e-06	0.000511367	6.66197e-06	7.57032e-06	5.66565e-06	2.46819e-06	1.78271e-05	0.000388626				487	2396	0.00176746	0.00197867	0.0001	0.0001	0.0001	0.0001	0.00626541	0.00623218		487	1436	0.000388931	0.0409687	0.0001	0.0001	0.000412675	0.0001	0.00836679	0.0316043
488	2397	0.000499301	0.000238982	2.02212e-06	6.01415e-06	1.27477e-05	3.20157e-06	0.00108994	0.00103432		488	1437	7.49829e-06	0.000499166	6.9857e-06	7.57032e-06	5.66565e-06	2.46819e-06	1.83707e-05	0.00038191				488	2397	0.000864286	0.0001	0.0001	0.0001	0.0001	0.0001	0.0040178	0.00205413		488	1437	0.000388931	0.0260249	0.0001	0.0001	0.000412675	0.0001	0.000697236	0.0192027
489	2398	0.000496589	0.000230492	2.36354e-06	6.01415e-06	1.09063e-05	3.20157e-06	0.00107679	0.00108002		489	1438	7.01992e-06	0.00047511	6.66197e-06	7.57032e-06	4.84723e-06	2.46819e-06	1.72899e-05	0.000364662				489	2398	0.00385902	0.0111871	0.0001	0.0001	0.0001	0.0001	0.00156297	0.00689358		489	1438	0.000388931	0.0346729	0.0001	0.0001	0.000412675	0.0001	0.000697236	0.0258206
490	2399	0.000511578	0.000234722	2.02212e-06	6.01415e-06	1.37099e-05	3.20157e-06	0.00112532	0.00112984		490	1439	6.10043e-06	0.00045486	6.66197e-06	7.57032e-06	4.84723e-06	2.46819e-06	1.67591e-05	0.000340016				490	2399	0.00552277	0.00246987	0.0001	0.0001	0.0001	0.00153729	0.000735003	0.0103753		490	1439	0.000777858	0.100472	0.000608454	0.0001	0.00118643	0.0001	0.000992219	0.0699186
491	2400	0.000546286	0.000241124	2.36354e-06	6.57068e-06	1.4699e-05	3.20157e-06	0.00116564	0.00121136		491	1440	5.9521e-06	0.000405752	5.7271e-06	7.20928e-06	4.84723e-06	2.46819e-06	1.18147e-05	0.000307387				491	2400	0.0129077	0.0055153	0.0001	0.0046717	0.0001	0.00153729	0.00908302	0.0189168		491	1440	0.000777858	0.0865975	0.000608454	0.0001	0.00118643	0.0001	0.000992219	0.070256
492	2401	0.000558997	0.000243273	2.02212e-06	6.57068e-06	1.4699e-05	2.22194e-06	0.00118374	0.00122862		492	1441	6.25018e-06	0.000391448	5.42781e-06	6.85514e-06	4.45687e-06	2.46819e-06	1.09078e-05	0.00028915				492	2401	0.00898607	0.0246777	0.0001	0.0001	0.00257919	0.00230594	0.0199864	0.026105		492	1441	0.000777858	0.0857258	0.000608454	0.0001	0.00118643	0.0001	0.000992219	0.0674439
493	2402	0.000561837	0.000245429	1.70179e-06	5.47697e-06	1.37099e-05	2.22194e-06	0.00114317	0.00122171		493	1442	5.51568e-06	0.000363443	4.84817e-06	5.50921e-06	3.36405e-06	2.46819e-06	1.00294e-05	0.000257429				493	2402	0.0182726	0.0370497	0.0001	0.0001	0.00257919	0.000768648	0.0383294	0.0376929		493	1442	0.000777858	0.0870728	0.000608454	0.00186868	0.00118643	0.000461191	0.00227048	0.0740174
494	2403	0.000571821	0.000245429	1.70179e-06	6.01415e-06	1.27477e-05	2.22194e-06	0.00116564	0.00127394		494	1443	4.95412e-06	0.000346729	4.29433e-06	4.28059e-06	2.70355e-06	2.46819e-06	7.18679e-06	0.000218477				494	2403	0.0191283	0.0389488	0.0001	0.00233585	0.00412669	0.00307458	0.0651152	0.0541619		494	1443	0.000777858	0.0856479	0.000608454	0.00186868	0.00118643	0.000461191	0.00227048	0.0732957
495	2404	0.000587649	0.000249763	1.70179e-06	6.01415e-06	1.27477e-05	3.20157e-06	0.00118828	0.00134132		495	1444	5.09231e-06	0.000328847	4.29433e-06	3.99253e-06	2.70355e-06	3.07118e-06	7.96124e-06	0.000196316				495	2404	0.0191283	0.0382223	0.0001	0.00233585	0.00412669	0.00307458	0.0491369	0.0517247		495	1444	0.000777858	0.0757667	0.000608454	0.00186868	0.00118643	0.000461191	0.00227048	0.0659398
496	2405	0.000603644	0.000249763	1.40338e-06	6.01415e-06	1.27477e-05	3.20157e-06	0.00117015	0.00136648		496	1445	3.90284e-06	0.000322969	3.76698e-06	3.99253e-06	3.36405e-06	3.07118e-06	7.18679e-06	0.000178062				496	2405	0.0184152	0.0398568	0.0001	0.00233585	0.00412669	0.000768648	0.0459413	0.0552399		496	1445	0.00138903	0.144314	0.00109521	0.00186868	0.00737646	0.000461191	0.000992219	0.134566
497	2406	0.000600723	0.000243273	1.40338e-06	6.57068e-06	1.09063e-05	3.20157e-06	0.00114317	0.00133059		497	1446	3.90284e-06	0.000309894	2.795e-06	2.9203e-06	3.36405e-06	3.72423e-06	7.18679e-06	0.0001741				497	2406	0.0162761	0.0325925	0.0001	0.00233585	0.00412669	0.000768648	0.0348204	0.0452849		497	1446	0.00138903	0.133713	0.00109521	0.00186868	0.00118643	0.000461191	0.000992219	0.121125
498	2407	0.000612439	0.000238982	1.70179e-06	6.01415e-06	1.1813e-05	3.20157e-06	0.00109875	0.00135568		498	1447	3.53413e-06	0.000301294	2.35223e-06	2.9203e-06	3.71501e-06	3.72423e-06	6.08384e-06	0.000163385				498	2407	0.00796421	0.0150128	0.0001	0.0001	0.000515842	0.0001	0.0092872	0.0289905		498	1447	0.0010001	0.0494474	0.000486765	0.0001	0.0001	0.000461191	0.000294987	0.0524899
499	2408	0.000591995	0.000230492	1.70179e-06	6.01415e-06	1.1813e-05	6.91015e-06	0.00104634	0.00134132		499	1448	2.95177e-06	0.000288572	2.14214e-06	2.9203e-06	3.36405e-06	3.72423e-06	6.44354e-06	0.000163385				499	2408	0.00786235	0.018835	0.0001	0.000934344	0.00257919	0.0001	0.0119378	0.0391653		499	1448	0.0010001	0.0494474	0.000486765	0.0001	0.0001	0.000461191	0.000294987	0.0486466
500	2409	0.00061391	0.000236849	1.70179e-06	8.35277e-06	1.1813e-05	6.91015e-06	0.00108117	0.00136648		500	1449	2.73039e-06	0.000278826	1.93976e-06	2.9203e-06	3.36405e-06	2.46819e-06	6.08384e-06	0.00015576				500	2409	0.0089319	0.017458	0.0001	0.000934344	0.00257919	0.0001	0.0151089	0.0400436		500	1449	0.0010001	0.0483889	0.000486765	0.0001	0.0001	0.000461191	0.000294987	0.0480723
501	2410	0.000599265	0.000228388	2.02212e-06	8.35277e-06	1.09063e-05	5.55342e-06	0.00106806	0.0014137		501	1450	2.20684e-06	0.000255702	1.7453e-06	2.67296e-06	2.70355e-06	1.42292e-06	6.44354e-06	0.000145508				501	2410	0.00800819	0.00979584	0.0001	0.000934344	0.00257919	0.0001	0.00947543	0.033435		501	1450	0.000611175	0.0310178	0.000486765	0.0001	0.0001	0.000768648	0.000294987	0.0344765
502	2411	0.000597808	0.00021798	3.10686e-06	8.9832e-06	1.0028e-05	5.55342e-06	0.00104634	0.00140639		502	1451	2.00972e-06	0.000243777	1.55891e-06	2.43421e-06	2.70355e-06	1.42292e-06	6.81122e-06	0.000140031				502	2411	0.0150251	0.0261787	0.000973524	0.00186868	0.000515842	0.000354763	0.0310796	0.0427151		502	1451	0.000611175	0.0659713	0.000486765	0.0001	0.0001	0.000768648	0.000294987	0.0539312
503	2412	0.000580434	0.00021798	3.50756e-06	8.35277e-06	8.35877e-06	5.55342e-06	0.00107679	0.00141004		503	1452	2.10738e-06	0.000242466	1.7453e-06	2.43421e-06	3.02679e-06	1.42292e-06	7.96124e-06	0.000141847				503	2412	0.0189468	0.0254192	0.000973524	0.00186868	0.000515842	0.000354763	0.0268962	0.0487894		503	1452	0.0001	0.0143415	0.000486765	0.0001	0.0001	0.000307462	0.0001	0.0188747
504	2413	0.000570391	0.000213871	3.50756e-06	9.63134e-06	8.35877e-06	6.91015e-06	0.00110316	0.00142468		504	1453	2.30807e-06	0.000246408	1.7453e-06	2.9203e-06	3.02679e-06	1.42292e-06	8.76617e-06	0.000140031				504	2413	0.00258591	0.00283606	0.000973524	0.000934344	0.0001	0.000354763	0.00250602	0.007095		504	1453	0.0001	0.0192237	0.000486765	0.0001	0.0001	0.000307462	0.0001	0.0135167
505	2414	0.000561837	0.000211827	2.72533e-06	1.02969e-05	7.5691e-06	6.91015e-06	0.00105501	0.00137732		505	1454	2.41105e-06	0.000251702	1.38083e-06	3.44015e-06	3.02679e-06	1.42292e-06	9.17987e-06	0.000144589				505	2414	0.00222939	0.00247285	0.000973524	0.000934344	0.0001	0.000354763	0.00407479	0.00669737		505	1454	0.00466713	0.180202	0.000486765	0.0001	0.0001	0.000307462	0.00766956	0.127223
506	2415	0.000557579	0.000209791	2.72533e-06	9.63134e-06	7.5691e-06	8.37951e-06	0.00104202	0.0013991		506	1455	2.30807e-06	0.000263774	1.38083e-06	3.44015e-06	2.70355e-06	1.42292e-06	8.35993e-06	0.000144589				506	2415	0.00711876	0.00210963	0.000973524	0.00132365	0.0001	0.000354763	0.00375522	0.00851613		506	1455	0.000388931	0.0209794	0.0001	0.0001	0.0001	0.000307462	0.0001	0.0204045
507	2416	0.000557579	0.000207763	3.50756e-06	9.63134e-06	8.35877e-06	9.95679e-06	0.00105935	0.0013991		507	1456	2.62223e-06	0.000266487	1.55891e-06	3.71234e-06	3.02679e-06	1.42292e-06	7.57016e-06	0.000146429				507	2416	0.00396104	0.00267002	0.0001	0.000389313	0.0001	0.000354763	0.00311609	0.0138005		507	1456	0.000388931	0.0319727	0.0001	0.0001	0.0001	0.000307462	0.0001	0.0190575
508	2417	0.000573253	0.00021798	3.50756e-06	1.16793e-05	8.35877e-06	1.16379e-05	0.00105935	0.0013991		508	1457	2.84024e-06	0.000277444	1.55891e-06	3.99253e-06	3.36405e-06	1.42292e-06	7.57016e-06	0.000147352				508	2417	0.00396104	0.00267002	0.0001	0.000389313	0.0001	0.000354763	0.00311609	0.0138005		508	1457	0.011227	0.312197	0.00304225	0.000311451	0.0001	0.000883945	0.0132163	0.151912
509	2418	0.000597808	0.000215922	3.50756e-06	1.09797e-05	5.38808e-06	1.16379e-05	0.00108555	0.00141735		509	1458	3.17982e-06	0.000292789	1.93976e-06	3.99253e-06	3.36405e-06	1.91775e-06	7.57016e-06	0.000144589				509	2418	0.00396104	0.00267002	0.0001	0.000389313	0.0001	0.000354763	0.00311609	0.0138005		509	1458	0.0120827	0.320295	0.00304225	0.000311451	0.0001	0.000883945	0.00992934	0.150177
510	2419	0.000594899	0.000213871	3.50756e-06	1.09797e-05	4.72642e-06	1.16379e-05	0.00112532	0.0014137		510	1459	3.06497e-06	0.000295614	1.93976e-06	4.28059e-06	3.36405e-06	1.42292e-06	7.18679e-06	0.000142759				510	2419	0.00913053	0.0134627	0.0001	0.000389313	0.0001	0.000354763	0.0264443	0.0272445		510	1459	0.0129383	0.259307	0.000608454	0.00280302	0.0001	0.000883945	0.0105975	0.126426
511	2420	0.000599265	0.00020373	3.50756e-06	1.09797e-05	4.72642e-06	1.34193e-05	0.00113423	0.00142835		511	1460	2.95177e-06	0.000292789	1.93976e-06	4.5764e-06	3.71501e-06	1.42292e-06	7.57016e-06	0.000148277				511	2420	0.0233912	0.0200006	0.0001	0.000389313	0.0001	0.000354763	0.0683073	0.0786264		511	1460	0.0137939	0.238531	0.000608454	0.00280302	0.0001	0.000883945	0.0105975	0.126845
512	2421	0.000605106	0.000187906	3.50756e-06	1.09797e-05	3.50688e-06	1.52979e-05	0.0011387	0.00141004		512	1461	3.17982e-06	0.000317132	1.93976e-06	4.87985e-06	3.36405e-06	1.42292e-06	8.76617e-06	0.00015576				512	2421	0.0276694	0.0231522	0.0001	0.000389313	0.0001	0.000354763	0.0622601	0.077004		512	1461	0.0137939	0.236352	0.000608454	0.00280302	0.0001	0.000883945	0.0105975	0.123471
513	2422	0.000608035	0.000193782	3.10686e-06	1.16793e-05	3.50688e-06	1.52979e-05	0.00112977	0.00142468		513	1462	3.65545e-06	0.00030415	1.93976e-06	4.5764e-06	4.07937e-06	1.42292e-06	7.57016e-06	0.000140938				513	2422	0.00356517	0.00277402	0.0001	0.000389313	0.0001	0.00150773	0.014718	0.0209434		513	1462	0.0115122	0.226545	0.000608454	0.00280302	0.0001	0.000883945	0.00931926	0.124162
514	2423	0.000599265	0.000189857	2.72533e-06	9.63134e-06	3.50688e-06	1.52979e-05	0.00112087	0.0013882		514	1463	3.77835e-06	0.000308454	1.93976e-06	4.5764e-06	3.71501e-06	1.42292e-06	6.44354e-06	0.000134636				514	2423	0.011052	0.00918737	0.0001	0.000389313	0.0001	0.00150773	0.0507797	0.0448045		514	1463	0.00709144	0.214326	0.000608454	0.00280302	0.0001	0.000883945	0.00836056	0.114207
515	2424	0.000586203	0.000189857	2.72533e-06	8.9832e-06	3.50688e-06	1.52979e-05	0.00110316	0.0013449		515	1464	3.65545e-06	0.000302721	1.7453e-06	4.28059e-06	4.07937e-06	9.87527e-07	6.44354e-06	0.000128447				515	2424	0.0141314	0.0191882	0.0001	0.000389313	0.0001	0.00115297	0.0575151	0.0491466		515	1464	0.0062358	0.214149	0.000608454	0.00186868	0.0001	0.000883945	0.00899969	0.113616
516	2425	0.000574687	0.000193782	2.36354e-06	8.9832e-06	3.50688e-06	1.52979e-05	0.00104634	0.0013882		516	1465	3.41441e-06	0.000302721	2.14214e-06	4.5764e-06	4.45687e-06	9.87527e-07	6.08384e-06	0.000132856				516	2425	0.0141314	0.0191882	0.0001	0.000389313	0.0001	0.00115297	0.0313108	0.0328361		516	1465	0.0001	0.039032	0.0001	0.000311451	0.0001	0.0001	0.00126166	0.0172583
517	2426	0.000537876	0.000185964	2.36354e-06	7.74033e-06	4.09898e-06	1.34193e-05	0.00099919	0.00131634		517	1466	3.90284e-06	0.000305582	2.35223e-06	4.28059e-06	4.07937e-06	9.87527e-07	6.08384e-06	0.000142759				517	2426	0.00272285	0.00512654	0.0001	0.000389313	0.0001	0.0001	0.00325301	0.00502505		517	1466	0.0001	0.0384699	0.0001	0.000311451	0.0001	0.0001	0.00126166	0.0172208
518	2427	0.000497944	0.000170706	2.02212e-06	8.35277e-06	3.50688e-06	1.34193e-05	0.000911537	0.00123902		518	1467	3.90284e-06	0.000307017	2.795e-06	4.87985e-06	4.07937e-06	9.87527e-07	6.81122e-06	0.000145508				518	2427	0.0016533	0.00367367	0.0001	0.0001	0.0001	0.0001	0.00197475	0.00454296		518	1467	0.0001	0.0324768	0.0001	0.000311451	0.0001	0.0001	0.00126166	0.0131457
519	2428	0.000491181	0.000168835	2.02212e-06	8.35277e-06	4.09898e-06	1.34193e-05	0.00091975	0.00117033		519	1468	3.90284e-06	0.00030415	2.5699e-06	4.87985e-06	4.84723e-06	1.42292e-06	6.81122e-06	0.000160509				519	2428	0.0016533	0.00185759	0.0001	0.0001	0.0001	0.0001	0.00101606	0.00369932		519	1468	0.0001	0.0272927	0.0001	0.000311451	0.0001	0.0001	0.00126166	0.0141887
520	2429	0.000484454	0.000168835	1.40338e-06	7.74033e-06	4.72642e-06	1.34193e-05	0.000887072	0.00114664		520	1469	3.77835e-06	0.000315679	2.5699e-06	4.5764e-06	5.25024e-06	1.42292e-06	6.44354e-06	0.000160509				520	2429	0.00949666	0.00548975	0.0001	0.0001	0.0001	0.0001	0.0085943	0.0192332		520	1469	0.00253636	0.0619529	0.0001	0.000311451	0.0001	0.000576487	0.00180949	0.044502
521	2430	0.000455286	0.00016143	2.02212e-06	8.35277e-06	5.38808e-06	1.16379e-05	0.000866882	0.00109322		521	1470	4.02888e-06	0.000327374	2.795e-06	4.5764e-06	5.25024e-06	1.42292e-06	5.38884e-06	0.000171152				521	2430	0.0059315	0.00621618	0.00162254	0.000778621	0.0001	0.0001	0.0103884	0.0190886		521	1470	0.00253636	0.0528588	0.0001	0.000311451	0.0001	0.000576487	0.000821742	0.0432041
522	2431	0.000429385	0.000154155	2.02212e-06	7.14619e-06	5.38808e-06	8.37951e-06	0.000811319	0.0010408		522	1471	4.15648e-06	0.000328847	2.795e-06	5.83493e-06	5.66565e-06	1.91775e-06	5.73224e-06	0.000176077				522	2431	0.00104213	0.00621618	0.00162254	0.000778621	0.0001	0.0001	0.00804496	0.0169795		522	1471	0.00253636	0.0287339	0.0001	0.000311451	0.0001	0.000576487	0.000547829	0.02825
523	2432	0.000392886	0.000150566	2.36354e-06	5.47697e-06	5.38808e-06	8.37951e-06	0.000807405	0.000964057		523	1472	4.4163e-06	0.000333283	3.02737e-06	6.16788e-06	6.09327e-06	1.91775e-06	5.73224e-06	0.000187102				523	2432	0.00175516	0.0134805	0.00162254	0.000778621	0.0001	0.0001	0.00900365	0.0186668		523	1472	0.00824062	0.0434232	0.0001	0.0001	0.0001	0.00108892	0.000547829	0.0698207
524	2433	0.000358855	0.000134829	2.02212e-06	5.47697e-06	6.083e-06	8.37951e-06	0.00076484	0.000868351		524	1473	4.02888e-06	0.000337742	3.26691e-06	6.16788e-06	5.66565e-06	1.91775e-06	5.73224e-06	0.00019735				524	2433	0.00175516	0.00258403	0.0001	0.000778621	0.0001	0.0001	0.00516887	0.00816808		524	1473	0.00396243	0.0380528	0.0001	0.0001	0.0001	0.00108892	0.000547829	0.0524617
525	2434	0.000323738	0.000126381	2.02212e-06	5.47697e-06	5.38808e-06	8.37951e-06	0.000708254	0.000835333		525	1474	3.90284e-06	0.000337742	3.02737e-06	6.16788e-06	5.66565e-06	2.46819e-06	5.73224e-06	0.000198387				525	2434	0.00175516	0.00258403	0.0001	0.000778621	0.0001	0.0001	0.00516887	0.00816808		525	1474	0.00753268	0.115757	0.00283944	0.00090839	0.0001	0.00108892	0.00550108	0.141045
526	2435	0.000315748	0.000121415	2.02212e-06	4.95956e-06	6.083e-06	8.37951e-06	0.000639033	0.000802815		526	1475	3.90284e-06	0.000333283	3.26691e-06	6.50798e-06	6.09327e-06	2.46819e-06	6.81122e-06	0.000198387				526	2435	0.0026108	0.00258403	0.0001	0.000778621	0.0001	0.0001	0.00516887	0.00591836		526	1475	0.009023	0.182953	0.00381296	0.00090839	0.0001	0.00108892	0.00960977	0.216349
527	2436	0.000311217	0.000129735	2.02212e-06	4.95956e-06	7.5691e-06	6.91015e-06	0.000614233	0.0007882		527	1476	3.90284e-06	0.000337742	2.795e-06	6.16788e-06	5.66565e-06	4.42524e-06	6.81122e-06	0.000202553				527	2436	0.00189777	0.00182965	0.0001	0.0001	0.0001	0.0001	0.00342101	0.00515506		527	1476	0.00627273	0.0988417	0.00381296	0.00090839	0.0001	0.00108892	0.00139239	0.123042
528	2437	0.000327186	0.000133123	2.02212e-06	5.47697e-06	7.5691e-06	6.91015e-06	0.000642607	0.000832356		528	1477	3.77835e-06	0.000330324	2.795e-06	6.85514e-06	5.25024e-06	4.42524e-06	6.44354e-06	0.0002036				528	2437	0.00520514	0.00151833	0.0001	0.0001	0.0001	0.000354763	0.00913665	0.014765		528	1477	0.00787706	0.105606	0.00340732	0.00090839	0.0001	0.000512434	0.00139239	0.136739
529	2438	0.000323738	0.000121415	2.02212e-06	4.95956e-06	6.81027e-06	5.55342e-06	0.000624815	0.000765035		529	1478	3.41441e-06	0.000325903	2.5699e-06	7.20928e-06	5.25024e-06	4.42524e-06	5.73224e-06	0.000199425				529	2438	0.00663121	0.000916426	0.0001	0.0001	0.0001	0.000354763	0.00389288	0.00751237		529	1478	0.00787706	0.138459	0.00219042	0.00246562	0.0001	0.000512434	0.00394891	0.152091
530	2439	0.000308961	0.000113311	1.70179e-06	4.95956e-06	6.81027e-06	6.91015e-06	0.000631908	0.000739297		530	1479	3.2963e-06	0.000337742	2.5699e-06	7.93819e-06	5.25024e-06	5.1724e-06	6.08384e-06	0.00019735				530	2439	0.00705903	0.00106679	0.0001	0.0001	0.0001	0.000354763	0.00820701	0.0194193		530	1479	0.00702142	0.133883	0.00219042	0.00246562	0.0001	0.000512434	0.00394891	0.148796
531	2440	0.000302231	0.000113311	2.02212e-06	4.95956e-06	6.81027e-06	6.91015e-06	0.000628358	0.000744987		531	1480	3.06497e-06	0.000336253	2.35223e-06	7.20928e-06	4.84723e-06	5.1724e-06	6.08384e-06	0.000195284				531	2440	0.00121216	0.00106679	0.0001	0.0001	0.0001	0.000354763	0.0037118	0.000777277		531	1480	0.00616578	0.119719	0.0012169	0.00246562	0.0001	0.000512434	0.00394891	0.135444
532	2441	0.000274818	0.000118147	2.02212e-06	4.95956e-06	6.083e-06	6.91015e-06	0.000628358	0.000716707		532	1481	2.95177e-06	0.000339234	2.5699e-06	6.85514e-06	4.45687e-06	5.1724e-06	6.44354e-06	0.000202553				532	2441	0.00546489	0.00593388	0.000811271	0.0001	0.0001	0.000354763	0.0152526	0.0130541		532	1481	0.0165353	0.229094	0.0048676	0.00165037	0.0001	0.000329423	0.0128282	0.196991
533	2442	0.000270526	0.000121415	2.36354e-06	3.9858e-06	6.083e-06	6.91015e-06	0.000653375	0.00074214		533	1482	2.73039e-06	0.000348236	2.14214e-06	6.85514e-06	4.07937e-06	5.96415e-06	8.35993e-06	0.0002036				533	2442	0.00546489	0.0068056	0.000811271	0.0001	0.0001	0.000354763	0.0165309	0.0130541		533	1482	0.00744414	0.0880078	0.0001	0.00165037	0.0001	0.000329423	0.00851412	0.0893064
534	2443	0.000267325	0.000114914	2.36354e-06	3.53047e-06	6.083e-06	6.91015e-06	0.000631908	0.000730794		534	1483	2.73039e-06	0.000352771	2.14214e-06	6.50798e-06	3.71501e-06	5.1724e-06	9.17987e-06	0.000193225				534	2443	0.00760399	0.0089849	0.000811271	0.0001	0.0001	0.00112341	0.0216439	0.0172723		534	1483	0.00316595	0.0639783	0.0001	0.00113129	0.0001	0.000329423	0.00276196	0.0574873
535	2444	0.00026839	0.000119777	2.36354e-06	3.09692e-06	5.38808e-06	6.91015e-06	0.000660593	0.000753554		535	1484	2.62223e-06	0.000354288	2.14214e-06	6.85514e-06	3.71501e-06	5.1724e-06	9.60095e-06	0.000193225				535	2444	0.0104561	0.0131256	0.0024338	0.0001	0.0001	0.00112341	0.0278435	0.0268336		535	1484	0.00316595	0.0621343	0.0001	0.00113129	0.0001	0.000329423	0.00276196	0.0574873
536	2445	0.000271596	0.000116526	2.72533e-06	2.68581e-06	4.72642e-06	4.31494e-06	0.000697141	0.000767916		536	1485	3.2963e-06	0.000388296	2.14214e-06	7.20928e-06	4.07937e-06	5.1724e-06	1.18147e-05	0.000194253				536	2445	0.00938657	0.0153049	0.0024338	0.0001	0.0001	0.00112341	0.0256065	0.0209281		536	1485	0.00263117	0.0584691	0.0001	0.00113129	0.0001	0.000329423	0.00276196	0.0544743
537	2446	0.000260966	0.000111716	2.72533e-06	2.29784e-06	4.72642e-06	4.31494e-06	0.000678771	0.000782384		537	1486	3.17982e-06	0.000377344	2.14214e-06	6.85514e-06	3.71501e-06	5.1724e-06	1.22786e-05	0.000188118				537	2446	0.00938657	0.0122538	0.0024338	0.0001	0.0001	0.00112341	0.0235613	0.0236278		537	1486	0.00177553	0.0454806	0.0001	0.00074198	0.0001	0.000329423	0.00212283	0.039424
538	2447	0.000247395	0.000102335	1.40338e-06	2.68581e-06	5.38808e-06	6.91015e-06	0.000753388	0.000829383		538	1487	2.84024e-06	0.000369596	1.93976e-06	6.16788e-06	3.36405e-06	5.1724e-06	1.27495e-05	0.000182058				538	2447	0.00254146	0.0062971	0.0001	0.0001	0.0001	0.00112341	0.00304818	0.00366153		538	1487	0.00263117	0.0893188	0.0001	0.00323355	0.0001	0.000329423	0.00308152	0.0772172
539	2448	0.000232089	0.000102335	1.40338e-06	2.29784e-06	6.083e-06	5.55342e-06	0.000795707	0.000853281		539	1488	2.84024e-06	0.000369596	1.55891e-06	5.83493e-06	3.71501e-06	5.96415e-06	1.18147e-05	0.000186089				539	2448	0.0123437	0.020267	0.0048676	0.0001	0.0001	0.00145283	0.057502	0.0431159		539	1488	0.00230208	0.0722139	0.0001	0.00323355	0.0001	0.000329423	0.00198587	0.0645369
540	2449	0.000222097	9.32767e-05	1.40338e-06	2.68581e-06	4.72642e-06	5.55342e-06	0.00077636	0.000814581		540	1489	2.84024e-06	0.000369596	1.93976e-06	6.85514e-06	3.36405e-06	6.79909e-06	1.27495e-05	0.000182058				540	2449	0.00346644	0.0124941	0.0001	0.0001	0.0001	0.000684182	0.0147119	0.0168288		540	1489	0.00171128	0.070761	0.0001	0.003545	0.0001	0.000329423	0.00315	0.0634411
541	2450	0.000222097	9.62597e-05	1.40338e-06	3.09692e-06	4.09898e-06	5.55342e-06	0.000772512	0.000796956		541	1490	2.73039e-06	0.000371141	2.35223e-06	7.20928e-06	3.36405e-06	6.79909e-06	1.32272e-05	0.000177068				541	2450	0.00966149	0.0183833	0.000973524	0.0001	0.0001	0.000329423	0.0248196	0.0543112		541	1490	0.00171128	0.0685817	0.0001	0.00198777	0.0001	0.000329423	0.00315	0.0634191
542	2451	0.000237149	0.000116526	1.40338e-06	3.53047e-06	4.09898e-06	6.91015e-06	0.000846874	0.00095149		542	1491	2.84024e-06	0.000364977	2.35223e-06	9.47654e-06	3.36405e-06	5.96415e-06	1.27495e-05	0.000186089				542	2451	0.0119432	0.0255701	0.000973524	0.0001	0.0001	0.000329423	0.0414224	0.0624115		542	1491	0.000855643	0.037968	0.0001	0.0015206	0.0001	0.000329423	0.000273916	0.0335833
543	2452	0.00023512	0.000119777	1.40338e-06	3.53047e-06	4.09898e-06	6.91015e-06	0.000850861	0.000957765		543	1492	2.62223e-06	0.000366514	2.35223e-06	9.87753e-06	3.02679e-06	5.1724e-06	1.27495e-05	0.000178062				543	2452	0.0119432	0.0285038	0.000973524	0.0001	0.0001	0.000329423	0.0337529	0.0623312		543	1492	0.000855643	0.0346343	0.0001	0.000586257	0.0001	0.000329423	0.000273916	0.0288923
544	2453	0.000228072	0.000116526	1.40338e-06	3.53047e-06	4.72642e-06	6.91015e-06	0.000819168	0.000957765		544	1493	2.95177e-06	0.000349745	1.93976e-06	1.0285e-05	3.02679e-06	4.42524e-06	1.42031e-05	0.000170173				544	2453	0.0154219	0.0335976	0.00584112	0.0001	0.0001	0.000329423	0.0680315	0.081046		544	1493	0.000855643	0.0605753	0.0024338	0.000586257	0.0001	0.000329423	0.000273916	0.0420294
545	2454	0.000220119	0.000116526	1.12784e-06	3.9858e-06	4.72642e-06	6.91015e-06	0.000784077	0.000942106		545	1494	2.73039e-06	0.000342224	2.35223e-06	9.47654e-06	3.02679e-06	4.42524e-06	1.37118e-05	0.000176077				545	2454	0.00971767	0.024154	0.000973524	0.0001	0.0001	0.000329423	0.0347648	0.0558467		545	1494	0.000855643	0.060707	0.0024338	0.000586257	0.0001	0.000329423	0.000273916	0.0418309
546	2455	0.000217166	0.000111716	1.12784e-06	3.9858e-06	4.09898e-06	6.91015e-06	0.000780214	0.000948358		546	1495	2.73039e-06	0.000340728	1.93976e-06	8.69412e-06	2.3947e-06	4.42524e-06	1.32272e-05	0.0001741				546	2455	0.0344361	0.0305985	0.0024338	0.00116793	0.0001	0.000329423	0.0613617	0.114179		546	1495	0.000855643	0.0490582	0.0001	0.000586257	0.0001	0.0001	0.0001	0.0383358
547	2456	0.000212277	0.000100802	1.12784e-06	3.9858e-06	4.09898e-06	6.91015e-06	0.000772512	0.000938987		547	1496	2.62223e-06	0.000336253	1.93976e-06	8.31281e-06	2.3947e-06	3.72423e-06	1.32272e-05	0.000181056				547	2456	0.0287319	0.0313249	0.0024338	0.00116793	0.0001	0.000329423	0.0485791	0.110242		547	1496	0.0143014	0.0898884	0.0001	0.000586257	0.0001	0.0001	0.000547829	0.0515679
548	2457	0.000206469	0.000100802	8.76321e-07	3.9858e-06	3.50688e-06	4.31494e-06	0.000742003	0.000954625		548	1497	2.62223e-06	0.000354288	1.7453e-06	7.20928e-06	2.10063e-06	3.07118e-06	1.42031e-05	0.000182058				548	2457	0.0146749	0.0273538	0.0001	0.00116793	0.0001	0.000329423	0.0288574	0.0762547		548	1497	0.000611175	0.0388948	0.0001	0.000586257	0.0001	0.0001	0.00109565	0.0316901
549	2458	0.000200723	9.92792e-05	8.76321e-07	4.95956e-06	3.50688e-06	3.20157e-06	0.00076484	0.00095149		549	1498	2.95177e-06	0.000333283	1.55891e-06	6.85514e-06	2.10063e-06	3.07118e-06	1.27495e-05	0.000185078				549	2458	0.0132489	0.024448	0.0001	0.00116793	0.0001	0.000329423	0.0320531	0.0774372		549	1498	0.00303549	0.0651634	0.000973524	0.000311451	0.0001	0.000922377	0.00326869	0.0691152
550	2459	0.000216185	0.000100802	8.76321e-07	5.47697e-06	4.72642e-06	3.20157e-06	0.000784077	0.00100855		550	1499	3.2963e-06	0.000320045	1.38083e-06	7.20928e-06	2.3947e-06	3.07118e-06	1.18147e-05	0.0001741				550	2459	0.00768722	0.0149351	0.00162254	0.000934344	0.0001	0.000329423	0.0288255	0.0351692		550	1499	0.00749703	0.15658	0.000973524	0.000311451	0.0001	0.000922377	0.00624065	0.114297
551	2460	0.000210334	0.000108554	8.76321e-07	4.95956e-06	6.083e-06	3.20157e-06	0.000811319	0.00103432		551	1500	3.41441e-06	0.000327374	1.55891e-06	8.69412e-06	2.70355e-06	3.07118e-06	1.32272e-05	0.000183063				551	2460	0.0263517	0.0374164	0.00162254	0.000934344	0.0001	0.00202044	0.0847176	0.0705848		551	1500	0.00749703	0.134947	0.000973524	0.000311451	0.0001	0.000922377	0.00624065	0.113927
552	2461	0.000203588	0.000114914	6.50207e-07	5.47697e-06	6.083e-06	3.20157e-06	0.000866882	0.00108002		552	1501	3.2963e-06	0.000311336	1.55891e-06	8.69412e-06	2.70355e-06	3.07118e-06	1.37118e-05	0.000178062				552	2461	0.024778	0.0319961	0.00162254	0.000934344	0.0001	0.00202044	0.0749813	0.0577586		552	1501	0.00535794	0.110215	0.000973524	0.000311451	0.0001	0.000922377	0.00624065	0.0998288
553	2462	0.000211305	0.000113311	6.50207e-07	6.01415e-06	6.81027e-06	3.20157e-06	0.000862866	0.0011332		553	1502	3.17982e-06	0.000302721	1.55891e-06	9.47654e-06	2.70355e-06	3.72423e-06	1.32272e-05	0.000173115				553	2462	0.0688636	0.0663989	0.0024338	0.00186868	0.0001	0.00399695	0.15618	0.0768326		553	1502	0.00535794	0.111308	0.000973524	0.000311451	0.0001	0.000922377	0.00624065	0.102604
554	2463	0.000220119	0.000111716	6.50207e-07	6.01415e-06	6.81027e-06	4.31494e-06	0.000850861	0.00109322		554	1503	3.17982e-06	0.000307017	2.14214e-06	9.08205e-06	3.02679e-06	3.72423e-06	1.18147e-05	0.000175087				554	2463	0.106013	0.111479	0.012169	0.00186868	0.00619004	0.00399695	0.31279	0.147811		554	1503	0.00303549	0.084414	0.0001	0.000311451	0.0001	0.0001	0.00320022	0.0772648
555	2464	0.000221107	0.000111716	8.76321e-07	6.01415e-06	6.81027e-06	4.31494e-06	0.000866882	0.00110316		555	1504	3.06497e-06	0.000311336	2.14214e-06	9.08205e-06	2.70355e-06	3.72423e-06	1.27495e-05	0.000170173				555	2464	0.044021	0.0475585	0.0024338	0.000934344	0.0001	0.00169102	0.107758	0.0942076		555	1504	0.000611175	0.0261476	0.0001	0.0046717	0.0001	0.0001	0.000479351	0.0320692
556	2465	0.000230077	0.000118147	8.76321e-07	8.35277e-06	6.083e-06	5.55342e-06	0.000862866	0.00111981		556	1505	3.17982e-06	0.000314229	2.14214e-06	8.69412e-06	2.70355e-06	3.72423e-06	1.18147e-05	0.000167251				556	2465	0.0310438	0.0363715	0.0024338	0.000934344	0.0001	0.000768648	0.0915238	0.0791586		556	1505	0.00519496	0.079531	0.0001	0.00506101	0.0001	0.000576487	0.00143804	0.101139
557	2466	0.000243276	0.000126381	1.40338e-06	7.74033e-06	5.38808e-06	5.55342e-06	0.000899272	0.00111647		557	1506	3.06497e-06	0.000308454	2.5699e-06	9.08205e-06	2.3947e-06	3.07118e-06	1.13577e-05	0.000170173				557	2466	0.0299743	0.0341922	0.0001	0.000934344	0.0001	0.0001	0.087689	0.0712846		557	1506	0.00030559	0.0519404	0.0001	0.000389313	0.0001	0.000576487	0.00143804	0.0710088
558	2467	0.000263079	0.000134829	2.02212e-06	8.35277e-06	6.81027e-06	6.91015e-06	0.000936261	0.00116015		558	1507	3.17982e-06	0.000288572	2.5699e-06	8.69412e-06	2.3947e-06	3.72423e-06	1.09078e-05	0.000169197				558	2467	0.0218151	0.0197154	0.0001	0.0001	0.0001	0.0001	0.0438173	0.0506514		558	1507	0.00030559	0.0427995	0.00162254	0.000389313	0.0001	0.000576487	0.000958698	0.0433092
559	2468	0.000273742	0.00014	1.70179e-06	8.9832e-06	6.083e-06	6.91015e-06	0.000940407	0.00117373		559	1508	2.84024e-06	0.000301294	2.14214e-06	6.85514e-06	2.3947e-06	3.07118e-06	1.13577e-05	0.000165314				559	2468	0.00926577	0.0129112	0.0001	0.0001	0.0001	0.0001	0.0207615	0.0327222		559	1508	0.00300863	0.122154	0.00216338	0.00132365	0.00123801	0.00103767	0.00475861	0.0901875
560	2469	0.00028348	0.000145246	1.70179e-06	7.74033e-06	5.38808e-06	6.91015e-06	0.000907442	0.00116354		560	1509	2.73039e-06	0.000307017	2.14214e-06	8.31281e-06	2.70355e-06	2.46819e-06	1.09078e-05	0.000161466				560	2469	0.0032016	0.00689641	0.00030423	0.0001	0.0001	0.0001	0.00512415	0.010488		560	1509	0.00514773	0.117795	0.00216338	0.00132365	0.00123801	0.00103767	0.00475861	0.0869576
561	2470	0.000290044	0.000147011	2.02212e-06	8.35277e-06	5.38808e-06	6.91015e-06	0.000923867	0.00115677		561	1510	2.51578e-06	0.000289975	2.14214e-06	8.31281e-06	2.3947e-06	2.46819e-06	1.09078e-05	0.000157653				561	2470	0.0032016	0.00635158	0.00030423	0.0001	0.0001	0.0001	0.00512415	0.0122128		561	1510	0.00514773	0.102187	0.00216338	0.00132365	0.00123801	0.00103767	0.00284122	0.0768415
562	2471	0.000304468	0.000147011	2.02212e-06	7.74033e-06	6.083e-06	6.91015e-06	0.000927991	0.00113655		562	1511	2.41105e-06	0.000285774	2.14214e-06	7.57032e-06	2.10063e-06	2.46819e-06	1.0465e-05	0.000161466				562	2471	0.00811643	0.00936109	0.00030423	0.0001	0.0001	0.0001	0.00990517	0.0278473		562	1511	0.00300863	0.108771	0.00216338	0.00132365	0.00123801	0.00334361	0.00284122	0.0823533
563	2472	0.000302231	0.000148785	2.02212e-06	6.57068e-06	6.81027e-06	6.91015e-06	0.000927991	0.00110316		563	1512	2.51578e-06	0.000301294	2.35223e-06	8.31281e-06	2.70355e-06	1.91775e-06	1.13577e-05	0.000169197				563	2472	0.0111112	0.0169495	0.00152113	0.000333697	0.0001	0.0001	0.0243874	0.044411		563	1512	0.00193908	0.111971	0.00216338	0.00132365	0.00123801	0.00334361	0.00284122	0.0807078
564	2473	0.000303349	0.000143489	2.36354e-06	6.57068e-06	6.083e-06	8.37951e-06	0.00095706	0.00111314		564	1513	2.41105e-06	0.000311336	2.5699e-06	8.69412e-06	2.3947e-06	1.91775e-06	1.32272e-05	0.00018407				564	2473	0.0328312	0.0444416	0.00192676	0.0120129	0.00309502	0.0001	0.172726	0.133812		564	1513	0.00108344	0.070525	0.00135212	0.000389313	0.00206335	0.00122983	0.00269209	0.0333516
565	2474	0.000298888	0.000138268	2.36354e-06	6.57068e-06	6.083e-06	8.37951e-06	0.000969625	0.00112315		565	1514	2.62223e-06	0.000305582	2.14214e-06	9.47654e-06	2.3947e-06	1.91775e-06	1.37118e-05	0.000194253				565	2474	0.0116866	0.0318121	0.00192676	0.00266955	0.00309502	0.0001	0.0944738	0.0997901		565	1514	0.00108344	0.0931274	0.00135212	0.000389313	0.00206335	0.00122983	0.00524861	0.0452632
566	2475	0.000288946	0.000133123	2.36354e-06	6.57068e-06	6.083e-06	5.55342e-06	0.00099919	0.00103432		566	1515	3.06497e-06	0.00030415	2.35223e-06	9.87753e-06	1.82177e-06	1.42292e-06	1.52057e-05	0.000198387				566	2475	0.0156357	0.0245757	0.00192676	0.000333697	0.0001	0.0001	0.0699558	0.0912027		566	1515	0.00108344	0.086797	0.00135212	0.000389313	0.00206335	0.00122983	0.00524861	0.0445883
567	2476	0.000274818	0.00014174	2.36354e-06	6.01415e-06	6.083e-06	5.55342e-06	0.0010334	0.00104405		567	1516	2.84024e-06	0.000289975	2.5699e-06	9.87753e-06	1.55861e-06	1.91775e-06	1.5717e-05	0.000193225				567	2476	0.0836862	0.109018	0.00719999	0.0050054	0.0001	0.0001	0.291502	0.2149		567	1516	0.00108344	0.0650965	0.00135212	0.000389313	0.0001	0.00122983	0.00397035	0.029428
568	2477	0.000271596	0.000145246	2.36354e-06	6.57068e-06	6.81027e-06	5.55342e-06	0.00107679	0.0010473		568	1517	3.06497e-06	0.00029987	2.5699e-06	1.06988e-05	2.10063e-06	1.91775e-06	1.47011e-05	0.000209926				568	2477	0.0550579	0.0534652	0.0023324	0.00266955	0.0001	0.00230594	0.123078	0.125121		568	1517	0.00108344	0.0457809	0.000811271	0.0001	0.0001	0.00122983	0.00141384	0.0253468
569	2478	0.000266261	0.00014	2.02212e-06	6.57068e-06	6.81027e-06	5.55342e-06	0.00107679	0.0010408		569	1518	2.84024e-06	0.00029987	2.795e-06	1.0285e-05	2.3947e-06	1.42292e-06	1.37118e-05	0.000206754				569	2478	0.0965157	0.133492	0.0023324	0.00266955	0.00619004	0.00230594	0.360045	0.308785		569	1518	0.00108344	0.0204006	0.000811271	0.0001	0.0001	0.000768648	0.00141384	0.0134159
570	2479	0.000273742	0.000150566	2.36354e-06	5.47697e-06	6.81027e-06	4.31494e-06	0.00101197	0.0010214		570	1519	3.2963e-06	0.000302721	2.795e-06	9.47654e-06	2.70355e-06	1.42292e-06	1.27495e-05	0.000213117				570	2479	0.0260018	0.0364855	0.000709863	0.000333697	0.0001	0.0001	0.0746885	0.0734813		570	1519	0.00142607	0.00918234	0.0048676	0.0001	0.0001	0.0001	0.00234348	0.0121939
571	2480	0.000311217	0.000174473	2.02212e-06	5.47697e-06	5.38808e-06	6.91015e-06	0.00118828	0.00108002		571	1520	3.17982e-06	0.000315679	2.795e-06	9.08205e-06	2.70355e-06	1.42292e-06	1.22786e-05	0.000222803				571	2480	0.0210106	0.0296967	0.000709863	0.000333697	0.0001	0.0001	0.0612668	0.0672008		571	1520	0.00270953	0.0578021	0.000695376	0.00233585	0.0001	0.000419265	0.00234348	0.0306915
572	2481	0.000313479	0.000168835	1.70179e-06	4.46234e-06	6.81027e-06	6.91015e-06	0.00112977	0.0010214		572	1521	3.17982e-06	0.000315679	2.795e-06	9.47654e-06	2.3947e-06	1.42292e-06	1.18147e-05	0.000229352				572	2481	0.0163759	0.0253381	0.000709863	0.000333697	0.0001	0.000461191	0.0387757	0.0345398		572	1521	0.00270953	0.0336742	0.000695376	0.00233585	0.0001	0.000419265	0.00042609	0.0243295
573	2482	0.000321447	0.000174473	1.70179e-06	5.47697e-06	6.81027e-06	6.91015e-06	0.001112	0.00101496		573	1522	3.2963e-06	0.000324435	2.35223e-06	8.69412e-06	2.3947e-06	3.07118e-06	1.32272e-05	0.000231552				573	2482	0.011242	0.0161403	0.000709863	0.000333697	0.0001	0.000461191	0.0374974	0.0289718		573	1522	0.00128346	0.0187651	0.000695376	0.0001	0.0001	0.000419265	0.0001	0.0161388
574	2483	0.000339951	0.000178271	1.40338e-06	4.95956e-06	6.083e-06	6.91015e-06	0.00110758	0.0010214		574	1523	3.2963e-06	0.000324435	2.35223e-06	8.69412e-06	2.3947e-06	3.07118e-06	1.27495e-05	0.000227161				574	2483	0.011242	0.0183196	0.000709863	0.000333697	0.0001	0.000461191	0.0394148	0.0289718		574	1523	0.00181824	0.0849952	0.00130383	0.00233585	0.0001	0.000419265	0.00750977	0.102713
575	2484	0.000350535	0.000185964	2.02212e-06	4.95956e-06	6.083e-06	5.55342e-06	0.001112	0.00105707		575	1524	3.41441e-06	0.000336253	2.35223e-06	8.69412e-06	2.10063e-06	3.07118e-06	1.42031e-05	0.000230451				575	2484	0.011242	0.0230084	0.000709863	0.000333697	0.0001	0.000461191	0.042901	0.0325217		575	1524	0.00181824	0.0563011	0.00130383	0.00233585	0.0001	0.000419265	0.003675	0.0699377
576	2485	0.000348172	0.000191816	2.02212e-06	5.47697e-06	6.083e-06	5.55342e-06	0.00112532	0.00109322		576	1525	3.53413e-06	0.000343723	2.14214e-06	9.08205e-06	1.31171e-06	3.72423e-06	1.52057e-05	0.00023376				576	2485	0.00179591	0.0059167	0.0001	0.000333697	0.0001	0.000461191	0.0120418	0.0119279		576	1525	0.000962598	0.0458785	0.00130383	0.0001	0.0001	0.000419265	0.00734709	0.0608661
577	2486	0.000350535	0.000191816	2.02212e-06	4.46234e-06	6.083e-06	4.31494e-06	0.00108555	0.00103108		577	1526	3.2963e-06	0.000337742	1.93976e-06	8.69412e-06	1.31171e-06	3.07118e-06	1.5717e-05	0.000232655				577	2486	0.0021391	0.00287779	0.0001	0.0001	0.0001	0.000461191	0.00662897	0.00914317		577	1526	0.00609643	0.0802594	0.00296323	0.0001	0.00077376	0.000419265	0.00319275	0.0929648
578	2487	0.000357662	0.000182102	1.70179e-06	4.46234e-06	6.81027e-06	3.20157e-06	0.00108117	0.00100214		578	1527	3.2963e-06	0.000337742	1.93976e-06	7.57032e-06	1.0817e-06	3.07118e-06	1.37118e-05	0.000238199				578	2487	0.00320865	0.00287779	0.0001	0.0001	0.0001	0.000461191	0.00560636	0.00625068		578	1527	0.00181824	0.0802421	0.00226786	0.0001	0.00077376	0.000419265	0.00319275	0.0847212
579	2488	0.000364844	0.000184029	1.70179e-06	4.46234e-06	9.17859e-06	3.20157e-06	0.00109434	0.000957765		579	1528	3.17982e-06	0.000337742	1.55891e-06	6.50798e-06	8.69319e-07	2.46819e-06	1.27495e-05	0.000230451				579	2488	0.00106955	0.000335281	0.0001	0.0001	0.0001	0.000461191	0.00169079	0.00318378		579	1528	0.00431385	0.130096	0.00226786	0.0001	0.00077376	0.0027252	0.004471	0.0992038
580	2489	0.00035528	0.000182102	1.70179e-06	4.46234e-06	1.09063e-05	3.20157e-06	0.00108994	0.000923449		580	1529	3.06497e-06	0.000340728	1.7453e-06	5.83493e-06	1.31171e-06	2.46819e-06	1.22786e-05	0.000226068				580	2489	0.00106955	0.000335281	0.0001	0.0001	0.0001	0.000461191	0.00169079	0.00297287		580	1529	0.00645295	0.379478	0.00226786	0.000467175	0.00077376	0.00964299	0.0198101	0.179238
581	2490	0.00036725	0.000184029	2.02212e-06	4.46234e-06	1.1813e-05	3.20157e-06	0.00112977	0.000920353		581	1530	2.51578e-06	0.000330324	1.93976e-06	5.50921e-06	1.31171e-06	1.91775e-06	1.13577e-05	0.000221718				581	2490	0.00534775	0.000335281	0.0001	0.0001	0.0001	0.000461191	0.00169079	0.00831595		581	1530	0.00388603	0.204385	0.00105096	0.000467175	0.00077376	0.0027252	0.00658013	0.123903
582	2491	0.000373293	0.000187906	2.36354e-06	3.9858e-06	1.09063e-05	5.55342e-06	0.00114317	0.000923449		582	1531	2.62223e-06	0.000327374	2.14214e-06	5.50921e-06	1.31171e-06	1.91775e-06	1.09078e-05	0.000217401				582	2491	0.00603336	0.00614673	0.0001	0.0001	0.0001	0.0001	0.0227472	0.0234107		582	1531	0.000356521	0.0366126	0.000442514	0.000467175	0.00077376	0.0001	0.00034862	0.0307682
583	2492	0.00040533	0.000193782	2.72533e-06	3.9858e-06	1.27477e-05	5.55342e-06	0.00114765	0.000914174		583	1532	2.84024e-06	0.000308454	2.14214e-06	5.19082e-06	1.0817e-06	1.42292e-06	1.0465e-05	0.000216327				583	2492	0.00389426	0.00363216	0.0001	0.0001	0.0001	0.0001	0.0102551	0.0121582		583	1532	0.000891295	0.0288919	0.000442514	0.000467175	0.00077376	0.0001	0.00034862	0.0261372
584	2493	0.000410349	0.000195756	4.36447e-06	3.9858e-06	1.1813e-05	6.91015e-06	0.00121108	0.00094523		584	1533	2.62223e-06	0.00029703	1.93976e-06	4.87985e-06	1.55861e-06	1.91775e-06	1.0465e-05	0.00020465				584	2493	0.00389426	0.0348324	0.0097352	0.0001	0.0001	0.00230594	0.0792811	0.0696169		584	1533	0.000891295	0.0228737	0.000442514	0.000467175	0.00077376	0.0001	0.00034862	0.0127344
585	2494	0.000435805	0.000197738	4.8198e-06	3.9858e-06	1.27477e-05	6.91015e-06	0.00119283	0.000964057		585	1534	2.51578e-06	0.000302721	2.35223e-06	5.19082e-06	1.55861e-06	3.07118e-06	1.09078e-05	0.0002036				585	2494	0.000329096	0.0050487	0.0001	0.0001	0.0001	0.00230594	0.0128116	0.0114278		585	1534	0.000891295	0.0169181	0.000442514	0.000467175	0.0001	0.0001	0.00034862	0.00742152
586	2495	0.000451364	0.000201725	4.8198e-06	3.9858e-06	1.4699e-05	6.91015e-06	0.00119283	0.00094523		586	1535	2.73039e-06	0.000302721	2.35223e-06	4.87985e-06	1.31171e-06	3.07118e-06	1.0465e-05	0.000196316				586	2495	0.000329096	0.00286941	0.0001	0.0001	0.0001	0.0001	0.00801817	0.0088969		586	1535	0.00150247	0.0298279	0.000442514	0.00105114	0.0001	0.0001	0.00034862	0.0160261
587	2496	0.000453977	0.000191816	4.8198e-06	4.95956e-06	1.57148e-05	6.91015e-06	0.00121567	0.000932759		587	1536	2.62223e-06	0.00029987	1.7453e-06	4.5764e-06	1.0817e-06	3.07118e-06	1.00294e-05	0.000199425				587	2496	0.0263548	0.0156598	0.0001	0.0001	0.0001	0.0052707	0.0556333	0.0822819		587	1536	0.00150247	0.0280677	0.000442514	0.00105114	0.0001	0.0001	0.0001	0.0157665
588	2497	0.000450059	0.000187906	4.8198e-06	4.46234e-06	1.27477e-05	8.37951e-06	0.00125256	0.000892676		588	1537	2.62223e-06	0.0002942	1.7453e-06	4.5764e-06	1.0817e-06	3.07118e-06	1.0465e-05	0.00019735				588	2497	0.0135202	0.0171127	0.0001	0.0001	0.0001	0.000658842	0.0364594	0.0482549		588	1537	0.00150247	0.0267374	0.0001	0.00105114	0.0001	0.0001	0.0001	0.0143202
589	2498	0.000447454	0.000182102	5.29253e-06	4.95956e-06	1.0028e-05	9.95679e-06	0.00123868	0.000904936		589	1538	2.84024e-06	0.00029703	1.7453e-06	4.5764e-06	1.31171e-06	3.07118e-06	8.76617e-06	0.000188118				589	2498	0.0128072	0.0162409	0.0001	0.0001	0.0001	0.000658842	0.0364594	0.0420361		589	1538	0.00150247	0.0267374	0.0001	0.00105114	0.0001	0.0001	0.0001	0.0140607
590	2499	0.000447454	0.000182102	5.29253e-06	4.95956e-06	1.09063e-05	9.95679e-06	0.0012852	0.000898798		590	1539	2.84024e-06	0.000292789	1.7453e-06	4.87985e-06	1.31171e-06	3.07118e-06	8.76617e-06	0.000183063				590	2499	0.0222192	0.0292804	0.0001	0.0001	0.0001	0.0052707	0.0651957	0.0890095		590	1539	0.00150247	0.0211874	0.0001	0.000583967	0.0001	0.0001	0.0001	0.0140607
591	2500	0.000448756	0.000185964	5.29253e-06	4.95956e-06	1.09063e-05	1.16379e-05	0.00127584	0.000926548		591	1540	2.73039e-06	0.000298449	1.7453e-06	4.28059e-06	1.31171e-06	3.07118e-06	8.35993e-06	0.000181056				591	2500	0.00403687	0.00385528	0.0001	0.0001	0.0001	0.000658842	0.00767403	0.0105505		591	1540	0.00132421	0.0201902	0.0001	0.000583967	0.0001	0.0001	0.0001	0.016843
592	2501	0.00045267	0.000185964	5.29253e-06	5.47697e-06	1.1813e-05	1.34193e-05	0.00133714	0.000954625		592	1541	2.73039e-06	0.000284379	1.93976e-06	3.99253e-06	1.0817e-06	2.46819e-06	8.76617e-06	0.000188118				592	2501	0.0026108	0.00781433	0.0001	0.0001	0.0001	0.00142749	0.0236523	0.0267485		592	1541	0.0118058	0.226774	0.0048676	0.00833676	0.00353717	0.0001	0.00486195	0.206035
593	2502	0.000455286	0.000189857	4.8198e-06	5.47697e-06	1.09063e-05	1.52979e-05	0.00135144	0.000960909		593	1542	2.62223e-06	0.000284379	1.93976e-06	3.71234e-06	1.55861e-06	1.42292e-06	8.76617e-06	0.000188118				593	2502	0.00599771	0.0118824	0.0001	0.00233585	0.0001	0.00258045	0.0563466	0.0616827		593	1542	0.00263823	0.114849	0.0001	0.00366506	0.00353717	0.0001	0.00187935	0.12628
594	2503	0.000518449	0.000207763	2.03645e-05	3.09814e-05	3.39182e-05	7.73934e-05	0.00153268	0.00109653		594	1543	2.51578e-06	0.000278826	1.93976e-06	4.28059e-06	1.82177e-06	1.91775e-06	9.17987e-06	0.000191176				594	2503	0.0454522	0.0469294	0.0001	0.0116793	0.0001	0.0034589	0.155474	0.204501		594	1543	0.00335126	0.122497	0.0001	0.00344046	0.000442151	0.00461187	0.00545847	0.128208
595	2504	0.000530906	0.000209791	2.03645e-05	3.09814e-05	3.39182e-05	8.47634e-05	0.0015528	0.00107016		595	1544	2.62223e-06	0.00025704	1.7453e-06	4.5764e-06	1.82177e-06	2.46819e-06	8.35993e-06	0.000190154				595	2504	0.0705611	0.058704	0.00304225	0.00311447	0.00619004	0.0034589	0.162299	0.22392		595	1544	0.0109145	0.345186	0.000695376	0.00344046	0.000918307	0.000922377	0.0182382	0.289348
596	2505	0.000549101	0.000205743	2.37165e-05	3.09814e-05	3.25412e-05	9.23917e-05	0.00160866	0.00108002		596	1545	2.30807e-06	0.000251702	2.14214e-06	4.87985e-06	1.82177e-06	1.91775e-06	8.35993e-06	0.000189135				596	2505	0.0754505	0.0717797	0.00304225	0.00428239	0.00619004	0.0034589	0.158592	0.253633		596	1545	0.00556675	0.249492	0.000695376	0.00227254	0.000918307	0.000922377	0.0144034	0.21363
597	2506	0.000554747	0.00020373	2.54662e-05	3.30781e-05	3.11866e-05	9.23917e-05	0.00156796	0.00108002		597	1546	2.41105e-06	0.000253033	2.35223e-06	4.5764e-06	1.82177e-06	1.91775e-06	8.35993e-06	0.000190154				597	2506	0.0419379	0.0316807	0.000608454	0.00428239	0.00309502	0.000768648	0.0754413	0.15396		597	1546	0.00185898	0.123857	0.000695376	0.0013382	0.000918307	0.000922377	0.00769252	0.101759
598	2507	0.000546286	0.000207763	2.54662e-05	3.41464e-05	3.25412e-05	9.23917e-05	0.00151266	0.00108992		598	1547	2.20684e-06	0.000243777	1.7453e-06	5.19082e-06	2.3947e-06	1.91775e-06	9.17987e-06	0.000188118				598	2507	0.0251817	0.011159	0.000608454	0.00116793	0.00103168	0.0001	0.0364544	0.080282		598	1547	0.00572664	0.179175	0.000695376	0.0013382	0.000918307	0.00134164	0.018077	0.157738
599	2508	0.000539274	0.000211827	2.63591e-05	3.52278e-05	3.11866e-05	9.23917e-05	0.00152767	0.00109322		599	1548	2.30807e-06	0.000239852	1.55891e-06	4.87985e-06	2.10063e-06	2.46819e-06	8.76617e-06	0.000193225				599	2508	0.0230426	0.0197309	0.000608454	0.00116793	0.00722171	0.0001	0.0523348	0.075642		599	1548	0.00572664	0.150089	0.000695376	0.000670813	0.000918307	0.00134164	0.00755875	0.103581
600	2509	0.000528127	0.000209791	2.81807e-05	3.52278e-05	3.11866e-05	9.23917e-05	0.00145814	0.00105381		600	1549	2.30807e-06	0.000235951	1.7453e-06	4.87985e-06	2.10063e-06	2.46819e-06	8.35993e-06	0.00018407				600	2509	0.0200682	0.0145006	0.000608454	0.0001	0.00103168	0.0001	0.0476417	0.0598538		600	1549	0.00358755	0.09956	0.000695376	0.000670813	0.000918307	0.000419265	0.00439506	0.0629723
601	2510	0.000519827	0.000205743	2.81807e-05	3.52278e-05	2.98545e-05	8.85456e-05	0.00140925	0.00103756		601	1550	2.30807e-06	0.000229505	1.7453e-06	4.87985e-06	2.10063e-06	2.46819e-06	7.96124e-06	0.000179058				601	2510	0.0209948	0.0194508	0.00304225	0.000670813	0.00309502	0.0001	0.0592896	0.0571535		601	1550	0.00358755	0.0966543	0.000695376	0.000670813	0.000918307	0.000419265	0.00439506	0.0586604
602	2511	0.000529516	0.000195756	2.91091e-05	3.52278e-05	3.25412e-05	8.85456e-05	0.00138987	0.00103108		602	1551	2.41105e-06	0.000225671	1.7453e-06	4.5764e-06	2.10063e-06	2.46819e-06	6.81122e-06	0.000171152				602	2511	0.0265969	0.0351513	0.00344789	0.0146859	0.00928505	0.0001	0.0769023	0.0766849		602	1551	0.00297638	0.085104	0.0001	0.000670813	0.000918307	0.000419265	0.00354288	0.0492959
603	2512	0.000533689	0.000187906	2.63591e-05	3.41464e-05	3.25412e-05	9.23917e-05	0.00128989	0.00100534		603	1552	2.10738e-06	0.000215571	1.7453e-06	4.5764e-06	1.82177e-06	2.46819e-06	6.44354e-06	0.000173115				603	2512	0.0154091	0.0210948	0.000405638	0.000670813	0.0001	0.0001	0.0301793	0.0448519		603	1552	0.0024416	0.0759117	0.0001	0.000670813	0.000918307	0.000419265	0.00306354	0.0442614
604	2513	0.000521207	0.000176368	2.7264e-05	3.41464e-05	3.25412e-05	9.23917e-05	0.00123868	0.000979856		604	1553	2.30807e-06	0.000219338	1.55891e-06	4.5764e-06	1.82177e-06	3.07118e-06	6.08384e-06	0.000172132				604	2513	0.0154091	0.019642	0.000405638	0.000670813	0.0001	0.0001	0.0288767	0.0394218		604	1553	0.0050524	0.111473	0.0056578	0.000670813	0.000918307	0.000774024	0.00376077	0.101339
605	2514	0.000523971	0.000184029	2.63591e-05	3.63224e-05	3.53172e-05	8.85456e-05	0.00115663	0.000967209		605	1554	2.62223e-06	0.00021183	1.38083e-06	5.50921e-06	1.82177e-06	3.07118e-06	5.38884e-06	0.000172132				605	2514	0.0164852	0.0178185	0.000405638	0.00183874	0.0001	0.0001	0.0365692	0.0494943		605	1554	0.0050524	0.109076	0.000790199	0.000670813	0.000918307	0.000774024	0.00353251	0.0955367
606	2515	0.000544881	0.000189857	2.63591e-05	3.85503e-05	3.67381e-05	8.47634e-05	0.00115663	0.000973524		606	1555	2.51578e-06	0.000188733	1.05046e-06	5.19082e-06	1.31171e-06	3.07118e-06	6.44354e-06	0.000166281				606	2515	0.0164852	0.0183634	0.000405638	0.00183874	0.0001	0.0001	0.0375233	0.0490724		606	1555	0.00433936	0.100791	0.000790199	0.000670813	0.000476162	0.00231131	0.00270454	0.121026
607	2516	0.000539274	0.000201725	2.7264e-05	3.96835e-05	3.67381e-05	8.85456e-05	0.00113423	0.00102462		607	1556	2.51578e-06	0.000185181	1.05046e-06	5.19082e-06	1.31171e-06	3.07118e-06	8.35993e-06	0.000165314				607	2516	0.0254681	0.0259812	0.000709863	0.00250612	0.0001	0.0001	0.0816091	0.06914		607	1556	0.0139772	0.152011	0.00371076	0.00066739	0.000476162	0.00480591	0.00243824	0.211605
608	2517	0.000533689	0.000201725	2.91091e-05	4.08295e-05	3.53172e-05	9.23917e-05	0.001112	0.000995755		608	1557	2.62223e-06	0.000181656	1.21126e-06	5.50921e-06	1.0817e-06	4.42524e-06	7.96124e-06	0.000162424				608	2517	0.02738	0.0253106	0.000709863	0.00250612	0.0001	0.0001	0.0898313	0.0725146		608	1557	0.0139772	0.146595	0.00371076	0.00066739	0.0001	0.00480591	0.00627302	0.191024
609	2518	0.00052674	0.000207763	2.81807e-05	4.31593e-05	3.39182e-05	8.85456e-05	0.00103771	0.000995755		609	1558	2.84024e-06	0.000182828	1.21126e-06	5.19082e-06	1.0817e-06	5.1724e-06	8.35993e-06	0.000163385				609	2518	0.0183652	0.020952	0.000709863	0.0013382	0.0001	0.0001	0.0523372	0.0588004		609	1558	0.0037873	0.103541	0.00371076	0.00066739	0.0001	0.00284936	0.00560484	0.135585
610	2519	0.000507473	0.000215922	2.54662e-05	4.19881e-05	3.53172e-05	8.47634e-05	0.00099919	0.00094523		610	1559	2.73039e-06	0.000178157	1.38083e-06	5.19082e-06	1.0817e-06	5.1724e-06	8.76617e-06	0.000161466				610	2519	0.0231782	0.0253605	0.000709863	0.0013382	0.0001	0.00230594	0.054734	0.0607287		610	1559	0.00236124	0.158154	0.00371076	0.00066739	0.0001	0.00284936	0.00752222	0.180622
611	2520	0.00050202	0.000230492	2.28599e-05	4.19881e-05	3.39182e-05	8.47634e-05	0.000986477	0.000920353		611	1560	2.95177e-06	0.000176997	1.21126e-06	4.87985e-06	8.69319e-07	5.1724e-06	8.76617e-06	0.000166281				611	2520	0.0241289	0.0248762	0.000709863	0.0013382	0.0001	0.00230594	0.0482361	0.0582306		611	1560	0.00556989	0.0932785	0.00249386	0.00066739	0.0001	0.00284936	0.00368745	0.116114
612	2521	0.000485797	0.000220047	1.95578e-05	4.19881e-05	3.25412e-05	8.85456e-05	0.000952886	0.000908011		612	1561	2.62223e-06	0.000182828	1.21126e-06	5.19082e-06	8.69319e-07	4.42524e-06	7.96124e-06	0.000171152				612	2521	0.0164893	0.022946	0.000709863	0.0013382	0.0001	0.0001	0.0399459	0.0530241		612	1561	0.00129169	0.0587782	0.00249386	0.00066739	0.0001	0.00192699	0.00149615	0.06582
613	2522	0.000483113	0.000232603	1.79827e-05	4.08295e-05	3.53172e-05	8.47634e-05	0.000936261	0.000889621		613	1562	3.06497e-06	0.000180487	1.21126e-06	4.5764e-06	8.69319e-07	4.42524e-06	7.96124e-06	0.000173115				613	2522	0.0173449	0.0318084	0.000709863	0.0013382	0.0001	0.0001	0.0549655	0.0730236		613	1562	0.00129169	0.0609575	0.00249386	0.00066739	0.0001	0.00192699	0.00149615	0.0673868
614	2523	0.000504743	0.000234722	1.64596e-05	3.85503e-05	2.98545e-05	8.10459e-05	0.000961241	0.000929652		614	1563	3.06497e-06	0.000181656	1.05046e-06	5.19082e-06	6.75451e-07	3.72423e-06	7.57016e-06	0.000176077				614	2523	0.00601998	0.0150333	0.00030423	0.000311451	0.0001	0.0001	0.0192792	0.0283193		614	1563	0.00129169	0.0592763	0.00249386	0.0001	0.0001	0.00192699	0.00149615	0.0645291
615	2524	0.000499301	0.000230492	1.57178e-05	3.63224e-05	3.11866e-05	7.38069e-05	0.000903353	0.000898798		615	1564	2.95177e-06	0.000186362	1.21126e-06	4.5764e-06	6.75451e-07	4.42524e-06	6.44354e-06	0.0001741				615	2524	0.00419352	0.0109238	0.00030423	0.000311451	0.0001	0.0001	0.0137841	0.0205356		615	1564	0.000756916	0.035825	0.00083445	0.0001	0.0001	0.00135051	0.000319569	0.0327478
616	2525	0.000503381	0.000220047	1.64596e-05	3.52278e-05	3.11866e-05	7.38069e-05	0.000854855	0.000901865		616	1565	2.95177e-06	0.000180487	1.38083e-06	4.5764e-06	5.01167e-07	4.42524e-06	5.73224e-06	0.000166281				616	2525	0.00324281	0.00933256	0.00030423	0.0001	0.0001	0.0001	0.0109441	0.0237387		616	1565	0.000756916	0.044146	0.00083445	0.0001	0.0001	0.00135051	0.000319569	0.0434286
617	2526	0.000499301	0.000215922	1.64596e-05	3.20231e-05	3.25412e-05	7.38069e-05	0.000846874	0.000898798		617	1566	3.2963e-06	0.000191115	1.38083e-06	4.28059e-06	5.01167e-07	3.07118e-06	5.73224e-06	0.000164348				617	2526	0.0096601	0.0122694	0.00030423	0.0001	0.0001	0.0001	0.0183397	0.0336837		617	1566	0.0001	0.0196617	0.00034769	0.0001	0.0001	0.000995748	0.0001	0.0230066
618	2527	0.000477763	0.000222121	1.64596e-05	3.20231e-05	3.11866e-05	7.38069e-05	0.000838921	0.000898798		618	1567	3.53413e-06	0.000189922	1.21126e-06	4.28059e-06	5.01167e-07	3.07118e-06	5.73224e-06	0.000162424				618	2527	0.00249562	0.00295562	0.00030423	0.0001	0.0001	0.0001	0.00332576	0.00657853		618	1567	0.0001	0.0126653	0.0001	0.0001	0.0001	0.000576487	0.0001	0.0142787
619	2528	0.000469782	0.000220047	1.64596e-05	3.09814e-05	3.39182e-05	6.68343e-05	0.000838921	0.000917262		619	1568	3.53413e-06	0.00019231	1.21126e-06	4.28059e-06	5.01167e-07	2.46819e-06	6.08384e-06	0.000152937				619	2528	0.0001	0.00259241	0.00030423	0.0001	0.0001	0.0001	0.00332576	0.00571882		619	1568	0.0001	0.0158725	0.0001	0.0001	0.0001	0.000576487	0.0001	0.0266867
620	2529	0.00045267	0.000226291	1.49894e-05	3.09814e-05	3.25412e-05	6.01338e-05	0.000799599	0.000898798		620	1569	4.02888e-06	0.000198331	1.21126e-06	4.5764e-06	3.47816e-07	2.46819e-06	5.38884e-06	0.000154817				620	2529	0.0021391	0.00985672	0.00030423	0.0001	0.0001	0.0001	0.0094614	0.0142678		620	1569	0.0001	0.00899932	0.0001	0.0001	0.0001	0.000576487	0.0001	0.0205736
621	2530	0.000444855	0.000213871	1.2886e-05	3.09814e-05	3.11866e-05	6.01338e-05	0.000787946	0.000898798		621	1570	3.90284e-06	0.000195914	1.21126e-06	3.99253e-06	3.47816e-07	2.46819e-06	5.73224e-06	0.000147352				621	2530	0.0114085	0.0121761	0.00030423	0.00233585	0.0001	0.0001	0.0251817	0.034798		621	1570	0.0001	0.0190863	0.0001	0.0001	0.0001	0.000576487	0.00383478	0.0231551
622	2531	0.000435805	0.000222121	1.2886e-05	2.89385e-05	3.11866e-05	5.68877e-05	0.000768673	0.000862311		622	1571	3.77835e-06	0.000185181	1.05046e-06	3.71234e-06	3.47816e-07	1.91775e-06	6.81122e-06	0.000145508				622	2531	0.0114085	0.0150818	0.00030423	0.00233585	0.0001	0.0001	0.0251817	0.0364853		622	1571	0.0106955	0.288022	0.0001	0.00233585	0.0001	0.00288242	0.0268434	0.360014
623	2532	0.000426828	0.000207763	1.22126e-05	2.79375e-05	2.47557e-05	5.37121e-05	0.000730685	0.000838314		623	1572	3.77835e-06	0.000182828	8.98721e-07	3.99253e-06	3.47816e-07	1.91775e-06	6.81122e-06	0.000139126				623	2532	0.00356517	0.0085719	0.0001	0.0001	0.0001	0.0001	0.00594391	0.0153761		623	1572	0.0021391	0.0338279	0.0001	0.00233585	0.0001	0.00230594	0.00511304	0.0760125
624	2533	0.000414129	0.000197738	1.22126e-05	2.31411e-05	2.11797e-05	4.75761e-05	0.000697141	0.00080575		624	1573	3.65545e-06	0.000182828	8.98721e-07	3.99253e-06	3.47816e-07	1.91775e-06	6.81122e-06	0.00013197				624	2533	0.000713037	0.00421331	0.0001	0.0001	0.0001	0.0001	0.00402652	0.006018		624	1573	0.0001	0.00524069	0.0001	0.0001	0.0001	0.0001	0.00127826	0.0172088
625	2534	0.000386722	0.000191816	1.0278e-05	2.22244e-05	1.89179e-05	2.84715e-05	0.000671477	0.00077369		625	1574	3.65545e-06	0.000173533	8.98721e-07	3.71234e-06	2.17189e-07	1.42292e-06	6.08384e-06	0.000121513				625	2534	0.00499123	0.00566617	0.0001	0.0001	0.0001	0.0001	0.00402652	0.0134983		625	1574	0.00299474	0.0389334	0.0001	0.0001	0.0001	0.000922377	0.00182609	0.0623117
626	2535	0.000368456	0.000199727	1.0278e-05	2.13222e-05	2.00364e-05	2.37324e-05	0.000664213	0.000750694		626	1575	3.65545e-06	0.000170097	8.98721e-07	4.28059e-06	1.11839e-07	1.42292e-06	6.81122e-06	0.000118103				626	2535	0.0001	0.000435863	0.0001	0.0001	0.0001	0.0001	0.00262043	0.00224972		626	1575	0.00299474	0.0389334	0.00162254	0.0001	0.0001	0.000922377	0.000547829	0.0522442
627	2536	0.000348172	0.000195756	9.06141e-06	2.04346e-05	1.78246e-05	1.93358e-05	0.00062128	0.000725146		627	1576	3.17982e-06	0.000163304	7.56353e-07	3.71234e-06	1.11839e-07	1.42292e-06	6.81122e-06	0.000113893				627	2536	0.0021391	0.00552089	0.0001	0.00155724	0.00154751	0.0001	0.0065847	0.0056243		627	1576	0.00299474	0.0543338	0.00162254	0.0001	0.0001	0.000922377	0.00310435	0.0732603
628	2537	0.000321447	0.000184029	8.4757e-06	2.13222e-05	1.57148e-05	1.93358e-05	0.000589817	0.000661435		628	1577	3.41441e-06	0.000164428	8.98721e-07	3.44015e-06	1.11839e-07	1.42292e-06	6.81122e-06	0.000106466				628	2537	0.0021391	0.00552089	0.0001	0.00155724	0.00154751	0.0001	0.0065847	0.0056243		628	1577	0.00299474	0.0543338	0.00162254	0.0001	0.0001	0.000922377	0.00310435	0.0721354
629	2538	0.00029556	0.000174473	7.35054e-06	2.13222e-05	1.37099e-05	1.93358e-05	0.000505801	0.000621121		629	1578	3.41441e-06	0.000162182	7.56353e-07	3.44015e-06	1.11839e-07	9.87527e-07	7.96124e-06	0.000100825				629	2538	0.0001	0.00334159	0.0001	0.00155724	0.00154751	0.0001	0.00243036	0.0056243		629	1578	0.000855643	0.0465506	0.0001	0.0001	0.0001	0.000922377	0.00310435	0.0637231
630	2539	0.000278054	0.000152356	6.81159e-06	2.04346e-05	1.27477e-05	1.34193e-05	0.000489605	0.000589585		630	1579	3.41441e-06	0.000148958	7.56353e-07	3.17609e-06	1.11839e-07	9.87527e-07	9.17987e-06	9.29753e-05				630	2539	0.00106955	0.000435863	0.0001	0.0001	0.00154751	0.0001	0.00243036	0.00309337		630	1579	0.0001	0.0100111	0.0001	0.0001	0.0001	0.0001	0.000547829	0.0122326
631	2540	0.000270526	0.000147011	5.29253e-06	1.78609e-05	1.09063e-05	1.34193e-05	0.000457833	0.000566354		631	1580	3.17982e-06	0.000138276	6.23725e-07	2.67296e-06	1.11839e-07	6.16647e-07	8.76617e-06	8.68753e-05				631	2540	0.00392168	0.00193716	0.0001	0.0001	0.0001	0.0001	0.00662731	0.00253094		631	1580	0.0064173	0.0884657	0.0001	0.0001	0.0001	0.0001	0.00246522	0.1232
632	2541	0.000257809	0.000133123	4.36447e-06	1.38777e-05	9.17859e-06	1.16379e-05	0.00041778	0.000525959		632	1581	3.17982e-06	0.000141448	3.89476e-07	1.98326e-06	1.11839e-07	6.16647e-07	8.76617e-06	8.38859e-05				632	2541	0.00392168	0.00193716	0.0001	0.0001	0.0001	0.0001	0.00662731	0.00320585		632	1581	0.0021391	0.027819	0.0001	0.0001	0.0001	0.0001	0.00191739	0.0449073
633	2542	0.000246363	0.000133123	3.50756e-06	1.31286e-05	9.17859e-06	1.16379e-05	0.000408741	0.000498866		633	1582	3.17982e-06	0.000123845	3.89476e-07	1.98326e-06	1.11839e-07	6.16647e-07	7.96124e-06	6.95593e-05				633	2542	0.00392168	0.00193716	0.0001	0.0001	0.0001	0.0001	0.00662731	0.00151856		633	1582	0.0001	0.00257554	0.0001	0.0001	0.0001	0.0001	0.0001	0.00399058
634	2543	0.000247395	0.000128054	3.92691e-06	1.16793e-05	1.1813e-05	1.16379e-05	0.000414758	0.000481917		634	1583	1.91388e-06	0.000108121	6.23725e-07	1.5691e-06	1.11839e-07	3.17536e-07	6.81122e-06	6.47944e-05				634	2543	0.0001	0.000484292	0.0001	0.0001	0.0001	0.0001	0.00352296	0.00123735		634	1583	0.0001	0.0112927	0.0001	0.0001	0.00619004	0.0001	0.0001	0.0143955
635	2544	0.000252581	0.000136544	3.92691e-06	8.35277e-06	1.0028e-05	1.34193e-05	0.000426896	0.000491574		635	1584	1.7277e-06	9.68802e-05	5.01264e-07	1.37641e-06	3.59616e-08	3.17536e-07	6.81122e-06	6.01621e-05				635	2544	0.0001	0.000484292	0.0001	0.0001	0.0001	0.0001	0.00256427	0.00123735		635	1584	0.0001	0.00911342	0.0001	0.0001	0.0001	0.0001	0.0001	0.0110209
636	2545	0.000236133	0.000123062	3.92691e-06	8.35277e-06	1.0028e-05	1.34193e-05	0.000408741	0.000465196		636	1585	1.63741e-06	9.14412e-05	5.01264e-07	1.37641e-06	3.59616e-08	3.17536e-07	6.44354e-06	5.69357e-05				636	2545	0.0001	0.00157394	0.0001	0.0001	0.0001	0.0001	0.00256427	0.00123735		636	1585	0.0001	0.0001	0.0001	0.0001	0.0001	0.0001	0.0001	0.0036558
637	2546	0.000237149	0.000119777	4.36447e-06	7.14619e-06	1.0028e-05	1.16379e-05	0.00043917	0.000451048		637	1586	1.46255e-06	8.78835e-05	5.01264e-07	1.19369e-06	3.59616e-08	3.17536e-07	6.44354e-06	5.44047e-05				637	2546	0.0001	0.00157394	0.0001	0.0001	0.0001	0.0001	0.000774706	0.000562433		637	1586	0.0001	0.0305101	0.0001	0.0001	0.0001	0.0001	0.0001	0.0134983
638	2547	0.000251541	0.000118147	4.36447e-06	6.57068e-06	9.17859e-06	1.34193e-05	0.000457833	0.000453394		638	1587	1.21492e-06	8.43809e-05	5.01264e-07	1.19369e-06	3.59616e-08	1.02103e-07	6.08384e-06	5.3779e-05				638	2547	0.0001	0.00157394	0.0001	0.0001	0.0001	0.0001	0.00234348	0.000562433		638	1587	0.0001	0.0001	0.0001	0.0001	0.0001	0.0001	0.0001	0.000843648
639	2548	0.000249465	0.000116526	4.8198e-06	6.57068e-06	7.5691e-06	1.34193e-05	0.000426896	0.000451048		639	1588	1.13639e-06	8.00811e-05	5.01264e-07	1.02126e-06	3.59616e-08	1.02103e-07	6.81122e-06	5.13043e-05				639	2548	0.0001	0.00157394	0.0001	0.0001	0.0001	0.0001	0.00234348	0.000760938		639	1588	0.0001	0.00653789	0.0024338	0.0001	0.0001	0.0001	0.0001	0.00590552
640	2549	0.000243276	0.000113311	5.29253e-06	6.57068e-06	7.5691e-06	1.16379e-05	0.000408741	0.000460461		640	1589	1.13639e-06	7.33849e-05	5.01264e-07	1.02126e-06	3.59616e-08	1.02103e-07	5.73224e-06	4.3579e-05				640	2549	0.0042782	0.00694581	0.0001	0.0019166	0.0001	0.0001	0.0121189	0.00554159		640	1589	0.0042782	0.0457652	0.0036507	0.0001	0.0001	0.0001	0.00766956	0.0571991
641	2550	0.000236133	0.000111716	5.29253e-06	6.57068e-06	7.5691e-06	1.34193e-05	0.000393846	0.000448707		641	1590	9.13271e-07	6.53382e-05	5.01264e-07	1.02126e-06	3.59616e-08	1.02103e-07	4.72708e-06	4.07398e-05				641	2550	0.0042782	0.0091251	0.0001	0.0065883	0.0001	0.00230594	0.0298015	0.0147066		641	1590	0.0001	0.00108965	0.0012169	0.0001	0.0001	0.0001	0.0001	0.00151856
642	2551	0.000231082	0.000102335	4.8198e-06	7.14619e-06	6.81027e-06	1.34193e-05	0.000353298	0.00043707		642	1591	7.75266e-07	5.03603e-05	3.89476e-07	8.5948e-07	3.59616e-08	1.02103e-07	4.72708e-06	3.6891e-05				642	2551	0.0042782	0.00476651	0.0001	0.0019166	0.0001	0.00230594	0.0106276	0.0116695		642	1591	0.0001	0.00835397	0.0012169	0.0001	0.0001	0.0001	0.0001	0.013892
643	2552	0.000212277	0.000100802	4.8198e-06	7.14619e-06	6.083e-06	1.34193e-05	0.000347646	0.00043707		643	1592	7.09601e-07	4.61671e-05	3.89476e-07	8.5948e-07	3.59616e-08	1.02103e-07	4.09956e-06	3.16543e-05				643	2552	0.00440043	0.00566591	0.0001	0.000359366	0.000884296	0.0001	0.0229325	0.0268953		643	1592	0.0001	0.0628363	0.0012169	0.0001	0.0001	0.0001	0.00191739	0.0729471
644	2553	0.000203588	0.000100802	4.36447e-06	8.35277e-06	6.083e-06	1.16379e-05	0.000342029	0.000432449		644	1593	7.09601e-07	3.88537e-05	2.88981e-07	5.6961e-07	3.59616e-08	1.02103e-07	4.09956e-06	2.76929e-05				644	2553	0.00440043	0.00566591	0.0001	0.000359366	0.000884296	0.0001	0.0152629	0.013397		644	1593	0.0001	0.0628363	0.0001	0.0001	0.0001	0.0001	0.00191739	0.0695726
645	2554	0.000210334	9.92792e-05	4.8198e-06	7.74033e-06	6.81027e-06	1.34193e-05	0.000373358	0.00044637		645	1594	7.09601e-07	3.38479e-05	5.01264e-07	5.6961e-07	1.11839e-07	1.02103e-07	3.2249e-06	2.4398e-05				645	2554	0.00434101	0.0061917	0.0001	0.000359366	0.000884296	0.0001	0.0155916	0.0140987		645	1594	0.0001	0.00435859	0.0001	0.0001	0.0001	0.0001	0.0001	0.0001
646	2555	0.000203588	9.77649e-05	4.36447e-06	7.74033e-06	6.083e-06	1.34193e-05	0.000350468	0.000432449		646	1595	5.85171e-07	3.38479e-05	5.01264e-07	5.6961e-07	3.59616e-08	1.02103e-07	2.68811e-06	2.30361e-05				646	2555	0.0104018	0.0103687	0.00219042	0.000359366	0.000884296	0.0001	0.0206818	0.0211692		646	1595	0.0001	0.00490342	0.0001	0.0001	0.0001	0.0001	0.0001	0.00337458
647	2556	0.000204547	9.03303e-05	4.36447e-06	8.35277e-06	6.083e-06	1.34193e-05	0.000353298	0.000427847		647	1596	3.65402e-07	3.63173e-05	5.01264e-07	4.4258e-07	1.11839e-07	1.02103e-07	2.19012e-06	2.08344e-05				647	2556	0.0214538	0.0154575	0.00219042	0.000359366	0.00397931	0.0001	0.0297575	0.0388136		647	1596	0.0001	0.000544828	0.0001	0.0001	0.0001	0.0001	0.0001	0.0001
648	2557	0.000198822	8.59801e-05	3.50756e-06	7.74033e-06	6.81027e-06	1.34193e-05	0.000347646	0.000439388		648	1597	3.16894e-07	3.44589e-05	2.00557e-07	3.28383e-07	1.11839e-07	1.02103e-07	1.51998e-06	1.87198e-05				648	2557	0.0353579	0.0315843	0.00219042	0.000359366	0.00397931	0.00153729	0.0626087	0.0545937		648	1597	0.0001	0.000544828	0.0001	0.0001	0.0001	0.0001	0.0001	0.0001
649	2558	0.000202631	8.45486e-05	3.50756e-06	7.14619e-06	6.083e-06	1.16379e-05	0.000361842	0.000460461		649	1598	2.71118e-07	3.14468e-05	2.00557e-07	4.4258e-07	1.11839e-07	1.02103e-07	9.49128e-07	2.17048e-05				649	2558	0.0393509	0.0595849	0.00462422	0.000359366	0.000884296	0.00153729	0.0881739	0.101416		649	1598	0.0001	0.000544828	0.0001	0.0001	0.0001	0.0001	0.0001	0.0001
650	2559	0.000209365	8.45486e-05	3.10686e-06	7.74033e-06	6.81027e-06	1.16379e-05	0.000347646	0.000477116		650	1599	3.16894e-07	3.75772e-05	3.89476e-07	5.6961e-07	1.11839e-07	1.02103e-07	1.3182e-06	2.30361e-05				650	2559	0.00935262	0.0157292	0.00340732	0.000359366	0.0001	0.00153729	0.0253077	0.0300597		650	1599	0.0001	0.000544828	0.0001	0.0001	0.0001	0.0001	0.0001	0.0001
651	2560	0.000215205	8.45486e-05	3.10686e-06	8.35277e-06	7.5691e-06	1.16379e-05	0.000322653	0.000481917		651	1600	3.16894e-07	3.63173e-05	3.89476e-07	5.6961e-07	2.17189e-07	1.02103e-07	1.95624e-06	2.34867e-05				651	2560	0.00828307	0.0150028	0.0001	0.000359366	0.0001	0.0001	0.015561	0.0261227		651	1600	0.0001	0.000544828	0.0001	0.0001	0.0001	0.0001	0.0001	0.0001
652	2561	0.000229073	8.31265e-05	3.50756e-06	8.9832e-06	6.81027e-06	1.16379e-05	0.000347646	0.000511112		652	1601	3.16894e-07	4.14563e-05	5.01264e-07	7.08768e-07	3.47816e-07	1.02103e-07	1.95624e-06	2.72123e-05				652	2561	0.00550224	0.011208	0.0001	0.000359366	0.0001	0.0001	0.0073361	0.0269933		652	1601	0.0001	0.000544828	0.0001	0.0001	0.0001	0.0001	0.0001	0.0001
653	2562	0.000231082	7.75326e-05	3.50756e-06	7.14619e-06	6.083e-06	9.95679e-06	0.000350468	0.00052845		653	1602	4.70279e-07	5.25098e-05	5.01264e-07	1.19369e-06	5.01167e-07	6.16647e-07	2.43416e-06	3.42337e-05				653	2562	0.00365345	0.0064415	0.0001	0.0001	0.0001	0.0001	0.00713409	0.0182016		653	1602	0.0001	0.000544828	0.0001	0.0001	0.0001	0.0001	0.0001	0.0001
654	2563	0.000239184	7.89168e-05	3.10686e-06	6.01415e-06	8.35877e-06	9.95679e-06	0.000361842	0.000530945		654	1603	4.70279e-07	5.17894e-05	5.01264e-07	1.02126e-06	5.01167e-07	6.16647e-07	3.2249e-06	3.52874e-05				654	2563	0.00317809	0.0050388	0.0001	0.0001	0.0001	0.0001	0.00758438	0.0127513		654	1603	0.0001	0.000544828	0.0001	0.0001	0.0001	0.0001	0.0001	0.000796779
655	2564	0.000246363	6.94289e-05	3.10686e-06	8.35277e-06	8.35877e-06	9.95679e-06	0.000367583	0.000546011		655	1604	4.70279e-07	5.17894e-05	5.01264e-07	1.02126e-06	5.01167e-07	6.16647e-07	3.50737e-06	3.6891e-05				655	2564	0.00317809	0.0050388	0.0001	0.0001	0.0001	0.0001	0.00694525	0.0117068		655	1604	0.0001	0.00720724	0.0001	0.0001	0.0001	0.0001	0.000547829	0.0204698
656	2565	0.000251541	7.47927e-05	3.50756e-06	8.9832e-06	1.0028e-05	9.95679e-06	0.000399778	0.000574058		656	1605	4.70279e-07	5.76599e-05	5.01264e-07	1.02126e-06	6.75451e-07	6.16647e-07	3.50737e-06	3.85223e-05				656	2565	0.027978	0.0253062	0.0001	0.00066739	0.00619004	0.0001	0.0378669	0.0327856		656	1605	0.0001	0.00720724	0.0001	0.0001	0.0001	0.0001	0.000547829	0.0170952
657	2566	0.000259912	7.34372e-05	3.50756e-06	9.63134e-06	1.0028e-05	9.95679e-06	0.000393846	0.000558692		657	1606	5.26505e-07	6.14524e-05	5.01264e-07	1.02126e-06	6.75451e-07	6.16647e-07	3.79897e-06	4.13017e-05				657	2566	0.0194217	0.0122305	0.0001	0.00066739	0.0001	0.0001	0.0193322	0.0220994		657	1606	0.0001	0.00720724	0.0001	0.0001	0.0001	0.0001	0.000547829	0.0154079
658	2567	0.000252581	7.34372e-05	3.10686e-06	1.02969e-05	1.09063e-05	1.16379e-05	0.000405745	0.000574058		658	1607	9.13271e-07	7.33849e-05	5.01264e-07	1.19369e-06	8.69319e-07	6.16647e-07	4.09956e-06	4.88752e-05				658	2567	0.00787053	0.00838699	0.0001	0.00066739	0.0001	0.0001	0.0193322	0.0220994		658	1607	0.00171128	0.0636199	0.0024338	0.00116793	0.00742804	0.0001	0.00150652	0.0468076
659	2568	0.000252581	7.34372e-05	3.10686e-06	1.02969e-05	1.0028e-05	8.37951e-06	0.000405745	0.000558692		659	1608	1.13639e-06	8.96555e-05	6.23725e-07	1.19369e-06	8.69319e-07	6.16647e-07	5.05374e-06	5.50333e-05				659	2568	0.0313293	0.0287271	0.0012169	0.00183531	0.0001	0.0001	0.0678421	0.0670697		659	1608	0.00171128	0.0454591	0.0024338	0.00116793	0.00123801	0.0001	0.00150652	0.0358
660	2569	0.000246363	7.61579e-05	3.10686e-06	1.02969e-05	1.0028e-05	8.37951e-06	0.000408741	0.000579215		660	1609	1.29547e-06	9.68802e-05	7.56353e-07	1.37641e-06	8.69319e-07	6.16647e-07	5.38884e-06	5.8218e-05				660	2569	0.0157444	0.0119861	0.0012169	0.00183531	0.0001	0.0001	0.0207291	0.0234187		660	1609	0.00171128	0.0574659	0.0001	0.00116793	0.00123801	0.0001	0.00342391	0.048452
661	2570	0.000254668	7.89168e-05	3.10686e-06	9.63134e-06	1.0028e-05	1.16379e-05	0.000426896	0.000584391		661	1610	1.29547e-06	0.000105266	6.23725e-07	1.5691e-06	1.0817e-06	6.16647e-07	6.08384e-06	6.34573e-05				661	2570	0.0140332	0.00944362	0.0012169	0.00183531	0.0001	0.0001	0.0140183	0.0270088		661	1610	0.00417947	0.153384	0.0001	0.00116793	0.00123801	0.0001	0.00725869	0.109475
662	2571	0.00026839	8.59801e-05	3.92691e-06	9.63134e-06	1.27477e-05	1.16379e-05	0.000442259	0.000613177		662	1611	1.54902e-06	0.000110041	6.23725e-07	1.5691e-06	1.0817e-06	9.87527e-07	6.08384e-06	6.68204e-05				662	2571	0.0349963	0.0203401	0.0012169	0.00183531	0.0001	0.0001	0.0504487	0.0746654		662	1611	0.00417947	0.0389972	0.0001	0.0001	0.00123801	0.0001	0.0001	0.0463679
663	2572	0.000248429	7.75326e-05	3.50756e-06	9.63134e-06	1.1813e-05	9.95679e-06	0.000429952	0.000568918		663	1612	1.54902e-06	0.000111006	6.23725e-07	1.5691e-06	1.31171e-06	9.87527e-07	5.73224e-06	6.75011e-05				663	2572	0.00190142	0.00552089	0.0001	0.0001	0.0001	0.0001	0.00566405	0.00848054		663	1612	0.000329096	0.0298324	0.0001	0.00237293	0.000687787	0.0001	0.00512826	0.0411382
664	2573	0.000245332	7.20914e-05	3.92691e-06	9.63134e-06	1.1813e-05	6.91015e-06	0.000426896	0.000574058		664	1613	1.54902e-06	0.00011392	6.23725e-07	1.5691e-06	1.0817e-06	1.42292e-06	5.73224e-06	6.88706e-05				664	2573	0.00190142	0.00341093	0.0001	0.0001	0.0001	0.0001	0.00314239	0.00569888		664	1613	0.00300297	0.079705	0.0001	0.00237293	0.000687787	0.0001	0.00270731	0.107313
665	2574	0.000228072	6.29447e-05	3.50756e-06	1.16793e-05	1.09063e-05	5.55342e-06	0.00042081	0.000563796		665	1614	1.7277e-06	0.000122838	8.98721e-07	1.5691e-06	1.0817e-06	1.42292e-06	6.08384e-06	7.16415e-05				665	2574	0.0001	0.00123164	0.0001	0.0001	0.0001	0.0001	0.00175761	0.00363664		665	1614	0.00300297	0.0664347	0.0001	0.00237293	0.000687787	0.0001	0.00270731	0.0900787
666	2575	0.00023512	6.16777e-05	3.92691e-06	1.23957e-05	1.4699e-05	4.31494e-06	0.000433016	0.000574058		666	1615	1.81986e-06	0.000119836	1.05046e-06	1.77147e-06	1.31171e-06	1.42292e-06	6.44354e-06	7.02507e-05				666	2575	0.00313735	0.00304772	0.0001	0.0001	0.00103168	0.0001	0.00505978	0.00879801		666	1615	0.000863871	0.0638921	0.0001	0.00315155	0.000687787	0.0001	0.00270731	0.0840045
667	2576	0.000234108	6.16777e-05	4.36447e-06	1.09797e-05	1.57148e-05	4.31494e-06	0.000433016	0.000566354		667	1616	1.81986e-06	0.000127905	6.23725e-07	1.77147e-06	1.31171e-06	1.42292e-06	6.81122e-06	7.44547e-05				667	2576	0.00313735	0.00304772	0.0001	0.0001	0.00103168	0.0001	0.00432934	0.0142857		667	1616	0.000863871	0.065345	0.0001	0.00315155	0.000687787	0.0001	0.00270731	0.0817548
668	2577	0.000229073	6.16777e-05	4.8198e-06	1.02969e-05	1.57148e-05	4.31494e-06	0.000470442	0.000629105		668	1617	1.63741e-06	0.000132015	6.23725e-07	1.5691e-06	1.31171e-06	1.42292e-06	6.81122e-06	7.87532e-05				668	2577	0.00313735	0.00304772	0.0001	0.0001	0.00103168	0.0001	0.00432934	0.0142857		668	1617	0.000863871	0.062294	0.0001	0.00315155	0.000687787	0.0001	0.00270731	0.0820144
669	2578	0.000225077	5.79371e-05	5.78228e-06	8.9832e-06	1.4699e-05	4.31494e-06	0.000457833	0.000621121		669	1618	1.54902e-06	0.000135131	6.23725e-07	1.77147e-06	1.31171e-06	1.42292e-06	5.73224e-06	8.38859e-05				669	2578	0.00171128	0.00304772	0.0001	0.0001	0.00103168	0.0001	0.00432934	0.0131609		669	1618	0.000863871	0.0680937	0.000973524	0.00315155	0.000687787	0.0001	0.00270731	0.100502
670	2579	0.000222097	6.29447e-05	7.35054e-06	9.63134e-06	1.67568e-05	5.55342e-06	0.000448464	0.000629105		670	1619	1.63741e-06	0.000138276	5.01264e-07	1.98326e-06	1.31171e-06	1.42292e-06	6.08384e-06	8.09375e-05				670	2579	0.00171128	0.00304772	0.0001	0.0001	0.00103168	0.0001	0.00432934	0.011795		670	1619	0.000863871	0.0818318	0.000973524	0.00181678	0.000687787	0.0001	0.00343775	0.0969941
671	2580	0.000220119	6.16777e-05	7.35054e-06	9.63134e-06	1.4699e-05	5.55342e-06	0.000454701	0.000637128		671	1620	1.54902e-06	0.00013933	5.01264e-07	2.20425e-06	8.69319e-07	1.42292e-06	5.73224e-06	8.53755e-05				671	2580	0.0001	0.00275714	0.0001	0.0001	0.00103168	0.0001	0.00385	0.00821951		671	1620	0.000863871	0.0746245	0.000973524	0.00228395	0.000687787	0.0001	0.00343775	0.0949613
672	2581	0.000217166	6.68056e-05	7.35054e-06	1.02969e-05	1.57148e-05	5.55342e-06	0.000473616	0.000634449		672	1621	1.81986e-06	0.000140387	5.01264e-07	2.20425e-06	8.69319e-07	1.42292e-06	5.05374e-06	8.68753e-05				672	2581	0.00356517	0.00148589	0.0024338	0.0001	0.0001	0.0001	0.00257174	0.0181183		672	1621	0.000329096	0.0422857	0.000973524	0.000467175	0.0001	0.0001	0.00186123	0.0548945
673	2582	0.000221107	7.47927e-05	6.81159e-06	1.02969e-05	1.37099e-05	5.55342e-06	0.000512337	0.000669615		673	1622	1.7277e-06	0.000141448	6.23725e-07	2.43421e-06	6.75451e-07	2.46819e-06	4.40897e-06	8.99051e-05				673	2582	0.00356517	0.00257554	0.0024338	0.0001	0.0001	0.0001	0.00736521	0.0225895		673	1622	0.000863871	0.104971	0.000973524	0.00565795	0.0001	0.00461187	0.00574926	0.0912079
674	2583	0.000241227	8.03106e-05	7.90533e-06	1.09797e-05	1.57148e-05	4.31494e-06	0.000607218	0.000722329		674	1623	1.91388e-06	0.000145721	8.98721e-07	2.67296e-06	5.01167e-07	1.91775e-06	4.40897e-06	9.37491e-05				674	2583	0.00142607	0.00729734	0.0001	0.0001	0.0001	0.0001	0.00544326	0.0232042		674	1623	0.000534779	0.049804	0.0001	0.000986252	0.0001	0.0001	0.00191449	0.0551204
675	2584	0.000244304	8.45486e-05	7.90533e-06	1.16793e-05	1.57148e-05	4.31494e-06	0.000628358	0.000713903		675	1624	1.91388e-06	0.000138276	8.98721e-07	2.43421e-06	5.01167e-07	1.42292e-06	4.40897e-06	0.000100029				675	2584	0.00845453	0.0115018	0.0001	0.0001	0.00206335	0.000461191	0.0101302	0.038604		675	1624	0.000534779	0.0215751	0.0001	0.00150533	0.0001	0.0001	0.00124631	0.0197553
676	2585	0.000246363	9.17989e-05	7.90533e-06	1.23957e-05	1.4699e-05	5.55342e-06	0.000617752	0.000686094		676	1625	2.00972e-06	0.00013933	8.98721e-07	2.67296e-06	5.01167e-07	2.46819e-06	3.79897e-06	9.68691e-05				676	2585	0.0218239	0.0126245	0.0001	0.0001	0.00206335	0.00507305	0.0493834	0.128438		676	1625	0.000534779	0.0220836	0.0001	0.00150533	0.0001	0.0001	0.00124631	0.0216394
677	2586	0.000271596	0.000103876	7.35054e-06	1.38777e-05	1.57148e-05	5.55342e-06	0.000642607	0.00074214		677	1626	1.91388e-06	0.000140387	8.98721e-07	2.43421e-06	5.01167e-07	2.46819e-06	2.95176e-06	0.000100825				677	2586	0.0247881	0.0273399	0.0001	0.0001	0.00206335	0.00177887	0.0518347	0.153892		677	1626	0.000534779	0.0147973	0.0001	0.00150533	0.0001	0.0001	0.000479351	0.0169317
678	2587	0.000281304	0.000108554	7.35054e-06	1.4643e-05	2.11797e-05	8.37951e-06	0.000757198	0.00078529		678	1627	1.81986e-06	0.000133051	8.98721e-07	2.20425e-06	5.01167e-07	2.46819e-06	3.2249e-06	0.000100825				678	2587	0.00945787	0.00409412	0.0001	0.0001	0.0001	0.00177887	0.0275478	0.0244208		678	1627	0.000534779	0.012535	0.0001	0.00150533	0.0001	0.0001	0.000479351	0.0138877
679	2588	0.000286755	0.000114914	8.4757e-06	1.54241e-05	2.11797e-05	8.37951e-06	0.00073445	0.000776584		679	1628	1.63741e-06	0.000135131	1.05046e-06	1.98326e-06	5.01167e-07	2.46819e-06	3.50737e-06	0.000100825				679	2588	0.011597	0.0102688	0.0001	0.0001	0.0001	0.00177887	0.0559644	0.0374475		679	1628	0.000534779	0.0166151	0.0001	0.00150533	0.0001	0.0001	0.000479351	0.0202994
680	2589	0.000293349	0.000119777	8.4757e-06	1.4643e-05	1.89179e-05	8.37951e-06	0.000787946	0.000762158		680	1629	1.7277e-06	0.00013933	1.7453e-06	2.20425e-06	5.01167e-07	2.46819e-06	2.19012e-06	0.000104842				680	2589	0.011597	0.0102688	0.0001	0.0001	0.0001	0.00177887	0.0597992	0.0399784		680	1629	0.000534779	0.0153868	0.0001	0.00150533	0.0001	0.0001	0.000479351	0.0148582
681	2590	0.000285661	0.000126381	9.06141e-06	1.23957e-05	1.78246e-05	8.37951e-06	0.000803498	0.000776584		681	1630	1.7277e-06	0.000145721	1.7453e-06	2.20425e-06	5.01167e-07	2.46819e-06	1.95624e-06	0.00010892				681	2590	0.00838832	0.00699985	0.0001	0.0001	0.0001	0.00177887	0.0276297	0.0325544		681	1630	0.000611175	0.015576	0.0001	0.00103816	0.0001	0.0001	0.000639133	0.00910252
682	2591	0.000312347	0.000111716	9.06141e-06	1.23957e-05	1.78246e-05	8.37951e-06	0.000846874	0.000820489		682	1631	1.81986e-06	0.000147876	1.55891e-06	2.43421e-06	3.47816e-07	2.46819e-06	1.95624e-06	0.00011473				682	2591	0.00114595	0.00336769	0.0001	0.0001	0.0001	0.00177887	0.0116834	0.0072651		682	1631	0.000611175	0.0443152	0.0001	0.000519082	0.000687787	0.0001	0.000639133	0.0367008
683	2592	0.000327186	0.000129735	9.06141e-06	1.09797e-05	2.23476e-05	9.95679e-06	0.000927991	0.000853281		683	1632	2.00972e-06	0.000156619	1.38083e-06	3.17609e-06	6.75451e-07	3.07118e-06	2.95176e-06	0.000121513				683	2592	0.00114595	0.00227804	0.0001	0.0001	0.0001	0.00177887	0.0116834	0.00692764		683	1632	0.000611175	0.0435441	0.0001	0.000519082	0.000687787	0.0001	0.000639133	0.0296448
684	2593	0.000364844	0.000134829	9.66223e-06	1.09797e-05	2.11797e-05	1.16379e-05	0.000978037	0.000880481		684	1633	2.30807e-06	0.000168957	1.38083e-06	3.44015e-06	8.69319e-07	2.46819e-06	4.09956e-06	0.000124096				684	2593	0.0001	0.000686813	0.0001	0.0001	0.0001	0.000461191	0.00388149	0.00236113		684	1633	0.000611175	0.0257781	0.0001	0.0001	0.000687787	0.0001	0.00383478	0.0327296
685	2594	0.000390416	0.000157776	9.66223e-06	1.02969e-05	2.35397e-05	1.7271e-05	0.00103771	0.000883523		685	1634	2.41105e-06	0.000187546	1.38083e-06	4.5764e-06	8.69319e-07	2.46819e-06	5.38884e-06	0.000126699				685	2594	0.0001	0.000686813	0.0001	0.0001	0.0001	0.0001	0.00297605	0.00404842		685	1634	0.00791976	0.112784	0.0001	0.000934344	0.000687787	0.0001	0.0108652	0.113354
686	2595	0.000410349	0.00016143	9.06141e-06	1.02969e-05	2.47557e-05	1.7271e-05	0.00108994	0.000917262		686	1635	3.17982e-06	0.00021183	1.55891e-06	4.87985e-06	1.55861e-06	3.07118e-06	6.08384e-06	0.000131086				686	2595	0.0001	0.000686813	0.0001	0.0001	0.0001	0.0001	0.00254997	0.00378883		686	1635	0.00934582	0.111995	0.0001	0.00160173	0.000687787	0.0001	0.00894782	0.125259
687	2596	0.000430666	0.000163269	9.06141e-06	9.63134e-06	2.59955e-05	1.7271e-05	0.00111643	0.000923449		687	1636	3.2963e-06	0.000221863	1.7453e-06	4.28059e-06	2.10063e-06	3.72423e-06	5.73224e-06	0.000142759				687	2596	0.000855643	0.000290577	0.0001	0.0001	0.0001	0.0001	0.00101606	0.00255149		687	1636	0.0128397	0.251692	0.00385352	0.00160173	0.00171946	0.0001	0.0121587	0.187696
688	2597	0.000456597	0.000170706	9.06141e-06	1.09797e-05	2.98545e-05	1.7271e-05	0.00113423	0.00100534		688	1637	4.4163e-06	0.000255702	1.93976e-06	5.50921e-06	2.70355e-06	3.72423e-06	7.96124e-06	0.000147352				688	2597	0.00727294	0.00842661	0.0024338	0.0001	0.0001	0.0001	0.0175695	0.0186932		688	1637	0.0115206	0.195927	0.00701746	0.00253607	0.00171946	0.0001	0.00836042	0.178506
689	2598	0.000461853	0.000168835	9.06141e-06	1.02969e-05	2.98545e-05	1.7271e-05	0.00121108	0.00103108		689	1638	4.6822e-06	0.000291381	2.14214e-06	5.50921e-06	2.70355e-06	5.96415e-06	7.57016e-06	0.000157653				689	2598	0.00727294	0.00842661	0.0024338	0.00700755	0.0001	0.0001	0.0258782	0.0195369		689	1638	0.00902496	0.134253	0.00458366	0.00253607	0.00171946	0.0001	0.00644304	0.113449
690	2599	0.000484454	0.000170706	9.66223e-06	1.09797e-05	3.53172e-05	1.7271e-05	0.00128051	0.00110649		690	1639	4.54849e-06	0.000295614	1.93976e-06	5.19082e-06	3.02679e-06	6.79909e-06	7.57016e-06	0.000160509				690	2599	0.00727294	0.00624732	0.0001	0.00233585	0.0001	0.0001	0.019405	0.0167247		690	1639	0.00688586	0.124846	0.00458366	0.00160173	0.00171946	0.0001	0.00644304	0.113562
691	2600	0.000488486	0.000174473	1.09084e-05	1.09797e-05	3.25412e-05	1.7271e-05	0.00127584	0.00110316		691	1640	4.95412e-06	0.000305582	2.14214e-06	5.50921e-06	3.02679e-06	6.79909e-06	7.57016e-06	0.000178062				691	2600	0.00584687	0.00479445	0.0001	0.0001	0.0001	0.0001	0.0187658	0.0119441		691	1640	0.00581631	0.102776	0.00701746	0.00160173	0.00103168	0.0001	0.00356695	0.0909789
692	2601	0.000484454	0.000178271	1.22126e-05	1.02969e-05	3.25412e-05	1.34193e-05	0.00126651	0.00112315		692	1641	4.95412e-06	0.000312781	2.35223e-06	5.19082e-06	3.02679e-06	6.79909e-06	9.60095e-06	0.000189135				692	2601	0.000713037	0.00232459	0.0001	0.0001	0.0001	0.0001	0.00196	0.00236221		692	1641	0.00410504	0.0922092	0.00580056	0.00160173	0.00103168	0.0001	0.00356695	0.081972
693	2602	0.00050202	0.000195756	1.0278e-05	1.16793e-05	3.25412e-05	1.16379e-05	0.00129928	0.00114664		693	1642	4.81741e-06	0.000311336	2.5699e-06	5.50921e-06	3.36405e-06	9.55126e-06	1.18147e-05	0.000202553				693	2602	0.00356517	0.00938774	0.0001	0.0001	0.0001	0.0001	0.0112421	0.0193757		693	1642	0.00114595	0.0235907	0.000608454	0.0001	0.0001	0.0001	0.00152174	0.0202504
694	2603	0.000497944	0.000185964	9.06141e-06	1.09797e-05	2.98545e-05	1.34193e-05	0.00123406	0.00110649		694	1643	4.6822e-06	0.000318587	2.5699e-06	5.83493e-06	3.71501e-06	8.59371e-06	1.13577e-05	0.000214185				694	2603	0.00819988	0.00855753	0.0001	0.0001	0.0001	0.0001	0.0269008	0.0354009		694	1643	0.010721	0.0874891	0.000608454	0.00300324	0.00309502	0.0001	0.00605375	0.0964025
695	2604	0.000499301	0.000187906	9.66223e-06	1.16793e-05	3.11866e-05	1.34193e-05	0.0012433	0.00111981		695	1644	4.54849e-06	0.000321506	2.5699e-06	6.85514e-06	3.71501e-06	8.59371e-06	1.13577e-05	0.000224978				695	2604	0.0175341	0.0161803	0.0001	0.0001	0.0001	0.0001	0.0393929	0.0495048		695	1644	0.0101098	0.0588481	0.0001	0.00300324	0.00309502	0.0001	0.00550592	0.0776571
696	2605	0.000507473	0.000195756	9.06141e-06	1.09797e-05	3.67381e-05	1.34193e-05	0.00123868	0.00115677		696	1645	4.54849e-06	0.000334767	2.5699e-06	6.85514e-06	3.71501e-06	9.55126e-06	1.27495e-05	0.000237086				696	2605	0.0116873	0.0179238	0.0001	0.000934344	0.0001	0.0001	0.0274838	0.0464489		696	1645	0.00363308	0.0461598	0.0001	0.00066739	0.0001	0.0001	0.00470701	0.0447854
697	2606	0.000528127	0.000213871	7.90533e-06	1.23957e-05	3.53172e-05	1.34193e-05	0.00122945	0.00115339		697	1646	4.4163e-06	0.000334767	2.5699e-06	7.20928e-06	3.71501e-06	8.59371e-06	1.27495e-05	0.000237086				697	2606	0.00740906	0.0179238	0.0001	0.000934344	0.0001	0.0001	0.00830988	0.0354815		697	1646	0.00530222	0.111607	0.00158197	0.00183531	0.00077376	0.0001	0.0112211	0.133961
698	2607	0.000537876	0.000220047	7.90533e-06	1.16793e-05	3.53172e-05	1.34193e-05	0.00118374	0.00113991		698	1647	4.4163e-06	0.000325903	2.5699e-06	7.20928e-06	4.07937e-06	8.59371e-06	1.37118e-05	0.000239314				698	2607	0.00633951	0.0092066	0.0001	0.000934344	0.0001	0.0001	0.00830988	0.0303072		698	1647	0.00530222	0.10272	0.00158197	0.00183531	0.00077376	0.0001	0.0093037	0.130086
699	2608	0.000525355	0.000220047	7.35054e-06	1.23957e-05	3.67381e-05	1.34193e-05	0.001112	0.00108002		699	1648	4.4163e-06	0.000328847	2.35223e-06	7.20928e-06	4.07937e-06	8.59371e-06	1.37118e-05	0.000234867				699	2608	0.00919164	0.00837639	0.0001	0.000934344	0.0001	0.0001	0.0139707	0.0313617		699	1648	0.00827319	0.119706	0.00158197	0.00261393	0.00077376	0.000768648	0.0112211	0.138806
700	2609	0.000519827	0.000209791	7.90533e-06	1.23957e-05	3.25412e-05	1.34193e-05	0.00107242	0.00108662		700	1649	4.54849e-06	0.000320045	1.93976e-06	7.57032e-06	3.71501e-06	8.59371e-06	1.27495e-05	0.000229352				700	2609	0.0294537	0.0389195	0.000811271	0.000934344	0.00309502	0.0001	0.0516794	0.0776887		700	1649	0.0264027	0.339821	0.00425546	0.00907645	0.00077376	0.00468873	0.0280655	0.288642
701	2610	0.000504743	0.000211827	7.90533e-06	1.23957e-05	3.11866e-05	1.34193e-05	0.0010334	0.00105707		701	1650	4.15648e-06	0.000312781	1.93976e-06	5.83493e-06	3.71501e-06	8.59371e-06	1.27495e-05	0.000219556				701	2610	0.0131965	0.0153832	0.000811271	0.0001	0.00309502	0.000576487	0.029249	0.0445093		701	1650	0.0264027	0.326434	0.00425546	0.00790852	0.00077376	0.00468873	0.0242308	0.275157
702	2611	0.000514322	0.000215922	6.28874e-06	1.54241e-05	3.11866e-05	1.34193e-05	0.0010077	0.00102462		702	1651	3.90284e-06	0.00030415	2.14214e-06	5.50921e-06	3.36405e-06	8.59371e-06	1.27495e-05	0.000209926				702	2611	0.00178799	0.00749618	0.000811271	0.0001	0.0001	0.000576487	0.00943596	0.0152429		702	1651	0.0271157	0.329336	0.00328195	0.00557267	0.00077376	0.00468873	0.0168808	0.265909
703	2612	0.000511578	0.000215922	5.29253e-06	1.54241e-05	2.85451e-05	1.16379e-05	0.000952886	0.0010214		703	1652	3.53413e-06	0.000284379	1.93976e-06	5.50921e-06	3.02679e-06	8.59371e-06	1.13577e-05	0.000202553				703	2612	0.00178799	0.00749618	0.000811271	0.0001	0.0001	0.000576487	0.00943596	0.0135556		703	1652	0.028175	0.414235	0.00370338	0.00630112	0.00386878	0.00853195	0.0201605	0.373588
704	2613	0.000506108	0.000207763	6.28874e-06	1.38777e-05	2.85451e-05	9.95679e-06	0.000969625	0.00101496		704	1653	3.17982e-06	0.000270576	1.7453e-06	5.19082e-06	3.02679e-06	9.55126e-06	9.60095e-06	0.000205701				704	2613	0.0021445	0.00967548	0.000811271	0.0001	0.0001	0.000576487	0.00943596	0.0125995		704	1653	0.0260359	0.391967	0.00370338	0.00630112	0.00386878	0.00853195	0.0187224	0.33681
705	2614	0.000540673	0.000213871	1.42746e-05	2.99532e-05	4.72827e-05	3.09653e-05	0.0010291	0.00108992		705	1654	3.17982e-06	0.000277444	1.93976e-06	5.83493e-06	3.02679e-06	9.55126e-06	9.60095e-06	0.000210988				705	2614	0.0021445	0.00967548	0.000811271	0.0001	0.0001	0.000576487	0.00773162	0.0116621		705	1654	0.0105512	0.163634	0.00309493	0.00458816	0.0001	0.00269026	0.0100574	0.215176
706	2615	0.000535083	0.000211827	1.57178e-05	3.20231e-05	4.88725e-05	3.35398e-05	0.00102481	0.00114328		706	1655	2.73039e-06	0.000273315	1.93976e-06	5.19082e-06	2.70355e-06	9.55126e-06	9.17987e-06	0.000202553				706	2615	0.00286911	0.0130121	0.0001	0.0001	0.0001	0.000576487	0.0127689	0.0132744		706	1655	0.0125071	0.19554	0.00552873	0.00530689	0.0001	0.00115297	0.0116413	0.26742
707	2616	0.000517072	0.000226291	1.49894e-05	3.20231e-05	4.41649e-05	3.35398e-05	0.0010077	0.00112984		707	1656	1.81986e-06	0.000266487	1.7453e-06	5.50921e-06	2.70355e-06	7.67598e-06	8.76617e-06	0.000186089				707	2616	0.00362602	0.0210579	0.0001	0.0001	0.0001	0.000576487	0.0270699	0.0461015		707	1656	0.0118959	0.19284	0.00552873	0.00530689	0.0001	0.00115297	0.0110935	0.247321
708	2617	0.000504743	0.000232603	1.72146e-05	3.30781e-05	4.41649e-05	2.84715e-05	0.000944559	0.00110316		708	1657	1.7277e-06	0.000266487	1.55891e-06	5.50921e-06	2.70355e-06	7.67598e-06	8.35993e-06	0.000177068				708	2617	0.00309125	0.008207	0.0001	0.0001	0.00123801	0.000576487	0.00840432	0.0113434		708	1657	0.00684323	0.124757	0.00248648	0.00347158	0.0001	0.0001	0.00658013	0.149013
709	2618	0.00051295	0.000232603	1.72146e-05	3.63224e-05	3.9645e-05	2.84715e-05	0.000944559	0.00112984		709	1658	1.91388e-06	0.000258382	1.55891e-06	5.50921e-06	2.3947e-06	7.67598e-06	8.35993e-06	0.000179058				709	2618	0.00457349	0.00970138	0.0001	0.0046717	0.00123801	0.0001	0.0127869	0.014157		709	1658	0.00470413	0.109647	0.00167522	0.00347158	0.0001	0.0001	0.00487579	0.133364
710	2619	0.000518449	0.000247592	1.79827e-05	3.74299e-05	3.67381e-05	3.09653e-05	0.000903353	0.00117033		710	1659	2.10738e-06	0.00025704	1.7453e-06	5.50921e-06	3.36405e-06	7.67598e-06	7.96124e-06	0.000182058				710	2619	0.00457349	0.00970138	0.0001	0.0001	0.00123801	0.0001	0.0127869	0.0147194		710	1659	0.00427631	0.0949146	0.00167522	0.00300441	0.0001	0.0001	0.00399084	0.109136
711	2620	0.000515696	0.000251942	1.79827e-05	3.85503e-05	4.11305e-05	2.84715e-05	0.000846874	0.00115002		711	1660	2.41105e-06	0.000245091	1.7453e-06	4.87985e-06	3.71501e-06	7.67598e-06	7.18679e-06	0.000176077				711	2620	0.00457349	0.00930514	0.0001	0.0001	0.00123801	0.0001	0.00690693	0.0113755		711	1660	0.00427631	0.0837638	0.00123271	0.00242044	0.0001	0.0001	0.00494953	0.0926058
712	2621	0.000529516	0.000262944	1.79827e-05	3.74299e-05	4.11305e-05	3.35398e-05	0.000899272	0.00121481		712	1661	2.51578e-06	0.000239852	1.55891e-06	4.87985e-06	3.71501e-06	8.59371e-06	7.18679e-06	0.000165314				712	2621	0.00671259	0.00930514	0.0001	0.0001	0.00123801	0.0001	0.00690693	0.00968822		712	1661	0.00427631	0.0841513	0.00123271	0.00242044	0.0001	0.0001	0.00494953	0.0911276
713	2622	0.000529516	0.000271876	1.87638e-05	3.63224e-05	3.81808e-05	3.89253e-05	0.000932122	0.00125643		713	1662	2.41105e-06	0.000235951	1.55891e-06	5.19082e-06	4.45687e-06	7.67598e-06	7.57016e-06	0.000167251				713	2622	0.00610142	0.00660696	0.0001	0.0001	0.0001	0.0001	0.00495302	0.00648237		713	1662	0.00427631	0.0820485	0.00123271	0.00242044	0.0001	0.0001	0.00456605	0.0889337
714	2623	0.000536479	0.000265166	2.11838e-05	3.41464e-05	3.67381e-05	4.75761e-05	0.000978037	0.00128449		714	1663	2.51578e-06	0.000216824	1.55891e-06	5.50921e-06	4.07937e-06	8.59371e-06	7.57016e-06	0.000160509				714	2623	0.0068501	0.0083037	0.0001	0.0001	0.0001	0.0001	0.0134124	0.0230982		714	1663	0.00281783	0.0691609	0.00034769	0.00199574	0.0001	0.0001	0.00326765	0.0678455
715	2624	0.000556163	0.000271876	2.28599e-05	4.08295e-05	3.9645e-05	4.75761e-05	0.00102052	0.00130215		715	1664	2.10738e-06	0.00021183	1.55891e-06	5.50921e-06	4.07937e-06	6.79909e-06	6.44354e-06	0.000156705				715	2624	0.0104153	0.0130255	0.0001	0.0001	0.0001	0.0001	0.0297102	0.0267305		715	1664	0.00602648	0.0975918	0.00034769	0.00199574	0.00123801	0.0001	0.00395714	0.0892018
716	2625	0.000571821	0.000280924	2.37165e-05	4.55391e-05	4.11305e-05	4.75761e-05	0.00105501	0.00132346		716	1665	2.10738e-06	0.00020935	1.55891e-06	5.83493e-06	3.71501e-06	5.96415e-06	6.08384e-06	0.000156705				716	2625	0.00791965	0.0152359	0.0001	0.0001	0.00154751	0.000922377	0.0562614	0.0402154		716	1665	0.00569739	0.0750347	0.00034769	0.00163638	0.00123801	0.0001	0.00357366	0.0733299
717	2626	0.000615382	0.000304046	2.7264e-05	4.55391e-05	4.88725e-05	4.75761e-05	0.00117467	0.00143938		717	1666	2.00972e-06	0.000210588	1.7453e-06	5.19082e-06	3.71501e-06	5.96415e-06	6.08384e-06	0.000148277				717	2626	0.00178757	0.00607409	0.0001	0.0001	0.00154751	0.000922377	0.00649454	0.00714968		717	1666	0.00514014	0.0541818	0.0001	0.00130269	0.00123801	0.0001	0.00307417	0.0492043
718	2627	0.000599265	0.000297035	2.81807e-05	4.4343e-05	4.72827e-05	4.75761e-05	0.0011387	0.00139546		718	1667	1.81986e-06	0.000199544	1.7453e-06	5.19082e-06	3.36405e-06	5.96415e-06	5.38884e-06	0.000147352				718	2627	0.00570925	0.0133384	0.0001	0.0001	0.00361086	0.000922377	0.0141641	0.0286291		718	1667	0.00913313	0.0847786	0.0001	0.00130269	0.00123801	0.0001	0.00733504	0.0892319
719	2628	0.000615382	0.000297035	2.91091e-05	4.4343e-05	5.04826e-05	4.46177e-05	0.00112532	0.00142101		719	1668	1.63741e-06	0.000187546	1.05046e-06	4.87985e-06	2.70355e-06	5.96415e-06	5.38884e-06	0.000135529				719	2628	0.00998745	0.00752695	0.0001	0.0001	0.00361086	0.000922377	0.00604715	0.0171556		719	1668	0.000557248	0.0325518	0.0001	0.0001	0.00123801	0.0001	0.00176724	0.0352409
720	2629	0.000646609	0.000301702	2.81807e-05	4.67476e-05	5.04826e-05	4.17337e-05	0.00113423	0.00141004		720	1669	1.54902e-06	0.000174685	7.56353e-07	4.5764e-06	2.3947e-06	4.42524e-06	5.05374e-06	0.000134636				720	2629	0.0001	0.00174344	0.0001	0.0001	0.00206335	0.000922377	0.000766959	0.00993091		720	1669	0.000251663	0.0257232	0.0001	0.0001	0.0001	0.0001	0.000774706	0.0215205
721	2630	0.000667761	0.000315872	2.91091e-05	4.79684e-05	4.88725e-05	4.17337e-05	0.00114317	0.00140639		721	1670	1.46255e-06	0.000171239	5.01264e-07	4.5764e-06	2.10063e-06	4.42524e-06	5.38884e-06	0.000122372				721	2630	0.0001	0.0001	0.0001	0.0001	0.0001	0.0001	0.000766959	0.001157		721	1670	0.00346031	0.122107	0.0001	0.00116793	0.0001	0.0001	0.00520296	0.0926116
722	2631	0.000670804	0.000325458	3.00492e-05	4.79684e-05	4.72827e-05	4.46177e-05	0.00115214	0.00142468		722	1671	1.37803e-06	0.000154415	7.56353e-07	4.28059e-06	2.10063e-06	3.72423e-06	5.05374e-06	0.00010892				722	2631	0.0001	0.0001	0.0001	0.0001	0.0001	0.0001	0.00204522	0.00453158		722	1671	0.00488638	0.0941259	0.0001	0.00116793	0.0001	0.0001	0.00520296	0.0646572
723	2632	0.000679966	0.000323051	3.00492e-05	4.67476e-05	4.57135e-05	4.17337e-05	0.00115663	0.00140639		723	1672	1.37803e-06	0.000151132	7.56353e-07	3.44015e-06	2.10063e-06	3.72423e-06	4.72708e-06	0.000105653				723	2632	0.0001	0.0001	0.0001	0.0001	0.0001	0.0001	0.00204522	0.00284429		723	1672	0.00249562	0.0677522	0.0001	0.00116793	0.0001	0.0001	0.00328557	0.0466859
724	2633	0.000678435	0.000337598	3.00492e-05	4.4343e-05	5.04826e-05	3.89253e-05	0.00114765	0.00142835		724	1673	1.13639e-06	0.000141448	7.56353e-07	3.17609e-06	2.10063e-06	3.72423e-06	4.40897e-06	9.68691e-05				724	2633	0.0064173	0.00871719	0.0001	0.0001	0.0001	0.0001	0.0140289	0.0186861		724	1673	0.00249562	0.0605759	0.0001	0.00116793	0.0001	0.0001	0.00200731	0.0381825
725	2634	0.000690715	0.000344965	2.63591e-05	4.31593e-05	5.2113e-05	3.61935e-05	0.00116113	0.00145413		725	1674	9.13271e-07	0.000135131	6.23725e-07	2.43421e-06	1.55861e-06	2.46819e-06	3.50737e-06	8.16708e-05				725	2634	0.00356517	0.0001	0.0001	0.0001	0.0001	0.0001	0.00431413	0.00346832		725	1674	0.0001	0.0288701	0.0001	0.0001	0.0001	0.0001	0.00104862	0.0141946
726	2635	0.000709296	0.000332721	2.54662e-05	4.19881e-05	4.88725e-05	3.61935e-05	0.00113423	0.00144306		726	1675	7.75266e-07	0.000127905	8.98721e-07	2.9203e-06	1.55861e-06	1.91775e-06	3.2249e-06	7.94787e-05				726	2635	0.00142607	0.0001	0.0001	0.0001	0.0001	0.0001	0.000479351	0.00346832		726	1675	0.0001	0.0181619	0.0001	0.0001	0.0001	0.0001	0.000700003	0.00688303
727	2636	0.000721789	0.000335156	2.63591e-05	3.96835e-05	4.57135e-05	3.61935e-05	0.00114765	0.00143202		727	1676	7.75266e-07	0.000124855	8.98721e-07	2.9203e-06	1.31171e-06	1.91775e-06	2.68811e-06	7.51646e-05				727	2636	0.00142607	0.0001	0.0001	0.0001	0.0001	0.0001	0.000479351	0.00234346		727	1676	0.0001	0.0339687	0.0001	0.0001	0.0001	0.0001	0.000273916	0.0184932
728	2637	0.000721789	0.000330294	2.54662e-05	4.31593e-05	4.41649e-05	3.61935e-05	0.00109875	0.00145783		728	1677	7.75266e-07	0.000118842	8.98721e-07	3.17609e-06	1.55861e-06	2.46819e-06	2.68811e-06	6.88706e-05				728	2637	0.0001	0.0001	0.0001	0.0001	0.0001	0.0001	0.0081489	0.00847395		728	1677	0.0001	0.00309242	0.0001	0.0001	0.0001	0.0001	0.000273916	0.00735708
729	2638	0.000724926	0.000327873	2.54662e-05	4.19881e-05	4.41649e-05	3.35398e-05	0.0010637	0.00143202		729	1678	7.09601e-07	0.000115879	7.56353e-07	3.44015e-06	1.31171e-06	1.91775e-06	2.68811e-06	6.61424e-05				729	2638	0.0001	0.0001	0.0001	0.0001	0.0001	0.0001	0.000479351	0.00172479		729	1678	0.0001	0.00196975	0.0001	0.0001	0.0001	0.0001	0.000273916	0.00566979
730	2639	0.000710853	0.000313493	2.37165e-05	4.4343e-05	4.41649e-05	3.35398e-05	0.00101624	0.0014137		730	1679	6.4622e-07	0.00011392	7.56353e-07	2.9203e-06	1.0817e-06	1.91775e-06	3.2249e-06	6.08157e-05				730	2639	0.00399299	0.000871722	0.0001	0.0001	0.0001	0.000354763	0.00687064	0.00577428		730	1679	0.00285213	0.0109464	0.0001	0.0001	0.0001	0.0001	0.000273916	0.0171755
731	2640	0.000703081	0.00031112	2.20157e-05	4.19881e-05	4.88725e-05	3.09653e-05	0.000973828	0.00140639		731	1680	8.43169e-07	0.000132015	1.05046e-06	3.71234e-06	1.31171e-06	1.91775e-06	4.40897e-06	6.47944e-05				731	2640	0.0172165	0.0121314	0.0001	0.0001	0.0001	0.000354763	0.0180554	0.0241657		731	1680	0.00285213	0.0131257	0.0001	0.0001	0.0001	0.00230594	0.000273916	0.0146446
732	2641	0.000703081	0.000290088	1.95578e-05	4.19881e-05	4.72827e-05	2.37324e-05	0.000903353	0.00139183		732	1681	7.75266e-07	0.000136176	1.05046e-06	3.99253e-06	1.31171e-06	1.42292e-06	4.40897e-06	6.75011e-05				732	2641	0.0143644	0.0121314	0.0001	0.0001	0.0001	0.000354763	0.0198769	0.0233221		732	1681	0.00285213	0.0258646	0.0001	0.0001	0.0001	0.00230594	0.00155218	0.0195232
733	2642	0.000695342	0.000304046	1.87638e-05	4.19881e-05	4.88725e-05	2.606e-05	0.000791823	0.00135568		733	1682	7.09601e-07	0.000147876	1.05046e-06	3.71234e-06	1.55861e-06	1.91775e-06	5.05374e-06	6.81845e-05				733	2642	0.0193556	0.0140201	0.0001	0.00233585	0.0001	0.000354763	0.0252182	0.0359955		733	1682	0.000855643	0.0739256	0.0001	0.0001	0.0001	0.0001	0.00190079	0.0404429
734	2643	0.000663206	0.000290088	1.87638e-05	3.96835e-05	4.41649e-05	2.606e-05	0.000742003	0.00135568		734	1683	7.75266e-07	0.000158835	1.21126e-06	3.44015e-06	1.82177e-06	1.91775e-06	5.05374e-06	6.81845e-05				734	2643	0.0150774	0.00762754	0.0001	0.00233585	0.0001	0.000354763	0.00923999	0.0208099		734	1683	0.000855643	0.0684774	0.0001	0.0001	0.0001	0.0001	0.00190079	0.0360138
735	2644	0.000646609	0.000278652	1.72146e-05	3.63224e-05	4.41649e-05	2.37324e-05	0.000749585	0.00134849		735	1684	7.09601e-07	0.000164428	1.55891e-06	3.71234e-06	2.10063e-06	1.91775e-06	5.05374e-06	7.02507e-05				735	2644	0.000388931	0.00348688	0.0001	0.0001	0.0001	0.000354763	0.00828129	0.00410574		735	1684	0.000855643	0.0136197	0.0001	0.0001	0.0001	0.0001	0.00034862	0.00978251
736	2645	0.000628691	0.000251942	1.49894e-05	3.63224e-05	4.26372e-05	1.93358e-05	0.000693452	0.00130215		736	1685	8.43169e-07	0.000178157	1.7453e-06	3.99253e-06	2.10063e-06	1.91775e-06	5.05374e-06	7.65922e-05				736	2645	0.000777858	0.00348688	0.0001	0.0001	0.0001	0.000354763	0.00316826	0.00644384		736	1685	0.00210345	0.0332625	0.000608454	0.000934344	0.0001	0.0001	0.00226601	0.0176484
737	2646	0.000640615	0.000258521	1.2886e-05	3.85503e-05	4.72827e-05	1.7271e-05	0.000726928	0.00133416		737	1686	8.43169e-07	0.000189922	1.93976e-06	4.5764e-06	3.02679e-06	2.46819e-06	6.08384e-06	0.000100029				737	2646	0.000777858	0.00276044	0.0001	0.0001	0.0001	0.000354763	0.00220957	0.00306926		737	1686	0.00210345	0.0338851	0.000608454	0.000934344	0.0001	0.0001	0.00226601	0.0176484
738	2647	0.000637626	0.000254127	1.64596e-05	3.96835e-05	4.57135e-05	1.7271e-05	0.000719436	0.00133416		738	1687	8.43169e-07	0.000205651	2.35223e-06	4.87985e-06	4.07937e-06	1.91775e-06	6.81122e-06	0.000120657				738	2647	0.000777858	0.00276044	0.0001	0.0001	0.0001	0.000354763	0.00220957	0.00306926		738	1687	0.00210345	0.0354833	0.000608454	0.000934344	0.0001	0.0001	0.00226601	0.0177609
739	2648	0.000622762	0.000254127	2.03645e-05	3.74299e-05	4.41649e-05	1.34193e-05	0.000697141	0.00130569		739	1688	9.85531e-07	0.000215571	2.14214e-06	6.16788e-06	3.36405e-06	3.07118e-06	8.35993e-06	0.000131086				739	2648	0.000777858	0.000435863	0.0001	0.0001	0.0001	0.000354763	0.000931307	0.000819544		739	1688	0.00210345	0.0602619	0.000608454	0.000934344	0.0001	0.0001	0.00303296	0.0301665
740	2649	0.000587649	0.000234722	2.11838e-05	3.74299e-05	4.11305e-05	1.52979e-05	0.000639033	0.00122171		740	1689	1.13639e-06	0.000230789	2.5699e-06	6.85514e-06	3.02679e-06	3.07118e-06	1.00294e-05	0.000150134				740	2649	0.000777858	0.000435863	0.0001	0.0001	0.0001	0.000354763	0.000383481	0.000819544		740	1689	0.003173	0.0509221	0.000608454	0.000934344	0.0001	0.0001	0.00303296	0.0297447
741	2650	0.000568962	0.000241124	2.11838e-05	3.41464e-05	3.9645e-05	1.16379e-05	0.000635467	0.00116354		741	1690	1.05991e-06	0.000224399	2.5699e-06	6.50798e-06	3.02679e-06	3.72423e-06	9.60095e-06	0.00015576				741	2650	0.000777858	0.000435863	0.0001	0.0001	0.0001	0.000354763	0.000383481	0.000819544		741	1690	0.00459906	0.0667841	0.000608454	0.0001	0.0001	0.0001	0.00303296	0.0473917
742	2651	0.000540673	0.000241124	2.20157e-05	2.89385e-05	4.26372e-05	1.16379e-05	0.000660593	0.00112984		742	1691	1.13639e-06	0.000226947	2.795e-06	6.85514e-06	2.3947e-06	3.07118e-06	9.60095e-06	0.000158603				742	2651	0.000388931	0.000435863	0.0001	0.0001	0.0001	0.000354763	0.0001	0.00419412		742	1691	0.00706412	0.109709	0.000608454	0.0001	0.0001	0.0001	0.00768948	0.0982859
743	2652	0.00052674	0.000234722	2.20157e-05	2.79375e-05	4.41649e-05	1.34193e-05	0.000649778	0.00111981		743	1692	1.21492e-06	0.000238549	2.795e-06	6.85514e-06	2.3947e-06	2.46819e-06	9.60095e-06	0.000171152				743	2652	0.000388931	0.0001	0.0001	0.0001	0.0001	0.0001	0.0001	0.0001		743	1692	0.00620848	0.100636	0.000608454	0.0001	0.0001	0.0001	0.0038547	0.079203
744	2653	0.000576121	0.000249763	2.28599e-05	2.69502e-05	4.72827e-05	2.14903e-05	0.000697141	0.00120105		744	1693	1.21492e-06	0.000235951	2.795e-06	6.85514e-06	2.3947e-06	3.07118e-06	9.60095e-06	0.000172132				744	2653	0.000388931	0.0001	0.0001	0.0001	0.0001	0.0001	0.0001	0.0001		744	1693	0.00446155	0.0759394	0.00158197	0.0001	0.0001	0.0001	0.00328695	0.0583334
745	2654	0.000567534	0.000256321	2.37165e-05	2.50175e-05	4.57135e-05	2.14903e-05	0.000671477	0.00120448		745	1694	1.29547e-06	0.000241157	2.795e-06	6.85514e-06	2.70355e-06	2.46819e-06	7.96124e-06	0.000178062				745	2654	0.000816751	0.0001	0.0001	0.0001	0.0001	0.0001	0.000766959	0.00134983		745	1694	0.00446155	0.082583	0.00158197	0.0001	0.0001	0.0001	0.00328695	0.0515881
746	2655	0.000537876	0.000245429	2.54662e-05	2.50175e-05	4.41649e-05	2.14903e-05	0.000628358	0.00111981		746	1695	1.05991e-06	0.000225671	2.5699e-06	7.57032e-06	2.70355e-06	2.46819e-06	8.35993e-06	0.000175087				746	2655	0.000816751	0.0001	0.0001	0.0001	0.0001	0.0001	0.000766959	0.00134983		746	1695	0.00446155	0.0599327	0.00158197	0.0001	0.0001	0.0001	0.00328695	0.0464379
747	2656	0.000540673	0.000265166	2.45853e-05	2.40722e-05	4.72827e-05	2.37324e-05	0.000639033	0.0011332		747	1696	1.13639e-06	0.000233364	2.795e-06	7.57032e-06	2.70355e-06	3.07118e-06	7.96124e-06	0.000176077				747	2656	0.00413559	0.0172891	0.0001	0.00155724	0.00275113	0.000384327	0.0250293	0.0219348		747	1696	0.00303549	0.0355972	0.00158197	0.0001	0.0001	0.0001	0.00328695	0.0327855
748	2657	0.000553334	0.000280924	2.28599e-05	2.59769e-05	4.57135e-05	2.606e-05	0.000631908	0.00117033		748	1697	1.13639e-06	0.000239852	2.5699e-06	7.20928e-06	2.70355e-06	2.46819e-06	8.35993e-06	0.0001741				748	2657	0.0141181	0.0376622	0.0001	0.00155724	0.00275113	0.00192161	0.0713114	0.0470206		748	1697	0.00303549	0.0352703	0.00219042	0.0001	0.0001	0.0001	0.00328695	0.0428624
749	2658	0.000554747	0.000274127	2.03645e-05	2.50175e-05	4.88725e-05	2.606e-05	0.000678771	0.00118053		749	1698	1.05991e-06	0.000237249	2.35223e-06	7.20928e-06	2.70355e-06	2.46819e-06	8.35993e-06	0.000175087				749	2658	0.0469176	0.0471058	0.0001	0.00155724	0.00275113	0.00192161	0.125674	0.100058		749	1698	0.00328309	0.0566275	0.00191228	0.0046717	0.00123801	0.000288246	0.00273913	0.0589666
750	2659	0.000563259	0.000267395	2.03645e-05	2.40722e-05	4.72827e-05	2.84715e-05	0.000711974	0.00117713		750	1699	1.13639e-06	0.000241157	2.14214e-06	7.20928e-06	2.70355e-06	2.46819e-06	8.35993e-06	0.000175087				750	2659	0.0161145	0.0237631	0.0001	0.00233585	0.000687787	0.00192161	0.0474125	0.0535367		750	1699	0.0171635	0.195362	0.00281641	0.00327019	0.00345611	0.00105689	0.0140304	0.279389
751	2660	0.00055051	0.000280924	2.03645e-05	2.40722e-05	4.41649e-05	3.35398e-05	0.000704542	0.00117713		751	1700	1.13639e-06	0.000250375	2.14214e-06	7.20928e-06	2.70355e-06	2.46819e-06	8.35993e-06	0.000176077				751	2660	0.0177596	0.0328435	0.0001	0.00525567	0.000687787	0.000384327	0.068344	0.0625959		751	1700	0.0321359	0.323724	0.00598853	0.0126844	0.00345611	0.0036517	0.01998	0.511835
752	2661	0.000551921	0.000278652	1.72146e-05	2.31411e-05	3.81808e-05	3.35398e-05	0.000742003	0.00116693		752	1701	1.29547e-06	0.000250375	2.14214e-06	7.57032e-06	2.70355e-06	2.46819e-06	9.17987e-06	0.000181056				752	2661	0.014663	0.00937978	0.0001	0.0035872	0.000687787	0.000384327	0.0446049	0.0301381		752	1701	0.0338472	0.298804	0.00538008	0.00801268	0.00345611	0.0036517	0.0151865	0.488221
753	2662	0.00055051	0.000265166	1.72146e-05	2.31411e-05	3.9645e-05	3.61935e-05	0.000772512	0.00118736		753	1702	1.21492e-06	0.000245091	1.7453e-06	6.85514e-06	3.02679e-06	2.46819e-06	9.17987e-06	0.000182058				753	2662	0.00895875	0.00720048	0.0001	0.0035872	0.000687787	0.000384327	0.0176337	0.0156837		753	1702	0.0338472	0.294847	0.00538008	0.00801268	0.00345611	0.0036517	0.0151865	0.485327
754	2663	0.000533689	0.000260729	2.03645e-05	2.13222e-05	3.9645e-05	3.61935e-05	0.000811319	0.00119078		754	1703	1.05991e-06	0.000245091	1.7453e-06	6.16788e-06	2.70355e-06	2.46819e-06	9.17987e-06	0.0001741				754	2663	0.00895875	0.00720048	0.0001	0.0035872	0.000687787	0.000384327	0.0143102	0.012759		754	1703	0.030282	0.270685	0.00538008	0.00801268	0.0022181	0.0036517	0.0123104	0.468672
755	2664	0.000510208	0.000236849	1.87638e-05	2.22244e-05	3.81808e-05	3.35398e-05	0.000811319	0.00122171		755	1704	9.85531e-07	0.000245091	1.55891e-06	6.16788e-06	2.70355e-06	2.46819e-06	9.17987e-06	0.000168223				755	2664	0.0143065	0.00533511	0.000486765	0.00125135	0.000687787	0.000384327	0.0258054	0.0219106		755	1704	0.034275	0.251406	0.00538008	0.00591041	0.0022181	0.0036517	0.0113517	0.438115
756	2665	0.000489833	0.000247592	1.87638e-05	2.22244e-05	3.9645e-05	3.61935e-05	0.000838921	0.00125295		756	1705	9.85531e-07	0.000241157	1.21126e-06	6.16788e-06	2.70355e-06	1.91775e-06	8.76617e-06	0.000166281				756	2665	0.028068	0.0179024	0.000486765	0.00397651	0.0001	0.000960809	0.0292749	0.037403		756	1705	0.00766872	0.10021	0.00212922	0.00170588	0.00118643	0.00196068	0.00436694	0.187067
757	2666	0.00046449	0.000230492	2.03645e-05	2.31411e-05	3.81808e-05	3.61935e-05	0.000799599	0.00116354		757	1706	9.85531e-07	0.000239852	1.21126e-06	5.83493e-06	2.3947e-06	2.46819e-06	7.96124e-06	0.000160509				757	2666	0.0230768	0.027346	0.000486765	0.00397651	0.0001	0.000960809	0.0322149	0.0405365		757	1706	0.0114885	0.174393	0.00212922	0.00170588	0.00785262	0.00196068	0.0063499	0.269324
758	2667	0.000473766	0.000236849	2.03645e-05	2.22244e-05	3.81808e-05	3.35398e-05	0.000827048	0.00117033		758	1707	9.85531e-07	0.000221863	7.56353e-07	5.19082e-06	2.70355e-06	2.46819e-06	7.18679e-06	0.000153876				758	2667	0.0486102	0.0308897	0.000486765	0.00397651	0.0001	0.00326674	0.0677896	0.0720163		758	1707	0.00843269	0.122323	0.00143385	0.00170588	0.000888831	0.00110419	0.00443251	0.173815
759	2668	0.000460537	0.000245429	1.95578e-05	2.22244e-05	3.53172e-05	3.35398e-05	0.000842894	0.00119078		759	1708	7.75266e-07	0.000213074	6.23725e-07	4.5764e-06	1.82177e-06	2.46819e-06	6.44354e-06	0.000143673				759	2668	0.0280341	0.0122116	0.000486765	0.00175189	0.00619004	0.00288242	0.0336543	0.0493088		759	1708	0.00767212	0.104331	0.00143385	0.00170588	0.000888831	0.00110419	0.00395317	0.144372
760	2669	0.000455286	0.000251942	1.95578e-05	2.13222e-05	3.53172e-05	3.35398e-05	0.000838921	0.00117713		760	1709	8.43169e-07	0.000204424	7.56353e-07	4.28059e-06	1.82177e-06	2.46819e-06	7.18679e-06	0.000138223				760	2669	0.0045753	0.00531047	0.000486765	0.000583967	0.0001	0.000576487	0.018241	0.0132008		760	1709	0.00852776	0.104331	0.00143385	0.00170588	0.000888831	0.00110419	0.00395317	0.143248
761	2670	0.000457909	0.000258521	1.95578e-05	2.22244e-05	3.53172e-05	3.35398e-05	0.000846874	0.0011942		761	1710	8.43169e-07	0.0002032	7.56353e-07	4.28059e-06	1.55861e-06	2.46819e-06	6.44354e-06	0.000143673				761	2670	0.0236133	0.0166149	0.000486765	0.000583967	0.0001	0.000576487	0.0656546	0.0596301		761	1710	0.00852776	0.10634	0.00143385	0.00123871	0.000888831	0.00110419	0.00491186	0.13802
762	2671	0.000444855	0.000249763	1.72146e-05	2.31411e-05	3.53172e-05	3.09653e-05	0.000827048	0.0011942		762	1711	8.43169e-07	0.000204424	1.05046e-06	4.5764e-06	1.55861e-06	2.46819e-06	5.38884e-06	0.000141847				762	2671	0.0141062	0.0139582	0.00083445	0.000583967	0.0001	0.000576487	0.0316955	0.0454287		762	1711	0.00342783	0.0623856	0.00143385	0.000389313	0.000888831	0.00110419	0.00574273	0.0818186
763	2672	0.000433233	0.000236849	1.87638e-05	2.50175e-05	3.25412e-05	3.61935e-05	0.000819168	0.00117713		763	1712	9.13271e-07	0.000208114	1.05046e-06	4.28059e-06	1.55861e-06	2.46819e-06	5.05374e-06	0.000135529				763	2672	0.00982797	0.0139582	0.00083445	0.000583967	0.0001	0.000576487	0.0260346	0.0251813		763	1712	0.00312224	0.0565521	0.00105942	0.0001	0.000888831	0.00110419	0.00574273	0.0702294
764	2673	0.000424276	0.000230492	2.11838e-05	3.20231e-05	3.39182e-05	3.35398e-05	0.000866882	0.00121136		764	1713	9.13271e-07	0.000205651	1.05046e-06	4.5764e-06	1.55861e-06	2.46819e-06	5.05374e-06	0.000134636				764	2673	0.00412371	0.00742032	0.00083445	0.000583967	0.0001	0.0001	0.0199629	0.0169537		764	1713	0.00251107	0.0508187	0.00105942	0.0001	0.000888831	0.000749432	0.00327752	0.0580107
765	2674	0.000390416	0.000215922	1.95578e-05	3.09814e-05	3.25412e-05	3.35398e-05	0.00081524	0.00114664		765	1714	8.43169e-07	0.000206881	8.98721e-07	4.28059e-06	1.55861e-06	2.46819e-06	4.72708e-06	0.000130204				765	2674	0.00626281	0.00681496	0.00034769	0.000583967	0.0001	0.0001	0.0149107	0.0134936		765	1714	0.00137022	0.0470879	0.00105942	0.0001	0.000476162	0.000461191	0.001771	0.0426213
766	2675	0.000379374	0.000232603	2.03645e-05	3.09814e-05	2.98545e-05	3.09653e-05	0.000799599	0.00116015		766	1715	7.09601e-07	0.0002032	1.05046e-06	4.28059e-06	1.55861e-06	2.46819e-06	4.72708e-06	0.000132856				766	2675	0.0179501	0.014076	0.00034769	0.000583967	0.00077376	0.0001	0.0269848	0.0351666		766	1715	0.00279628	0.0885962	0.00105942	0.000934344	0.000476162	0.000461191	0.00528621	0.0645364
767	2676	0.000387952	0.000232603	2.03645e-05	2.89385e-05	2.98545e-05	3.09653e-05	0.000799599	0.00114664		767	1716	6.4622e-07	0.000210588	1.05046e-06	3.71234e-06	1.31171e-06	1.91775e-06	5.05374e-06	0.000123232				767	2676	0.0190688	0.0358171	0.00222519	0.00183531	0.00077376	0.00131768	0.0664676	0.0956716		767	1716	0.00279628	0.109638	0.000773094	0.000934344	0.000476162	0.00138356	0.00528621	0.0678655
768	2677	0.000376937	0.000243273	2.03645e-05	2.89385e-05	2.85451e-05	2.84715e-05	0.000807405	0.00113655		768	1717	5.85171e-07	0.000205651	8.98721e-07	3.17609e-06	1.31171e-06	1.91775e-06	4.09956e-06	0.000117256				768	2677	0.0169297	0.0314585	0.00222519	0.00183531	0.00077376	0.00131768	0.0664676	0.0979725		768	1717	0.00314861	0.0424814	0.000486765	0.000934344	0.000476162	0.000922377	0.00191739	0.0457282
769	2678	0.000392886	0.000236849	2.03645e-05	2.69502e-05	2.59955e-05	3.35398e-05	0.000749585	0.00115677		769	1718	6.4622e-07	0.000198331	8.98721e-07	3.17609e-06	1.0817e-06	1.91775e-06	4.40897e-06	0.000106466				769	2678	0.0175715	0.0314585	0.00222519	0.00183531	0.00077376	0.00131768	0.0650296	0.101106		769	1718	0.00243557	0.128489	0.00535436	0.000934344	0.000476162	0.000922377	0.00827673	0.0773555
770	2679	0.000411608	0.000236849	2.37165e-05	2.69502e-05	2.59955e-05	3.35398e-05	0.000753388	0.00115677		770	1719	6.4622e-07	0.000172385	5.01264e-07	2.43421e-06	6.75451e-07	9.87527e-07	4.09956e-06	9.06689e-05				770	2679	0.0205662	0.0293518	0.00222519	0.00183531	0.00077376	0.00131768	0.0675737	0.108858		770	1719	0.00221041	0.0873431	0.000243385	0.000934344	0.0001	0.000922377	0.00859629	0.0533031
771	2680	0.000440968	0.000256321	2.37165e-05	2.69502e-05	2.11797e-05	3.09653e-05	0.000753388	0.00119762		771	1720	7.09601e-07	0.000172385	5.01264e-07	1.98326e-06	6.75451e-07	9.87527e-07	4.40897e-06	8.53755e-05				771	2680	0.0143866	0.0188647	0.00222519	0.00066739	0.00077376	0.00131768	0.032116	0.0566601		771	1720	0.00221041	0.0840742	0.0001	0.0001	0.0001	0.000922377	0.0124311	0.0623823
772	2681	0.000450059	0.000258521	2.37165e-05	2.89385e-05	2.23476e-05	3.09653e-05	0.00074579	0.00116015		772	1721	8.43169e-07	0.000165556	3.89476e-07	1.98326e-06	5.01167e-07	9.87527e-07	4.40897e-06	7.94787e-05				772	2681	0.0547442	0.060209	0.00465899	0.00300324	0.00386878	0.00592954	0.0887124	0.146114		772	1721	0.00620339	0.102643	0.0001	0.0001	0.0001	0.0001	0.00731804	0.0919098
773	2682	0.000443558	0.000276386	2.54662e-05	3.30781e-05	2.00364e-05	3.61935e-05	0.000715701	0.00116015		773	1722	9.85531e-07	0.000171239	6.23725e-07	2.43421e-06	3.47816e-07	6.16647e-07	4.09956e-06	7.58771e-05				773	2682	0.059165	0.0681998	0.00465899	0.00300324	0.00386878	0.00592954	0.081682	0.141694		773	1722	0.0001	0.0393764	0.0001	0.0001	0.0001	0.0001	0.00699847	0.0486851
774	2683	0.000447454	0.000287786	2.28599e-05	3.41464e-05	1.89179e-05	3.89253e-05	0.000723178	0.00115002		774	1723	1.05991e-06	0.000181656	7.56353e-07	2.43421e-06	3.47816e-07	6.16647e-07	4.40897e-06	7.65922e-05				774	2683	0.0104445	0.00983644	0.00083445	0.0001	0.0001	0.0001	0.0225069	0.0245818		774	1723	0.0001	0.0146029	0.0001	0.0001	0.0001	0.0001	0.000479351	0.0169664
775	2684	0.000453977	0.000304046	2.20157e-05	3.52278e-05	1.78246e-05	3.61935e-05	0.00074579	0.00118394		775	1724	9.13271e-07	0.000172385	7.56353e-07	2.43421e-06	3.47816e-07	3.17536e-07	4.40897e-06	7.30428e-05				775	2684	0.0167192	0.0101997	0.00083445	0.0001	0.0001	0.00461187	0.03007	0.0276752		775	1724	0.0001	0.0140581	0.0001	0.0001	0.0001	0.0001	0.000479351	0.00917276
776	2685	0.000493882	0.000327873	2.11838e-05	3.52278e-05	2.11797e-05	2.84715e-05	0.000811319	0.0012425		776	1725	1.05991e-06	0.000182828	7.56353e-07	2.20425e-06	2.17189e-07	3.17536e-07	3.50737e-06	7.44547e-05				776	2685	0.0167192	0.0101997	0.000486765	0.0001	0.0001	0.00461187	0.03007	0.0276752		776	1725	0.0001	0.0112562	0.0001	0.0001	0.0001	0.0001	0.000479351	0.0125473
777	2686	0.00047643	0.000320651	2.20157e-05	3.41464e-05	1.89179e-05	2.84715e-05	0.00076484	0.00117033		777	1726	1.29547e-06	0.00019471	7.56353e-07	2.43421e-06	2.17189e-07	1.02103e-07	3.50737e-06	7.37475e-05				777	2686	0.0286334	0.0171888	0.0001	0.0001	0.00206335	0.00115297	0.019504	0.0294918		777	1726	0.0001	0.00443761	0.0001	0.0001	0.0001	0.0001	0.000766959	0.00178618
778	2687	0.00050202	0.000342502	2.03645e-05	3.63224e-05	2.23476e-05	2.606e-05	0.000780214	0.0011942		778	1727	1.29547e-06	0.000201978	8.98721e-07	2.43421e-06	1.11839e-07	1.02103e-07	4.09956e-06	8.16708e-05				778	2687	0.0149431	0.0105849	0.0001	0.0001	0.00206335	0.00115297	0.00965975	0.0214899		778	1727	0.0001	0.00371117	0.0001	0.000467175	0.00077376	0.0001	0.00124631	0.00974456
779	2688	0.000523971	0.000344965	2.03645e-05	3.96835e-05	2.23476e-05	2.84715e-05	0.000791823	0.00121136		779	1728	1.37803e-06	0.00021183	1.05046e-06	3.44015e-06	1.11839e-07	1e-08	4.09956e-06	8.46294e-05				779	2688	0.0103084	0.00996223	0.0001	0.0001	0.00206335	0.00115297	0.011988	0.0185141		779	1728	0.0001	0.00308852	0.0001	0.000467175	0.00077376	0.0001	0.00124631	0.00225374
780	2689	0.000537876	0.000357379	2.11838e-05	4.08295e-05	2.23476e-05	2.84715e-05	0.000784077	0.00120105		780	1729	1.37803e-06	0.000214321	1.05046e-06	3.99253e-06	1.11839e-07	1.02103e-07	4.40897e-06	8.61241e-05				780	2689	0.00460416	0.00308907	0.0001	0.0001	0.0001	0.00115297	0.00146696	0.00551481		780	1729	0.0001	0.00454138	0.0001	0.000467175	0.00077376	0.0001	0.00124631	0.00501768
781	2690	0.000571821	0.000377596	2.11838e-05	4.19881e-05	2.23476e-05	2.84715e-05	0.000784077	0.00128097		781	1730	1.21492e-06	0.000224399	1.05046e-06	3.17609e-06	2.17189e-07	3.17536e-07	6.08384e-06	8.76289e-05				781	2690	0.00720163	0.0105315	0.0001	0.0001	0.0001	0.000922377	0.00376782	0.0234791		781	1730	0.000855643	0.015803	0.0001	0.0016351	0.00077376	0.0001	0.00316369	0.00911684
782	2691	0.000587649	0.000375045	1.87638e-05	3.96835e-05	2.11797e-05	2.84715e-05	0.000807405	0.00130569		782	1731	1.29547e-06	0.000225671	7.56353e-07	3.44015e-06	2.17189e-07	3.17536e-07	5.38884e-06	9.14352e-05				782	2691	0.00909966	0.00875697	0.0001	0.0001	0.0001	0.00619308	0.0183019	0.0412412		782	1731	0.000855643	0.0155305	0.0001	0.0016351	0.00077376	0.0001	0.00239674	0.00911684
783	2692	0.00061391	0.000387866	2.03645e-05	4.19881e-05	2.00364e-05	3.09653e-05	0.000850861	0.00136648		783	1732	1.21492e-06	0.000239852	7.56353e-07	3.44015e-06	2.17189e-07	3.17536e-07	5.73224e-06	9.45254e-05				783	2692	0.0119518	0.0102098	0.0001	0.0001	0.0001	0.00158121	0.0119106	0.0298319		783	1732	0.000855643	0.00744782	0.0001	0.0016351	0.00077376	0.0001	0.000479351	0.00664215
784	2693	0.00060657	0.000369964	1.95578e-05	4.08295e-05	2.00364e-05	2.84715e-05	0.00081524	0.00131279		784	1733	1.21492e-06	0.000258382	8.98721e-07	3.71234e-06	1.11839e-07	3.17536e-07	5.73224e-06	0.000102424				784	2693	0.0308641	0.0352334	0.000973524	0.00700755	0.00309502	0.00388715	0.0856416	0.0815968		784	1733	0.00513384	0.0715554	0.0001	0.0016351	0.00077376	0.0001	0.00463369	0.0740634
785	2694	0.000619806	0.000362393	1.72146e-05	4.08295e-05	2.47557e-05	2.606e-05	0.000819168	0.0013199		785	1734	1.46255e-06	0.00026921	8.98721e-07	3.71234e-06	2.17189e-07	3.17536e-07	6.81122e-06	0.000104842				785	2694	0.0394205	0.0221576	0.000973524	0.00700755	0.00309502	0.00388715	0.0827655	0.077941		785	1734	0.00513384	0.0590245	0.0001	0.000467175	0.00077376	0.0001	0.00846847	0.0657957
786	2695	0.00061391	0.000372501	1.79827e-05	4.55391e-05	2.59955e-05	2.84715e-05	0.000827048	0.00129154		786	1735	1.54902e-06	0.000270576	7.56353e-07	3.44015e-06	2.17189e-07	3.17536e-07	6.81122e-06	0.000104842				786	2695	0.0119688	0.00586827	0.000973524	0.0001	0.0001	0.000658842	0.0148368	0.0278687		786	1735	0.0021391	0.0181506	0.0001	0.000467175	0.0001	0.0001	0.00223696	0.0228542
787	2696	0.00061097	0.000367433	1.79827e-05	4.92013e-05	2.47557e-05	2.606e-05	0.000862866	0.00125295		787	1736	1.37803e-06	0.000271944	7.56353e-07	3.71234e-06	3.47816e-07	3.17536e-07	6.44354e-06	0.000101623				787	2696	0.0241616	0.0241743	0.00502986	0.0001	0.00309502	0.00189416	0.0552405	0.0907082		787	1736	0.00356517	0.228235	0.0001	0.00358164	0.0001	0.00461187	0.0156587	0.157927
788	2697	0.000628691	0.000357379	1.72146e-05	4.79684e-05	2.59955e-05	2.606e-05	0.000923867	0.00122516		788	1737	1.46255e-06	0.00029987	7.56353e-07	3.17609e-06	3.47816e-07	6.16647e-07	7.18679e-06	0.00010892				788	2697	0.0241616	0.022462	0.00502986	0.0001	0.00309502	0.00189416	0.0514057	0.0902261		788	1737	0.00142607	0.0391029	0.0001	0.00311447	0.0001	0.0001	0.00511304	0.0468468
789	2698	0.00061097	0.000347434	1.57178e-05	4.4343e-05	2.47557e-05	2.84715e-05	0.000927991	0.00120105		789	1738	1.29547e-06	0.00029987	7.56353e-07	3.17609e-06	5.01167e-07	6.16647e-07	7.57016e-06	0.000108099				789	2698	0.0163183	0.0210887	0.00649013	0.0001	0.0001	0.00123532	0.0614674	0.0514785		789	1738	0.00142607	0.0369236	0.0001	0.00311447	0.0001	0.0001	0.00319565	0.0400976
790	2699	0.000590545	0.000340047	1.57178e-05	4.55391e-05	2.47557e-05	2.84715e-05	0.000911537	0.00118394		790	1739	1.21492e-06	0.00030415	7.56353e-07	3.17609e-06	5.01167e-07	6.16647e-07	7.18679e-06	0.000106466				790	2699	0.011327	0.00752868	0.0001	0.0001	0.0001	0.00123532	0.0356359	0.0207056		790	1739	0.0021391	0.0856188	0.0001	0.00233585	0.0001	0.00230594	0.00460174	0.0828516
791	2700	0.000587649	0.000342502	1.57178e-05	4.55391e-05	2.35397e-05	2.37324e-05	0.000870905	0.00118394		791	1740	1.21492e-06	0.000302721	6.23725e-07	3.17609e-06	6.75451e-07	6.16647e-07	6.44354e-06	0.000105653				791	2700	0.00227831	0.00254744	0.0001	0.0001	0.0001	0.00123532	0.00717337	0.0027105		791	1740	0.0021391	0.0796287	0.0001	0.0046717	0.0001	0.00230594	0.00843651	0.0888333
792	2701	0.000573253	0.000340047	1.72146e-05	4.67476e-05	2.35397e-05	2.14903e-05	0.000883019	0.0011942		792	1741	1.21492e-06	0.000305582	6.23725e-07	2.9203e-06	6.75451e-07	6.16647e-07	5.73224e-06	0.000101623				792	2701	0.00227831	0.00167572	0.0001	0.0001	0.0001	0.00123532	0.0038499	0.0027105		792	1741	0.0001	0.0589287	0.0001	0.00233585	0.0001	0.0001	0.00153391	0.0574456
793	2702	0.000570391	0.000347434	1.79827e-05	4.55391e-05	2.47557e-05	1.93358e-05	0.000883019	0.00120448		793	1742	1.21492e-06	0.00030415	6.23725e-07	2.9203e-06	6.75451e-07	6.16647e-07	5.38884e-06	0.000100029				793	2702	0.00304752	0.00538052	0.0001	0.0001	0.0001	0.00123532	0.0107221	0.0198021		793	1742	0.000855643	0.049485	0.0001	0.0001	0.0001	0.0001	0.00153391	0.043666
794	2703	0.000553334	0.000340047	1.72146e-05	4.4343e-05	2.35397e-05	1.93358e-05	0.000911537	0.00125993		794	1743	1.29547e-06	0.0002942	3.89476e-07	2.43421e-06	6.75451e-07	6.16647e-07	5.73224e-06	9.8444e-05				794	2703	0.00383186	0.00794033	0.000695376	0.0001	0.0001	0.000576487	0.00688733	0.0105783		794	1743	0.000855643	0.0469425	0.0001	0.0001	0.0001	0.0001	0.00153391	0.0425412
795	2704	0.000566108	0.000342502	1.49894e-05	4.31593e-05	2.47557e-05	1.93358e-05	0.000927991	0.00124946		795	1744	1.46255e-06	0.000287172	3.89476e-07	2.67296e-06	8.69319e-07	6.16647e-07	5.05374e-06	9.60854e-05				795	2704	0.00525793	0.00794033	0.000695376	0.0001	0.0001	0.0001	0.00640798	0.0105783		795	1744	0.00228171	0.041349	0.0001	0.0001	0.0001	0.0001	0.00281217	0.0380699
796	2705	0.000576121	0.000344965	1.57178e-05	4.31593e-05	2.72587e-05	1.7271e-05	0.000903353	0.00124946		796	1745	1.54902e-06	0.000292789	5.01264e-07	2.20425e-06	8.69319e-07	6.16647e-07	5.05374e-06	9.8444e-05				796	2705	0.01221	0.0162305	0.000695376	0.0001	0.0001	0.000658842	0.0248788	0.018281		796	1745	0.00834249	0.200418	0.0001	0.0001	0.00309502	0.0001	0.0153817	0.179488
797	2706	0.000573253	0.000323051	1.79827e-05	4.19881e-05	2.98545e-05	1.52979e-05	0.000927991	0.00122862		797	1746	1.63741e-06	0.000302721	3.89476e-07	2.20425e-06	1.0817e-06	9.87527e-07	4.72708e-06	0.000100029				797	2706	0.0154662	0.0118566	0.000695376	0.0001	0.0001	0.000658842	0.0206865	0.0403417		797	1746	0.00834249	0.19313	0.0001	0.0001	0.00309502	0.0001	0.0146148	0.172064
798	2707	0.000542074	0.000320651	2.11838e-05	3.85503e-05	2.47557e-05	1.34193e-05	0.00096543	0.00122171		798	1747	1.54902e-06	0.000291381	3.89476e-07	2.20425e-06	1.0817e-06	9.87527e-07	4.72708e-06	9.76553e-05				798	2707	0.00248898	0.00517685	0.000695376	0.0001	0.0001	0.000658842	0.0116109	0.0236375		798	1747	0.00392168	0.165221	0.0001	0.0001	0.0001	0.000307462	0.0114191	0.157146
799	2708	0.000544881	0.000318258	1.87638e-05	3.85503e-05	2.47557e-05	1.34193e-05	0.000973828	0.00121825		799	1748	1.37803e-06	0.000291381	5.01264e-07	1.77147e-06	1.31171e-06	9.87527e-07	4.72708e-06	9.76553e-05				799	2708	0.00676718	0.0142572	0.00556297	0.0001	0.0001	0.000658842	0.0203761	0.0330301		799	1748	0.00901477	0.221101	0.00340732	0.0046717	0.0001	0.00491932	0.0237634	0.163684
800	2709	0.000546286	0.000308755	2.11838e-05	3.63224e-05	2.59955e-05	1.34193e-05	0.000961241	0.00123555		800	1749	1.37803e-06	0.000292789	2.00557e-07	1.77147e-06	1.31171e-06	9.87527e-07	4.72708e-06	0.000101623				800	2709	0.00676718	0.0142572	0.000695376	0.0001	0.0001	0.000658842	0.0203761	0.0293487		800	1749	0.00366703	0.0672495	0.00340732	0.0001	0.0001	0.000307462	0.00765738	0.047262
801	2710	0.000551921	0.000330294	2.20157e-05	3.96835e-05	2.72587e-05	1.93358e-05	0.000986477	0.00125643		801	1750	1.46255e-06	0.000281597	2.88981e-07	1.37641e-06	1.31171e-06	1.42292e-06	4.72708e-06	9.68691e-05				801	2710	0.00248898	0.00622499	0.0001	0.0001	0.0001	0.000658842	0.01162	0.0153161		801	1750	0.0070831	0.118823	0.000973524	0.00210227	0.00123801	0.000307462	0.0124509	0.088625
802	2711	0.000570391	0.000372501	2.28599e-05	3.85503e-05	3.25412e-05	1.93358e-05	0.00102052	0.00132702		802	1751	1.29547e-06	0.000263774	2.88981e-07	1.37641e-06	1.31171e-06	1.42292e-06	4.72708e-06	9.29753e-05				802	2711	0.00248898	0.00477213	0.0001	0.0001	0.0001	0.000988261	0.0135374	0.016441		802	1751	0.0070831	0.115859	0.000973524	0.00210227	0.00123801	0.000307462	0.0124509	0.0851566
803	2712	0.000564683	0.000387866	2.11838e-05	3.52278e-05	3.53172e-05	1.93358e-05	0.00100344	0.00139546		803	1752	1.37803e-06	0.000250375	5.01264e-07	1.77147e-06	1.0817e-06	9.87527e-07	3.79897e-06	8.91439e-05				803	2712	0.0021834	0.00319819	0.0001	0.0001	0.0001	0.000329423	0.0109809	0.0113068		803	1752	0.0070831	0.130278	0.000973524	0.00210227	0.00123801	0.000307462	0.0124509	0.0845942
804	2713	0.000517072	0.000352393	1.72146e-05	3.63224e-05	3.25412e-05	1.7271e-05	0.00095706	0.00131279		804	1753	1.29547e-06	0.000242466	6.23725e-07	1.5691e-06	1.0817e-06	9.87527e-07	3.50737e-06	7.87532e-05				804	2713	0.000831876	0.00257554	0.0001	0.0001	0.0001	0.000329423	0.00727063	0.00678286		804	1753	0.00423097	0.0755732	0.0001	0.00210227	0.00123801	0.000307462	0.00248043	0.0472745
805	2714	0.000537876	0.000362393	2.03645e-05	3.20231e-05	3.11866e-05	1.7271e-05	0.000969625	0.0013199		805	1754	1.21492e-06	0.000229505	6.23725e-07	1.98326e-06	1.31171e-06	9.87527e-07	2.95176e-06	7.80303e-05				805	2714	0.00977719	0.00463376	0.0001	0.0001	0.0001	0.000329423	0.00876193	0.0164848		805	1754	0.00423097	0.0665897	0.0001	0.000934344	0.00123801	0.000307462	0.00205435	0.0435062
806	2715	0.000542074	0.000380153	1.95578e-05	3.63224e-05	2.85451e-05	1.93358e-05	0.000990708	0.00133059		806	1755	9.85531e-07	0.00020935	6.23725e-07	1.98326e-06	1.31171e-06	9.87527e-07	2.95176e-06	7.731e-05				806	2715	0.000388931	0.00330197	0.0001	0.0001	0.0001	0.000329423	0.00191739	0.00122274		806	1755	0.00215299	0.039492	0.0001	0.0001	0.0001	0.000307462	0.000958698	0.02307
807	2716	0.000558997	0.000395639	2.03645e-05	3.52278e-05	3.25412e-05	1.52979e-05	0.00096543	0.00132346		807	1756	9.85531e-07	0.000214321	6.23725e-07	1.77147e-06	1.31171e-06	1.42292e-06	3.2249e-06	7.87532e-05				807	2716	0.000388931	0.00290573	0.0001	0.0001	0.0001	0.000329423	0.0001	0.000241045		807	1756	0.00215299	0.0226318	0.0001	0.0001	0.0001	0.000307462	0.000319569	0.00980173
808	2717	0.000603644	0.000408726	2.20157e-05	3.85503e-05	3.25412e-05	1.7271e-05	0.000940407	0.00137009		808	1757	9.85531e-07	0.000208114	6.23725e-07	2.20425e-06	1.31171e-06	1.42292e-06	3.2249e-06	8.09375e-05				808	2717	0.0132235	0.00145287	0.0001	0.0001	0.0001	0.000329423	0.0153391	0.0109674		808	1757	0.00322254	0.0330249	0.0001	0.0001	0.0001	0.000307462	0.000319569	0.0163796
809	2718	0.000627207	0.000398243	2.63591e-05	4.08295e-05	3.67381e-05	1.7271e-05	0.00095706	0.0013882		809	1758	9.13271e-07	0.000215571	7.56353e-07	2.20425e-06	1.55861e-06	1.42292e-06	2.68811e-06	8.3145e-05				809	2718	0.000923706	0.0001	0.0001	0.0001	0.000884296	0.000329423	0.000958698	0.0137514		809	1758	0.00322254	0.0296782	0.0001	0.0001	0.0001	0.000307462	0.000319569	0.0122685
810	2719	0.000654133	0.000403471	2.54662e-05	3.96835e-05	4.41649e-05	1.93358e-05	0.000969625	0.00140639		810	1759	9.85531e-07	0.000230789	6.23725e-07	2.20425e-06	1.55861e-06	1.42292e-06	2.95176e-06	8.46294e-05				810	2719	0.000923706	0.0001	0.0001	0.0001	0.000884296	0.000329423	0.000958698	0.00447132		810	1759	0.00322254	0.072344	0.0001	0.000778621	0.0001	0.000307462	0.00159783	0.0323967
811	2720	0.000678435	0.000411363	2.7264e-05	3.96835e-05	5.04826e-05	1.93358e-05	0.000961241	0.00145044		811	1760	1.21492e-06	0.000235951	6.23725e-07	1.77147e-06	1.55861e-06	1.42292e-06	2.68811e-06	8.83851e-05				811	2720	0.0052019	0.0021793	0.0001	0.0001	0.000884296	0.000329423	0.00479347	0.0168448		811	1760	0.00322254	0.0508053	0.0001	0.000778621	0.0001	0.000307462	0.00159783	0.0304898
812	2721	0.000721789	0.000427325	2.91091e-05	4.31593e-05	5.2113e-05	2.14903e-05	0.000982254	0.00157046		812	1761	1.29547e-06	0.000239852	6.23725e-07	1.98326e-06	1.82177e-06	1.42292e-06	2.68811e-06	8.99051e-05				812	2721	0.0158974	0.0139475	0.0001	0.0001	0.000884296	0.00148239	0.0142206	0.0419854		812	1761	0.00137514	0.0502605	0.0001	0.000778621	0.0001	0.000307462	0.00159783	0.0292627
813	2722	0.000739106	0.000435395	3.00492e-05	4.19881e-05	5.37635e-05	2.14903e-05	0.00095706	0.00157427		813	1762	1.21492e-06	0.000239852	5.01264e-07	2.20425e-06	1.82177e-06	1.91775e-06	2.19012e-06	8.68753e-05				813	2722	0.0123322	0.0168532	0.0001	0.0001	0.00294764	0.00301968	0.0222097	0.0365596		813	1762	0.000475359	0.0245275	0.0001	0.00233585	0.0001	0.0001	0.0001	0.0188575
814	2723	0.000729641	0.000427325	3.00492e-05	4.19881e-05	5.5434e-05	2.14903e-05	0.000940407	0.00162027		814	1763	1.05991e-06	0.000251702	8.98721e-07	2.43421e-06	1.82177e-06	1.91775e-06	2.19012e-06	8.99051e-05				814	2723	0.00698448	0.0124946	0.0001	0.0001	0.00294764	0.00301968	0.0132619	0.0128251		814	1763	0.00667874	0.159172	0.0001	0.0046717	0.0001	0.0001	0.00191739	0.0846831
815	2724	0.000717094	0.000443523	2.81807e-05	4.19881e-05	5.71242e-05	2.14903e-05	0.000923867	0.00160488		815	1764	9.85531e-07	0.00024905	8.98721e-07	2.43421e-06	1.55861e-06	1.91775e-06	2.19012e-06	9.06689e-05				815	2724	0.0155409	0.0168532	0.0001	0.0001	0.00294764	0.00301968	0.0186945	0.00945048		815	1764	0.01003	0.298598	0.0001	0.0093434	0.0001	0.000768648	0.0182545	0.168331
816	2725	0.00070774	0.000448974	2.81807e-05	4.31593e-05	5.5434e-05	1.7271e-05	0.000903353	0.00160488		816	1765	9.85531e-07	0.000243777	8.98721e-07	2.20425e-06	1.55861e-06	1.91775e-06	2.19012e-06	9.37491e-05				816	2725	0.021284	0.0424236	0.0048676	0.0001	0.0001	0.0001	0.0327554	0.042771		816	1765	0.0057518	0.0866651	0.0001	0.0001	0.0001	0.000768648	0.00866758	0.067941
817	2726	0.000692256	0.000457199	2.63591e-05	4.08295e-05	5.71242e-05	1.7271e-05	0.000866882	0.0015972		817	1766	1.05991e-06	0.000242466	8.98721e-07	2.43421e-06	1.55861e-06	1.91775e-06	2.68811e-06	9.68691e-05				817	2726	0.00577557	0.00450388	0.0001	0.0001	0.0001	0.0001	0.00399456	0.00624117		817	1766	0.0221159	0.264416	0.0001	0.00140151	0.0001	0.00595699	0.01088	0.163591
818	2727	0.000717094	0.000457199	2.28599e-05	4.19881e-05	5.37635e-05	2.606e-05	0.000895198	0.00167459		818	1767	9.85531e-07	0.000247727	1.05046e-06	2.67296e-06	1.55861e-06	1.42292e-06	2.43416e-06	9.29753e-05				818	2727	0.000427824	0.0050487	0.0001	0.0001	0.0001	0.000288246	0.00207717	0.00286659		818	1767	0.0067857	0.122371	0.0001	0.00140151	0.0001	0.00134513	0.00576692	0.104761
819	2728	0.000712411	0.000448974	2.37165e-05	4.4343e-05	5.71242e-05	2.84715e-05	0.000870905	0.00164734		819	1768	9.85531e-07	0.000247727	1.05046e-06	2.9203e-06	1.55861e-06	1.42292e-06	3.2249e-06	8.99051e-05				819	2728	0.0100538	0.0050487	0.0001	0.0001	0.0001	0.000288246	0.0134902	0.0050681		819	1768	0.00272141	0.0606243	0.0001	0.00140151	0.0001	0.00134513	0.000973447	0.045933
820	2729	0.000715532	0.000451709	2.45853e-05	4.79684e-05	5.37635e-05	2.84715e-05	0.000850861	0.0016824		820	1769	9.85531e-07	0.000255702	1.05046e-06	2.9203e-06	1.55861e-06	1.42292e-06	3.2249e-06	8.76289e-05				820	2729	0.00363647	0.00395906	0.0024338	0.0001	0.0001	0.000288246	0.0176491	0.0103805		820	1769	0.00272141	0.0622951	0.0001	0.00140151	0.0001	0.00134513	0.000973447	0.0517797
821	2730	0.00074703	0.000471037	2.45853e-05	5.29728e-05	5.37635e-05	3.89253e-05	0.000858857	0.00170594		821	1770	1.21492e-06	0.000250375	8.98721e-07	2.9203e-06	1.31171e-06	1.42292e-06	3.79897e-06	8.76289e-05				821	2730	0.00363647	0.00395906	0.0024338	0.0001	0.0001	0.000288246	0.0122804	0.0112242		821	1770	0.00272141	0.0617935	0.0001	0.00140151	0.0001	0.000576487	0.000973447	0.0630832
822	2731	0.000769391	0.000468257	2.91091e-05	5.17036e-05	5.5434e-05	3.89253e-05	0.000887072	0.0017773		822	1771	1.37803e-06	0.000246408	8.98721e-07	2.9203e-06	1.55861e-06	9.87527e-07	3.50737e-06	9.14352e-05				822	2731	0.00470602	0.00483078	0.0001	0.0001	0.0001	0.000288246	0.010363	0.00953686		822	1771	0.00139042	0.0655383	0.000811271	0.000467175	0.0001	0.000576487	0.000973447	0.0546963
823	2732	0.000756582	0.000459954	2.81807e-05	4.92013e-05	5.5434e-05	3.89253e-05	0.000858857	0.0017217		823	1772	1.29547e-06	0.000245091	8.98721e-07	2.9203e-06	1.31171e-06	1.42292e-06	3.79897e-06	9.8444e-05				823	2732	0.00613208	0.0110781	0.0001	0.0001	0.0001	0.000288246	0.0241043	0.018203		823	1772	0.00566861	0.151281	0.00454889	0.00280302	0.0001	0.000576487	0.00576692	0.120955
824	2733	0.000742271	0.000443523	2.7264e-05	5.04464e-05	5.5434e-05	3.89253e-05	0.000834956	0.00168632		824	1773	1.29547e-06	0.000250375	8.98721e-07	3.44015e-06	1.55861e-06	1.91775e-06	4.09956e-06	9.76553e-05				824	2733	0.00674326	0.0067195	0.0001	0.0001	0.0001	0.000288246	0.0195391	0.0175281		824	1773	0.00566861	0.100656	0.00454889	0.00280302	0.0001	0.000576487	0.00576692	0.0958408
825	2734	0.000737525	0.000446245	2.54662e-05	5.04464e-05	5.04826e-05	4.17337e-05	0.000791823	0.00163185		825	1774	1.46255e-06	0.000271944	8.98721e-07	3.17609e-06	1.55861e-06	1.91775e-06	4.40897e-06	0.000100825				825	2734	0.00674326	0.00889879	0.0001	0.0001	0.0001	0.000288246	0.012253	0.0136473		825	1774	0.0042782	0.0443862	0.00211509	0.00280302	0.0001	0.0001	0.00154866	0.0456055
826	2735	0.00070774	0.000411363	2.37165e-05	5.17036e-05	5.37635e-05	4.17337e-05	0.000757198	0.00154388		826	1775	1.46255e-06	0.000287172	1.21126e-06	2.9203e-06	1.55861e-06	1.91775e-06	4.40897e-06	0.000109743				826	2735	0.00168072	0.00385009	0.0001	0.0001	0.0001	0.000288246	0.00927651	0.00396551		826	1775	0.000611175	0.101605	0.00211509	0.00280302	0.0001	0.0001	0.00381467	0.108169
827	2736	0.000699982	0.000406095	2.28599e-05	5.17036e-05	5.2113e-05	5.06079e-05	0.00081524	0.00151373		827	1776	1.63741e-06	0.000309894	1.38083e-06	3.44015e-06	1.82177e-06	2.46819e-06	5.38884e-06	0.000117256				827	2736	0.00168072	0.000799079	0.0001	0.0001	0.0001	0.000288246	0.00297652	0.00335195		827	1776	0.000611175	0.0551967	0.00211509	0.0001	0.0001	0.0001	0.00285597	0.0614337
828	2737	0.000684565	0.000375045	2.28599e-05	5.04464e-05	4.26372e-05	4.75761e-05	0.000795707	0.00148009		828	1777	1.81986e-06	0.000311336	1.38083e-06	3.44015e-06	2.10063e-06	1.91775e-06	5.05374e-06	0.000118952				828	2737	0.00845453	0.00443124	0.0001	0.0001	0.0001	0.000288246	0.0250577	0.0115474		828	1777	0.00146681	0.0512516	0.00292636	0.0046717	0.0001	0.0001	0.00141056	0.0653475
829	2738	0.00063912	0.00036491	2.45853e-05	5.04464e-05	3.39182e-05	6.34496e-05	0.000807405	0.0014357		829	1778	1.81986e-06	0.000328847	1.55891e-06	2.9203e-06	2.10063e-06	1.42292e-06	4.72708e-06	0.000130204				829	2738	0.0127327	0.0216477	0.0001	0.0001	0.0001	0.000288246	0.0445512	0.0221933		829	1778	0.00895366	0.174828	0.00414326	0.0001	0.0001	0.00153729	0.00706685	0.159505
830	2739	0.000621283	0.000342502	4.32978e-05	5.94966e-05	3.39182e-05	6.68343e-05	0.000768673	0.00137371		830	1779	1.91388e-06	0.000339234	1.38083e-06	3.17609e-06	2.10063e-06	2.46819e-06	4.40897e-06	0.000126699				830	2739	0.0127327	0.026878	0.000442514	0.0001	0.0001	0.000288246	0.0478747	0.0248873		830	1779	0.00895366	0.0992499	0.00344789	0.0001	0.0001	0.00153729	0.00677187	0.100963
831	2740	0.000597808	0.000342502	4.43935e-05	5.42539e-05	3.39182e-05	6.68343e-05	0.00077636	0.00127394		831	1780	2.10738e-06	0.000334767	1.38083e-06	3.44015e-06	2.10063e-06	3.07118e-06	4.40897e-06	0.000121513				831	2740	0.0114798	0.0143591	0.00165941	0.0001	0.0001	0.00490011	0.0400698	0.0185741		831	1780	0.00467546	0.0509217	0.0012169	0.0001	0.0001	0.00153729	0.00293709	0.0467092
832	2741	0.000581874	0.000347434	4.66167e-05	5.42539e-05	3.25412e-05	7.38069e-05	0.000787946	0.00125295		832	1781	2.00972e-06	0.000339234	1.05046e-06	3.44015e-06	2.10063e-06	3.07118e-06	4.72708e-06	0.000117256				832	2741	0.0228019	0.0321809	0.00165941	0.00233585	0.0001	0.000800675	0.0772671	0.0662628		832	1781	0.00467546	0.0494688	0.0012169	0.0001	0.0001	0.0001	0.00293709	0.0422097
833	2742	0.000564683	0.000344965	4.43935e-05	5.42539e-05	2.98545e-05	7.02869e-05	0.000787946	0.00125643		833	1782	1.91388e-06	0.000327374	1.05046e-06	3.44015e-06	2.10063e-06	3.07118e-06	4.40897e-06	0.000117256				833	2742	0.0185237	0.0162721	0.00165941	0.00233585	0.0001	0.000800675	0.0720476	0.0593656		833	1782	0.00106955	0.0256296	0.0001	0.0001	0.0001	0.0001	0.00121144	0.0172298
834	2743	0.000566108	0.000352393	4.32978e-05	5.94966e-05	3.39182e-05	6.68343e-05	0.000803498	0.00125993		834	1783	1.81986e-06	0.000320045	1.21126e-06	3.44015e-06	2.10063e-06	3.07118e-06	4.40897e-06	0.00011473				834	2743	0.0106804	0.0139475	0.00165941	0.0001	0.0001	0.000512434	0.0522346	0.0447424		834	1783	0.00106955	0.0215616	0.0001	0.0001	0.0001	0.0001	0.00121144	0.0151488
835	2744	0.000566108	0.000362393	4.11385e-05	6.2188e-05	3.53172e-05	6.34496e-05	0.00081524	0.00125993		835	1784	1.63741e-06	0.000308454	1.21126e-06	3.44015e-06	2.10063e-06	3.72423e-06	4.09956e-06	0.000110568				835	2744	0.00355004	0.00635628	0.000442514	0.0001	0.0001	0.000512434	0.0139416	0.0117197		835	1784	0.00320865	0.0821382	0.0001	0.00233585	0.0001	0.000576487	0.00121144	0.0532273
836	2745	0.000553334	0.000352393	4.0075e-05	6.49255e-05	3.53172e-05	6.01338e-05	0.000803498	0.0012425		836	1785	1.63741e-06	0.00030415	1.05046e-06	2.67296e-06	1.82177e-06	3.72423e-06	4.40897e-06	0.000113058				836	2745	0.00248049	0.00668318	0.000442514	0.0001	0.0001	0.000512434	0.0167764	0.0154404		836	1785	0.00320865	0.108579	0.00034769	0.00233585	0.0001	0.000576487	0.00504622	0.0815095
837	2746	0.000566108	0.000359883	4.22127e-05	6.77087e-05	3.25412e-05	6.68343e-05	0.00077636	0.00127043		837	1786	1.63741e-06	0.0002942	1.05046e-06	2.67296e-06	2.10063e-06	3.07118e-06	5.38884e-06	0.000113058				837	2746	0.00248049	0.00595674	0.000442514	0.0001	0.0001	0.000512434	0.0130055	0.0107481		837	1786	0.0001	0.0226716	0.00034769	0.0001	0.0001	0.000576487	0.000383481	0.0264983
838	2747	0.000529516	0.000359883	4.22127e-05	6.77087e-05	2.72587e-05	6.34496e-05	0.000780214	0.00124946		838	1787	1.54902e-06	0.000276065	1.05046e-06	2.9203e-06	2.10063e-06	3.07118e-06	5.38884e-06	0.000112225				838	2747	0.00607807	0.00835947	0.000442514	0.0001	0.0001	0.000512434	0.0242471	0.0254254		838	1787	0.0001	0.138357	0.00034769	0.0001	0.000562736	0.000576487	0.00901173	0.129089
839	2748	0.000510208	0.000354883	4.22127e-05	6.63114e-05	2.98545e-05	7.02869e-05	0.000768673	0.00118736		839	1788	1.54902e-06	0.000277444	8.98721e-07	2.67296e-06	1.55861e-06	3.72423e-06	5.05374e-06	0.000117256				839	2748	0.0126736	0.0262089	0.000442514	0.0001	0.00206335	0.000512434	0.0724693	0.0456889		839	1788	0.0001	0.0387332	0.00034769	0.0001	0.000562736	0.000576487	0.00479347	0.0303317
840	2749	0.00050202	0.000344965	4.11385e-05	5.94966e-05	2.85451e-05	6.68343e-05	0.000753388	0.00113655		840	1789	1.54902e-06	0.000281597	8.98721e-07	2.9203e-06	1.55861e-06	3.72423e-06	5.38884e-06	0.000109743				840	2749	0.0198039	0.030955	0.000442514	0.0001	0.00206335	0.000512434	0.11821	0.072257		840	1789	0.0001	0.0731439	0.00034769	0.000424705	0.000949613	0.000576487	0.00479347	0.0411957
841	2750	0.000489833	0.000318258	4.11385e-05	5.55469e-05	2.35397e-05	6.68343e-05	0.000749585	0.00109985		841	1790	1.46255e-06	0.00028021	7.56353e-07	2.9203e-06	1.31171e-06	3.72423e-06	4.72708e-06	0.000107281				841	2750	0.00701689	0.0193805	0.0001	0.0001	0.00206335	0.0001	0.0344936	0.0496473		841	1790	0.00858016	0.23041	0.00034769	0.00645898	0.00234237	0.00398414	0.0104465	0.104989
842	2751	0.000496589	0.000313493	4.22127e-05	5.17036e-05	2.23476e-05	6.34496e-05	0.000700838	0.00108002		842	1791	1.37803e-06	0.000271944	7.56353e-07	2.43421e-06	1.31171e-06	3.72423e-06	4.40897e-06	0.000105653				842	2751	0.0268086	0.0332242	0.0001	0.0001	0.0001	0.000512434	0.0820127	0.0603026		842	1791	0.00430197	0.172849	0.00034769	0.00178728	0.00234237	0.00398414	0.00757041	0.0755419
843	2752	0.000491181	0.000301702	4.43935e-05	4.67476e-05	2.35397e-05	6.01338e-05	0.000671477	0.0010408		843	1792	1.46255e-06	0.000273315	7.56353e-07	1.98326e-06	1.31171e-06	3.72423e-06	4.72708e-06	0.000103228				843	2752	0.0125156	0.0228725	0.0001	0.0001	0.0001	0.000512434	0.0715584	0.050444		843	1792	0.00430197	0.161228	0.00034769	0.00178728	0.00234237	0.00398414	0.0060365	0.0652213
844	2753	0.000471109	0.000292396	4.22127e-05	4.79684e-05	2.35397e-05	6.68343e-05	0.000642607	0.000998947		844	1793	1.37803e-06	0.000265129	7.56353e-07	1.5691e-06	1.31171e-06	3.72423e-06	4.40897e-06	8.99051e-05				844	2753	0.0153677	0.0231994	0.0001	0.0001	0.0001	0.000512434	0.0734758	0.0509181		844	1793	0.00483674	0.172039	0.00034769	0.00178728	0.00234237	0.0032155	0.00891258	0.0656612
845	2754	0.000448756	0.000287786	3.79807e-05	4.55391e-05	2.59955e-05	6.68343e-05	0.00062128	0.000942106		845	1794	1.29547e-06	0.000261073	6.23725e-07	1.37641e-06	8.69319e-07	4.42524e-06	4.40897e-06	8.61241e-05				845	2754	0.0132286	0.0201484	0.0001	0.0001	0.0001	0.000512434	0.0545788	0.0443296		845	1794	0.00483674	0.170146	0.00034769	0.00178728	0.00234237	0.00206253	0.00571693	0.0599063
846	2755	0.000450059	0.000297035	3.4922e-05	4.67476e-05	2.72587e-05	7.38069e-05	0.000610721	0.000926548		846	1795	1.21492e-06	0.000246408	6.23725e-07	1.5691e-06	6.75451e-07	4.42524e-06	3.79897e-06	8.83851e-05				846	2755	0.00609829	0.010326	0.0001	0.0001	0.0001	0.000512434	0.0156604	0.0208713		846	1795	0.00483674	0.172109	0.00034769	0.00178728	0.00234237	0.00206253	0.00571693	0.06068
847	2756	0.000448756	0.000292396	3.4922e-05	4.4343e-05	2.72587e-05	7.38069e-05	0.000610721	0.000901865		847	1796	1.21492e-06	0.000242466	5.01264e-07	1.19369e-06	6.75451e-07	4.42524e-06	4.40897e-06	9.29753e-05				847	2756	0.0010001	0.0080983	0.0001	0.0001	0.0001	0.000512434	0.00792695	0.00785308		847	1796	0.00483674	0.214879	0.00034769	0.00388955	0.00234237	0.00206253	0.0060365	0.0793418
848	2757	0.000423003	0.000285492	3.00492e-05	4.92013e-05	2.47557e-05	6.68343e-05	0.000576038	0.000883523		848	1797	1.46255e-06	0.000245091	5.01264e-07	1.19369e-06	6.75451e-07	3.72423e-06	4.72708e-06	8.91439e-05				848	2757	0.0010001	0.0080983	0.0001	0.0001	0.0001	0.000512434	0.0104835	0.0097091		848	1797	0.00483674	0.212352	0.00034769	0.00440863	0.00234237	0.00206253	0.00693128	0.078458
849	2758	0.00040533	0.000271876	3.10009e-05	4.55391e-05	2.72587e-05	7.02869e-05	0.000535467	0.000814581		849	1798	1.46255e-06	0.000226947	3.89476e-07	1.19369e-06	6.75451e-07	3.72423e-06	4.40897e-06	8.46294e-05				849	2758	0.000356521	0.0001	0.00162254	0.0001	0.0001	0.000512434	0.00694359	0.00715893		849	1798	0.00376719	0.202848	0.00034769	0.00382466	0.00100589	0.00206253	0.00549324	0.0751326
850	2759	0.000378155	0.000262944	3.10009e-05	4.19881e-05	2.72587e-05	6.34496e-05	0.000505801	0.0007882		850	1799	1.54902e-06	0.000226947	2.88981e-07	1.19369e-06	6.75451e-07	3.72423e-06	4.09956e-06	9.45254e-05				850	2759	0.000356521	0.0001	0.00162254	0.0001	0.0001	0.000512434	0.0104298	0.0065965		850	1799	0.00192519	0.241572	0.0001	0.00499259	0.00100589	0.00129389	0.00847584	0.0970619
851	2760	0.000357662	0.000251942	3.00492e-05	4.31593e-05	2.72587e-05	6.01338e-05	0.000479987	0.000762158		851	1800	1.91388e-06	0.000220599	3.89476e-07	1.5691e-06	6.75451e-07	3.72423e-06	4.09956e-06	9.92352e-05				851	2760	0.000685613	0.00936379	0.00202817	0.0001	0.0001	0.0001	0.00590668	0.00685608		851	1800	0.00106955	0.0675584	0.0001	0.00293279	0.000386883	0.000256219	0.000614551	0.0306874
852	2761	0.00035528	0.000236849	3.69501e-05	5.29728e-05	3.67381e-05	6.34496e-05	0.000423849	0.000722329		852	1801	1.7277e-06	0.000204424	2.00557e-07	1.02126e-06	3.47816e-07	3.07118e-06	4.72708e-06	9.2204e-05				852	2761	0.00111343	0.00104284	0.000405638	0.0001	0.0001	0.0001	0.00506388	0.00238221		852	1801	0.000534779	0.052034	0.0001	0.00199845	0.000386883	0.000256219	0.000614551	0.0270832
853	2762	0.000352905	0.000228388	3.79807e-05	5.68517e-05	4.41649e-05	7.02869e-05	0.000387949	0.000705515		853	1802	1.54902e-06	0.000208114	2.00557e-07	1.02126e-06	3.47816e-07	1.91775e-06	4.40897e-06	9.45254e-05				853	2762	0.00189129	0.00583729	0.000405638	0.0001	0.0001	0.0001	0.00482856	0.00252026		853	1802	0.000923706	0.0651578	0.0001	0.00199845	0.000386883	0.000256219	0.00144251	0.0342337
854	2763	0.000350535	0.000247592	4.66167e-05	7.19682e-05	5.71242e-05	7.73934e-05	0.000364708	0.000705515		854	1803	1.63741e-06	0.000208114	2.88981e-07	1.19369e-06	3.47816e-07	1.91775e-06	4.09956e-06	9.45254e-05				854	2763	0.00189129	0.0014787	0.000405638	0.000389313	0.0001	0.0001	0.00482856	0.00252026		854	1803	0.000923706	0.046336	0.0001	0.000830529	0.000386883	0.000256219	0.00114753	0.0258455
855	2764	0.000342292	0.000245429	4.66167e-05	7.05372e-05	5.5434e-05	8.10459e-05	0.000339235	0.000666884		855	1804	1.7277e-06	0.00021183	2.88981e-07	1.19369e-06	5.01167e-07	1.42292e-06	3.79897e-06	9.68691e-05				855	2764	0.00189129	0.00293157	0.000405638	0.000389313	0.0001	0.0001	0.00386987	0.00252026		855	1804	0.000923706	0.0532725	0.0001	0.000830529	0.000386883	0.000256219	0.00157362	0.0399145
856	2765	0.000315748	0.000224202	4.8882e-05	6.63114e-05	5.71242e-05	8.47634e-05	0.000317198	0.000634449		856	1805	1.81986e-06	0.000220599	3.89476e-07	1.02126e-06	8.69319e-07	1.42292e-06	3.50737e-06	9.8444e-05				856	2765	0.00189129	0.00293157	0.000405638	0.000389313	0.0001	0.0001	0.00441769	0.00252026		856	1805	0.00145848	0.0646378	0.0001	0.000519082	0.0001	0.000256219	0.00125405	0.0396283
857	2766	0.000303349	0.000215922	4.77441e-05	7.48638e-05	5.04826e-05	8.85456e-05	0.000298392	0.000602647		857	1806	1.91388e-06	0.000228225	5.01264e-07	1.19369e-06	8.69319e-07	1.42292e-06	3.79897e-06	0.000101623				857	2766	0.00236664	0.00293157	0.000405638	0.000389313	0.0001	0.0001	0.00573247	0.00481015		857	1806	0.00145848	0.0498444	0.0001	0.0001	0.0001	0.000256219	0.00125405	0.0383294
858	2767	0.000292246	0.000209791	4.43935e-05	7.34104e-05	5.5434e-05	9.23917e-05	0.000317198	0.000566354		858	1807	1.81986e-06	0.000235951	6.23725e-07	1.5691e-06	8.69319e-07	1.42292e-06	4.09956e-06	0.000104034				858	2767	0.00236664	0.003658	0.0012169	0.000389313	0.0001	0.0001	0.00573247	0.00509137		858	1807	0.000923706	0.0479373	0.0001	0.0001	0.0001	0.000256219	0.00125405	0.0340995
859	2768	0.000276973	0.000189857	4.43935e-05	7.19682e-05	5.71242e-05	9.23917e-05	0.00031178	0.000566354		859	1808	1.91388e-06	0.000238549	8.98721e-07	1.5691e-06	8.69319e-07	1.91775e-06	3.79897e-06	0.000101623				859	2768	0.002842	0.003658	0.0012169	0.000389313	0.0001	0.0001	0.00649943	0.00914086		859	1808	0.00193384	0.119899	0.00252072	0.000934344	0.0001	0.0001	0.00622328	0.0834975
860	2769	0.000270526	0.000185964	4.54998e-05	7.78035e-05	5.88341e-05	9.63011e-05	0.00029047	0.000581801		860	1809	2.00972e-06	0.000233364	8.98721e-07	1.77147e-06	8.69319e-07	1.91775e-06	3.50737e-06	0.000103228				860	2769	0.002842	0.00783498	0.0012169	0.00330912	0.0001	0.00115297	0.0157668	0.00938191		860	1809	0.00193384	0.118519	0.00252072	0.000934344	0.0001	0.0001	0.00677111	0.0814837
861	2770	0.00026839	0.000180182	5.59257e-05	7.92899e-05	6.05637e-05	0.000100273	0.00029047	0.000586986		861	1810	2.10738e-06	0.000229505	1.05046e-06	1.77147e-06	1.31171e-06	1.42292e-06	3.50737e-06	0.000108099				861	2770	0.00248548	0.00783498	0.0012169	0.00330912	0.0001	0.00115297	0.0130505	0.00488247		861	1810	0.0300614	0.807152	0.0071179	0.00846097	0.0001	0.0110172	0.0544123	0.591561
862	2771	0.000260966	0.000174473	5.23577e-05	7.05372e-05	6.23126e-05	9.23917e-05	0.000267205	0.000568918		862	1811	2.10738e-06	0.000229505	1.05046e-06	1.98326e-06	1.55861e-06	1.42292e-06	3.50737e-06	0.000111395				862	2771	0.00205766	0.00347639	0.0012169	0.000973275	0.0001	0.00115297	0.00844877	0.00488247		862	1811	0.0257832	0.712483	0.00772635	0.00846097	0.0001	0.0110172	0.0416297	0.549154
863	2772	0.000233097	0.000155961	4.8882e-05	6.63114e-05	5.37635e-05	8.85456e-05	0.000227737	0.000520992		863	1812	2.00972e-06	0.000241157	1.21126e-06	2.20425e-06	1.55861e-06	1.42292e-06	2.95176e-06	0.000123232				863	2772	0.00205766	0.0026443	0.0024338	0.000973275	0.0001	0.00115297	0.00517095	0.00680934		863	1812	0.0193659	0.484615	0.00650945	0.00378927	0.0001	0.0087113	0.0349188	0.459929
864	2773	0.000219133	0.000136544	4.8882e-05	6.3551e-05	5.37635e-05	8.10459e-05	0.000218257	0.000486736		864	1813	1.91388e-06	0.000246408	1.38083e-06	2.20425e-06	1.82177e-06	1.42292e-06	3.2249e-06	0.000132856				864	2773	0.000950714	0.00230902	0.00162254	0.000973275	0.0001	0.00230594	0.000913046	0.00052226		864	1813	0.00952933	0.249244	0.00326439	0.0012977	0.0001	0.00256215	0.0159928	0.207802
865	2774	0.000205507	0.000123062	4.8882e-05	6.08365e-05	5.2113e-05	7.73934e-05	0.000206628	0.000441711		865	1814	2.10738e-06	0.000265129	1.7453e-06	1.98326e-06	1.55861e-06	6.16647e-07	3.2249e-06	0.000146429				865	2774	0.00180635	0.00780915	0.00162254	0.00190761	0.0001	0.00230594	0.00474782	0.00052226		865	1814	0.00952933	0.257352	0.0042379	0.0012977	0.0001	0.00256215	0.0159928	0.227656
866	2775	0.000195041	0.00011013	5.00302e-05	6.08365e-05	4.72827e-05	7.38069e-05	0.000206628	0.000405126		866	1815	2.30807e-06	0.000282987	2.14214e-06	2.43421e-06	1.82177e-06	6.16647e-07	3.2249e-06	0.00015576				866	2775	0.001331	0.00199769	0.0001	0.00151831	0.0001	0.0001	0.000273916	0.00052226		866	1815	0.00867369	0.216545	0.00354253	0.0012977	0.0001	0.00256215	0.0144589	0.193233
867	2776	0.000196928	0.000106985	5.47262e-05	6.2188e-05	4.88725e-05	6.68343e-05	0.000204332	0.00042098		867	1816	2.30807e-06	0.000322969	1.93976e-06	2.67296e-06	1.82177e-06	1.42292e-06	3.2249e-06	0.000177068				867	2776	0.001331	0.00239393	0.0001	0.00151831	0.0047457	0.0001	0.000273916	0.00052226		867	1816	0.00457375	0.075707	0.00212282	0.000519082	0.0001	0.00102486	0.0020872	0.080978
868	2777	0.000203588	0.00011013	5.83549e-05	7.05372e-05	4.88725e-05	6.68343e-05	0.000230131	0.000448707		868	1817	2.51578e-06	0.000328847	2.14214e-06	2.9203e-06	1.82177e-06	1.42292e-06	3.50737e-06	0.000173115				868	2777	0.000855643	0.00039624	0.0001	0.000934344	0.0047457	0.0001	0.000273916	0.00052226		868	1817	0.00302885	0.0671558	0.00212282	0.000519082	0.0001	0.00102486	0.0020872	0.0812643
869	2778	0.000213252	0.000116526	6.84681e-05	7.48638e-05	5.2113e-05	6.34496e-05	0.000272309	0.000496431		869	1818	2.62223e-06	0.000352771	2.35223e-06	2.9203e-06	1.82177e-06	1.42292e-06	3.50737e-06	0.000175087				869	2778	0.00156868	0.00181278	0.00448901	0.000934344	0.0109357	0.0001	0.000273916	0.00291259		869	1818	0.00249408	0.0558151	0.00212282	0.000519082	0.0001	0.00102486	0.00160786	0.0730388
870	2779	0.000253624	0.00014174	7.10937e-05	7.92899e-05	6.05637e-05	5.68877e-05	0.000325394	0.000525959		870	1819	2.62223e-06	0.000339234	2.35223e-06	2.9203e-06	2.10063e-06	1.42292e-06	3.2249e-06	0.000172132				870	2779	0.000713037	0.00181278	0.00448901	0.0001	0.000619009	0.0001	0.000273916	0.00263137		870	1819	0.00154336	0.0159276	0.0001	0.000519082	0.0001	0.0001	0.00118177	0.0162448
871	2780	0.000256761	0.000145246	6.97761e-05	7.78035e-05	6.40808e-05	6.01338e-05	0.000330904	0.000563796		871	1820	2.95177e-06	0.000345225	2.14214e-06	3.17609e-06	2.3947e-06	1.42292e-06	2.95176e-06	0.000169197				871	2780	0.00499123	0.0026845	0.00205521	0.0001	0.000619009	0.0001	0.000273916	0.00600595		871	1820	0.00154336	0.0202862	0.0001	0.000519082	0.0001	0.0001	0.00118177	0.0169197
872	2781	0.00028348	0.000154155	7.37577e-05	7.92899e-05	7.50894e-05	5.06079e-05	0.000370466	0.000584391		872	1821	2.95177e-06	0.00035733	2.14214e-06	3.17609e-06	2.70355e-06	1.42292e-06	2.43416e-06	0.000176077				872	2781	0.00748685	0.00450058	0.00302873	0.0001	0.000619009	0.0001	0.000273916	0.00600595		872	1821	0.00115444	0.0147389	0.0001	0.000519082	0.0001	0.0001	0.000833155	0.0163062
873	2782	0.000314612	0.000165116	7.64596e-05	7.34104e-05	8.87745e-05	5.37121e-05	0.00043917	0.000623778		873	1822	2.84024e-06	0.000352771	2.35223e-06	3.17609e-06	2.70355e-06	1.42292e-06	2.43416e-06	0.000176077				873	2782	0.00620339	0.0053723	0.00302873	0.0001	0.00216652	0.000922377	0.000273916	0.00668087		873	1822	0.0025805	0.0384759	0.0001	0.000519082	0.0001	0.0001	0.00434837	0.0645814
874	2783	0.000341121	0.000184029	8.7641e-05	7.05372e-05	9.69894e-05	4.75761e-05	0.000476797	0.000647887		874	1823	3.41441e-06	0.000366514	2.35223e-06	3.17609e-06	2.3947e-06	1.42292e-06	2.68811e-06	0.000183063				874	2783	0.008699	0.00450058	0.00205521	0.0001	0.00216652	0.000922377	0.000273916	0.00531496		874	1823	0.0025805	0.0527738	0.0001	0.000519082	0.0001	0.0001	0.00434837	0.0732046
875	2784	0.000362444	0.000191816	9.34522e-05	7.19682e-05	9.69894e-05	5.68877e-05	0.000582912	0.000658716		875	1824	3.53413e-06	0.000407353	2.795e-06	3.44015e-06	2.3947e-06	1.42292e-06	3.2249e-06	0.0002036				875	2784	0.03009	0.00885917	0.00448901	0.00233585	0.0145466	0.0186012	0.000273916	0.0120641		875	1824	0.0027333	0.026799	0.00162254	0.000519082	0.0001	0.0001	0.00127826	0.0448874
876	2785	0.000379374	0.000197738	9.94074e-05	7.63281e-05	0.000103335	4.75761e-05	0.000635467	0.000713903		876	1825	3.41441e-06	0.000410564	2.35223e-06	3.71234e-06	2.3947e-06	1.42292e-06	3.50737e-06	0.000201509				876	2785	0.0546896	0.0068978	0.00448901	0.00233585	0.00835655	0.023213	0.000273916	0.0255624		876	1825	0.00772452	0.111978	0.00405634	0.000519082	0.0001	0.000354763	0.00572407	0.115215
877	2786	0.00040533	0.000195756	0.000102439	7.48638e-05	0.000105484	5.06079e-05	0.000723178	0.00074214		877	1826	3.65545e-06	0.000408957	2.35223e-06	3.71234e-06	2.70355e-06	1.42292e-06	3.50737e-06	0.000208867				877	2786	0.00192519	0.00199439	0.00108169	0.0001	0.0001	0.00245966	0.0001	0.00179978		877	1826	0.00858016	0.11942	0.00405634	0.000519082	0.0001	0.000354763	0.00572407	0.113172
878	2787	0.000415393	0.000220047	0.000105505	7.63281e-05	0.000112036	4.75761e-05	0.000784077	0.000759286		878	1827	3.41441e-06	0.000421878	1.93976e-06	3.44015e-06	2.70355e-06	1.42292e-06	3.2249e-06	0.000215255				878	2787	0.0001	0.0001	0.0001	0.0001	0.0001	0.0001	0.0001	0.0001		878	1827	0.0174218	0.150802	0.0012169	0.0075419	0.000412675	0.000662221	0.00252843	0.107198
879	2788	0.000416657	0.000199727	9.79052e-05	7.92899e-05	0.000107651	4.75761e-05	0.000780214	0.000739297		879	1828	3.06497e-06	0.000404152	1.7453e-06	3.17609e-06	1.82177e-06	1.42292e-06	2.95176e-06	0.000217401				879	2788	0.0001	0.0001	0.0001	0.0001	0.0001	0.0001	0.0001	0.0001		879	1828	0.00185389	0.0438724	0.0012169	0.00235112	0.000412675	0.000662221	0.00252843	0.0424065
880	2789	0.000412868	0.000195756	9.34522e-05	8.07872e-05	9.69894e-05	4.75761e-05	0.000761015	0.000705515		880	1829	3.06497e-06	0.000386724	1.7453e-06	3.44015e-06	1.82177e-06	9.87527e-07	2.95176e-06	0.000209926				880	2789	0.0001	0.0001	0.0001	0.0001	0.0001	0.0001	0.0001	0.0001		880	1829	0.0130247	0.166162	0.0012169	0.00235112	0.00247602	0.000662221	0.0228954	0.098623
881	2790	0.000401581	0.000187906	9.19858e-05	7.78035e-05	9.69894e-05	4.75761e-05	0.000749585	0.000686094		881	1830	2.73039e-06	0.000368054	1.55891e-06	3.44015e-06	1.55861e-06	9.87527e-07	2.95176e-06	0.000212052				881	2790	0.00534775	0.0001	0.0001	0.0001	0.0001	0.0001	0.0001	0.0001		881	1830	0.00446834	0.0678027	0.0012169	0.000793888	0.00247602	0.000662221	0.00755625	0.0526379
882	2791	0.000380595	0.000184029	8.90802e-05	7.48638e-05	9.69894e-05	3.89253e-05	0.000726928	0.000686094		882	1831	2.62223e-06	0.000371141	1.38083e-06	3.44015e-06	1.31171e-06	6.16647e-07	2.95176e-06	0.000208867				882	2791	0.00106955	0.0001	0.0001	0.0001	0.0001	0.0001	0.0001	0.0001		882	1831	0.000760572	0.0429308	0.0001	0.000793888	0.00247602	0.000662221	0.00372147	0.0312925
883	2792	0.000361246	0.000180182	8.90802e-05	7.05372e-05	9.69894e-05	3.61935e-05	0.000715701	0.000661435		883	1832	2.41105e-06	0.000377344	1.38083e-06	3.17609e-06	1.31171e-06	6.16647e-07	2.95176e-06	0.000212052				883	2792	0.00106955	0.0001	0.0001	0.0001	0.0001	0.0001	0.0001	0.0001		883	1832	0.000760572	0.0389769	0.0001	0.000793888	0.000412675	0.000662221	0.00207799	0.0291126
884	2793	0.000335287	0.000168835	8.47902e-05	6.77087e-05	9.49092e-05	3.89253e-05	0.000704542	0.000634449		884	1833	2.00972e-06	0.000391448	1.05046e-06	3.17609e-06	1.0817e-06	3.17536e-07	3.79897e-06	0.000231552				884	2793	0.00106955	0.0001	0.0001	0.0001	0.0001	0.0001	0.0001	0.0001		884	1833	0.000760572	0.0378873	0.0001	0.000793888	0.000412675	0.000662221	0.00207799	0.0291501
885	2794	0.000327186	0.00016143	8.47902e-05	6.63114e-05	9.49092e-05	3.61935e-05	0.00068977	0.000615821		885	1834	2.20684e-06	0.000382023	8.98721e-07	3.17609e-06	1.55861e-06	3.17536e-07	3.50737e-06	0.000229352				885	2794	0.0001	0.0001	0.0001	0.0001	0.0001	0.0001	0.0001	0.0001		885	1834	0.000760572	0.0398867	0.0001	0.000793888	0.000412675	0.000662221	0.00240669	0.0339375
886	2795	0.000321447	0.000157776	8.19761e-05	6.49255e-05	8.67651e-05	3.35398e-05	0.000664213	0.000576634		886	1835	2.00972e-06	0.000396193	8.98721e-07	3.44015e-06	1.55861e-06	3.17536e-07	3.79897e-06	0.000232655				886	2795	0.0001	0.0001	0.0001	0.0001	0.0001	0.0001	0.0001	0.0001		886	1835	0.000760572	0.0612386	0.0001	0.00137785	0.000412675	0.00132106	0.00448386	0.0550434
887	2796	0.000324886	0.00016143	7.91992e-05	6.49255e-05	8.67651e-05	3.35398e-05	0.000646188	0.000574058		887	1836	2.00972e-06	0.000425133	8.98721e-07	3.44015e-06	1.82177e-06	3.17536e-07	3.79897e-06	0.000235975				887	2796	0.0001	0.0001	0.0001	0.0001	0.0001	0.0001	0.0001	0.0001		887	1836	0.000760572	0.0613078	0.0001	0.000858773	0.000412675	0.00132106	0.00448386	0.0544956
888	2797	0.000316884	0.000155961	7.24209e-05	6.08365e-05	8.08452e-05	2.84715e-05	0.000607218	0.00052845		888	1837	1.7277e-06	0.000436601	1.05046e-06	3.44015e-06	1.82177e-06	3.17536e-07	4.09956e-06	0.000234867				888	2797	0.0001	0.0001	0.0001	0.0001	0.0001	0.0001	0.0001	0.0001		888	1837	0.000760572	0.0559511	0.0001	0.000858773	0.000412675	0.00132106	0.00448386	0.0466497
889	2798	0.000296668	0.000148785	6.5881e-05	5.42539e-05	7.13446e-05	2.606e-05	0.000582912	0.000467571		889	1838	1.81986e-06	0.000448187	1.05046e-06	3.17609e-06	2.10063e-06	6.16647e-07	5.73224e-06	0.000243795				889	2798	0.0001	0.0001	0.0001	0.0001	0.0001	0.0001	0.0001	0.0001		889	1838	0.000285217	0.0569648	0.0001	0.000858773	0.000412675	0.0009663	0.00317282	0.0493914
890	2799	0.000271596	0.000128054	4.54998e-05	4.19881e-05	5.2113e-05	2.37324e-05	0.000509065	0.000365455		890	1839	1.81986e-06	0.000453188	1.21126e-06	2.67296e-06	2.10063e-06	3.17536e-07	6.81122e-06	0.000251713				890	2799	0.0001	0.0001	0.0001	0.0001	0.0001	0.0001	0.0001	0.0001		890	1839	0.000285217	0.0417597	0.0001	0.000858773	0.000412675	0.0009663	0.00221413	0.0491318
891	2800	0.000248429	0.000124717	3.79807e-05	3.74299e-05	4.57135e-05	1.93358e-05	0.000486391	0.000321208		891	1840	1.91388e-06	0.000456534	1.21126e-06	1.98326e-06	3.02679e-06	3.17536e-07	7.18679e-06	0.000252852				891	2800	0.0001	0.0001	0.0001	0.0001	0.0001	0.0001	0.0001	0.0001		891	1840	0.000285217	0.0401631	0.0001	0.000858773	0.000412675	0.0009663	0.00221413	0.0487684
892	2801	0.000229073	0.00011013	3.00492e-05	3.20231e-05	4.57135e-05	1.7271e-05	0.000460973	0.000294942		892	1841	3.77835e-06	0.000449851	1.55891e-06	2.67296e-06	4.45687e-06	6.16647e-07	6.81122e-06	0.000239314				892	2801	0.0001	0.0001	0.0001	0.0001	0.0001	0.0001	0.0001	0.0001		892	1841	0.000285217	0.0834584	0.0048676	0.00144274	0.000412675	0.0009663	0.000479351	0.0708345
893	2802	0.000196928	9.77649e-05	2.37165e-05	2.59769e-05	4.11305e-05	1.52979e-05	0.000423849	0.000248778		893	1842	6.10043e-06	0.000426764	2.5699e-06	4.28059e-06	1.38607e-05	1.42292e-06	7.18679e-06	0.000248308				893	2802	0.0001	0.0001	0.0001	0.0001	0.0001	0.0001	0.0001	0.0001		893	1842	0.0001	0.0416932	0.0001	0.00144274	0.0001	0.0001	0.000479351	0.036288
894	2803	0.00016582	7.89168e-05	1.87638e-05	2.22244e-05	3.25412e-05	1.16379e-05	0.000347646	0.000219725		894	1843	5.9521e-06	0.000404152	2.795e-06	3.99253e-06	1.44628e-05	1.42292e-06	7.18679e-06	0.000248308				894	2803	0.0001	0.0001	0.0001	0.0001	0.0001	0.0001	0.0001	0.0001		894	1843	0.0001	0.00901736	0.0001	0.000858773	0.0001	0.0001	0.0001	0.00973224
895	2804	8.97551e-05	4.28051e-05	7.90533e-06	8.9832e-06	1.89179e-05	8.37951e-06	0.000150252	9.54774e-05		895	1844	5.9521e-06	0.000391448	2.795e-06	3.99253e-06	1.44628e-05	1.42292e-06	6.81122e-06	0.000232655				895	2804	0.0001	0.0001	0.0001	0.0001	0.0001	0.0001	0.0001	0.0001		895	1844	0.0001	0.00595888	0.0001	0.000583967	0.0001	0.0001	0.0001	0.00750032
896	2805	3.37095e-05	1.37638e-05	2.72533e-06	2.68581e-06	7.5691e-06	2.22194e-06	5.43332e-05	2.66899e-05		896	1845	5.80519e-06	0.000383587	1.93976e-06	3.99253e-06	1.50747e-05	1.42292e-06	6.81122e-06	0.000226068				896	2805	0.0001	0.0001	0.0001	0.0001	0.0001	0.0001	0.0001	0.0001		896	1845	0.0001	0.00261211	0.0001	0.000583967	0.0001	0.0001	0.0001	0.00499349
897	2806	1.50927e-05	7.45369e-06	1.40338e-06	9.95806e-07	2.95135e-06	1.38746e-06	1.88099e-05	1.35434e-05		897	1846	5.65972e-06	0.000360381	1.55891e-06	3.99253e-06	1.50747e-05	1.42292e-06	6.81122e-06	0.000216327				897	2806	0.0001	0.0001	0.0001	0.0001	0.0001	0.0001	0.0001	0.0001		897	1846	0.00142607	0.00235572	0.0001	0.000583967	0.0001	0.0001	0.0001	0.0213346
898	2807	1.02341e-05	5.3668e-06	2.81778e-07	7.38861e-07	1.12762e-06	1.38746e-06	8.54768e-06	9.08945e-06		898	1847	5.65972e-06	0.000352771	1.55891e-06	3.99253e-06	1.50747e-05	1.42292e-06	6.44354e-06	0.000210988				898	2807	0.0001	0.0001	0.0001	0.0001	0.0001	0.0001	0.0001	0.0001		898	1847	0.00142607	0.0129305	0.0001	0.000583967	0.0001	0.0001	0.0001	0.0158509
899	2808	8.22476e-06	5.86343e-06	1.45099e-07	5.1278e-07	4.88675e-07	7.14456e-07	8.54768e-06	8.08607e-06		899	1848	5.51568e-06	0.000348236	1.55891e-06	3.44015e-06	1.38607e-05	9.87527e-07	6.81122e-06	0.000208867				899	2808	0.0001	0.0001	0.0001	0.0001	0.0001	0.0001	0.0001	0.0001		899	1848	0.00142607	0.0123078	0.0001	0.000583967	0.0001	0.0001	0.0001	0.0124764
900	2809	7.41668e-06	5.3668e-06	1.45099e-07	5.1278e-07	2.51638e-07	1.38746e-06	7.89157e-06	7.60166e-06		900	1849	5.3731e-06	0.000336253	1.38083e-06	3.44015e-06	1.38607e-05	9.87527e-07	6.44354e-06	0.000206754				900	2809	0.0001	0.0001	0.0001	0.0001	0.0001	0.0001	0.0001	0.0001		900	1849	0.0001	0.0117293	0.0001	0.0001	0.0001	0.0001	0.0001	0.0162446
901	2810	7.95179e-06	5.3668e-06	1.45099e-07	5.1278e-07	8.09135e-08	1.38746e-06	6.64145e-06	8.08607e-06		901	1850	5.23197e-06	0.000317132	1.21126e-06	2.9203e-06	1.38607e-05	9.87527e-07	5.38884e-06	0.000201509				901	2810	0.0001	0.0001	0.0001	0.0001	0.0001	0.0001	0.0001	0.0001		901	1850	0.0042782	0.0797466	0.0001	0.00116793	0.0001	0.0001	0.000958698	0.0892877
902	2811	6.89619e-06	5.86343e-06	4.66561e-08	1.64883e-07	8.09135e-08	1.38746e-06	7.25603e-06	8.08607e-06		902	1851	5.23197e-06	0.000292789	1.21126e-06	3.17609e-06	1.32687e-05	9.87527e-07	4.40897e-06	0.00018407				902	2811	0.0001	0.0001	0.0001	0.0001	0.0001	0.0001	0.0001	0.0001		902	1851	0.00142607	0.062634	0.000973524	0.00116793	0.00123801	0.0001	0.000958698	0.0604029
903	2812	6.39055e-06	4.88744e-06	4.66561e-08	5.30175e-08	8.09135e-08	1.38746e-06	7.25603e-06	8.58205e-06		903	1852	5.09231e-06	0.000291381	1.21126e-06	3.17609e-06	1.26867e-05	9.87527e-07	4.09956e-06	0.000168223				903	2812	0.0001	0.0001	0.0001	0.0001	0.0001	0.0001	0.0001	0.0001		903	1852	0.00249562	0.0468185	0.0107087	0.00116793	0.00123801	0.0103767	0.000958698	0.0581531
904	2813	6.14338e-06	4.42572e-06	4.66561e-08	1.64883e-07	8.09135e-08	1.38746e-06	7.89157e-06	7.12896e-06		904	1853	4.95412e-06	0.000270576	1.21126e-06	2.67296e-06	1.26867e-05	9.87527e-07	4.09956e-06	0.00015576				904	2813	0.0001	0.0001	0.0001	0.0001	0.0001	0.0001	0.0001	0.0001		904	1853	0.020464	0.0680806	0.025636	0.027018	0.0251728	0.0633033	0.00479347	0.0465615
905	2814	5.90002e-06	4.42572e-06	4.66561e-08	1.64883e-07	8.09135e-08	1.38746e-06	7.25603e-06	7.12896e-06		905	1854	4.4163e-06	0.000245091	1.21126e-06	2.43421e-06	1.2115e-05	9.87527e-07	3.2249e-06	0.000135529				905	2814	0.0001	0.0001	0.0001	0.0001	0.0001	0.0001	0.0001	0.0001		905	1854	0.00727294	0.0393754	0.0195515	0.0141708	0.0158878	0.0206436	0.00383478	0.0311163
906	2815	5.6605e-06	3.98202e-06	1e-08	1.64883e-07	8.09135e-08	1.38746e-06	6.64145e-06	7.12896e-06		906	1855	4.28562e-06	0.000242466	1.21126e-06	2.67296e-06	1.26867e-05	9.87527e-07	2.19012e-06	0.000140031				906	2815	0.0001	0.0001	0.0001	0.0001	0.0001	0.0001	0.0001	0.0001		906	1855	0.00727294	0.0300374	0.0146839	0.0141708	0.0158878	0.0144944	0.0001	0.0240579
907	2816	5.42487e-06	3.98202e-06	1e-08	1.64883e-07	8.09135e-08	1.38746e-06	6.64145e-06	7.60166e-06		907	1856	4.15648e-06	0.000226947	1.55891e-06	2.67296e-06	1.2115e-05	9.87527e-07	2.19012e-06	0.000140031				907	2816	0.0001	0.0001	0.0001	0.0001	0.0001	0.0001	0.000319569	0.0001		907	1856	0.00192519	0.0113993	0.00316394	0.00327019	0.00123801	0.00719231	0.0001	0.00307119
908	2817	5.19315e-06	3.55678e-06	1e-08	1.64883e-07	8.09135e-08	7.14456e-07	7.89157e-06	6.66816e-06		908	1857	4.02888e-06	0.000228225	1.55891e-06	2.43421e-06	1.2115e-05	6.16647e-07	1.73276e-06	0.00013197				908	2817	0.0001	0.0001	0.0001	0.0001	0.0001	0.0001	0.000319569	0.0001		908	1857	0.00192519	0.0113993	0.00316394	0.00327019	0.00123801	0.00719231	0.0001	0.00307119
909	2818	5.42487e-06	3.15046e-06	1e-08	1.64883e-07	8.09135e-08	2.29731e-07	7.25603e-06	6.66816e-06		909	1858	3.65545e-06	0.000219338	1.38083e-06	2.9203e-06	1.15536e-05	3.17536e-07	1.3182e-06	0.000128447				909	2818	0.0001	0.0001	0.0001	0.0001	0.0001	0.0001	0.000319569	0.0001		909	1858	0.0001	0.0113993	0.0001	0.0001	0.0001	0.000658842	0.0001	0.00307119
910	2819	4.96538e-06	2.39671e-06	1e-08	1.64883e-07	8.09135e-08	2.29731e-07	7.25603e-06	4.9476e-06		910	1859	3.06497e-06	0.000216824	1.7453e-06	3.17609e-06	1.15536e-05	6.16647e-07	1.51998e-06	0.000129324				910	2819	0.0001	0.0001	0.0001	0.0001	0.0001	0.0001	0.000958698	0.0001		910	1859	0.0001	0.0119441	0.0001	0.0001	0.0001	0.000658842	0.0001	0.00307119
911	2820	4.52188e-06	2.39671e-06	1e-08	1.64883e-07	8.09135e-08	2.29731e-07	6.64145e-06	4.54915e-06		911	1860	2.62223e-06	0.000221863	1.21126e-06	2.9203e-06	1.10026e-05	9.87527e-07	1.73276e-06	0.000132856				911	2820	0.0001	0.0001	0.0001	0.0001	0.0001	0.0001	0.000958698	0.0001		911	1860	0.0001	0.0119441	0.0001	0.0001	0.0001	0.0001	0.0001	0.00307119
912	2821	4.09469e-06	2.39671e-06	1e-08	1.64883e-07	8.09135e-08	2.29731e-07	6.64145e-06	4.16384e-06		912	1861	1.91388e-06	0.000210588	1.38083e-06	2.67296e-06	9.41321e-06	9.87527e-07	1.95624e-06	0.000131086				912	2821	0.0001	0.0001	0.0001	0.0001	0.0001	0.0001	0.000958698	0.0001		912	1861	0.0001	0.0113215	0.0001	0.0001	0.0001	0.0001	0.0001	0.00332684
913	2822	3.29075e-06	2.39671e-06	1e-08	1.64883e-07	8.09135e-08	7.14456e-07	6.04825e-06	4.9476e-06		913	1862	1.37803e-06	0.00020935	1.38083e-06	2.67296e-06	8.40797e-06	1.42292e-06	2.19012e-06	0.000133745				913	2822	0.0001	0.0001	0.0001	0.0001	0.0001	0.0001	0.000958698	0.0001		913	1862	0.0001	0.0113215	0.0001	0.0001	0.0001	0.0001	0.0001	0.00332684
914	2823	3.29075e-06	2.39671e-06	1e-08	3.20198e-07	8.09135e-08	7.14456e-07	4.92778e-06	5.35894e-06		914	1863	9.13271e-07	0.000199544	1.05046e-06	2.9203e-06	4.84723e-06	1.42292e-06	2.19012e-06	0.000139126				914	2823	0.0001	0.0001	0.0001	0.0001	0.0001	0.0001	0.000958698	0.0001		914	1863	0.0001	0.0113215	0.0001	0.0001	0.0001	0.0001	0.0001	0.00332684
915	2824	3.29075e-06	2.0505e-06	1e-08	5.1278e-07	8.09135e-08	7.14456e-07	4.92778e-06	4.9476e-06		915	1864	8.43169e-07	0.000189922	1.05046e-06	1.98326e-06	4.45687e-06	2.46819e-06	2.19012e-06	0.000141847				915	2824	0.0001	0.0001	0.0001	0.0001	0.0001	0.0001	0.000958698	0.0001		915	1864	0.0001	0.0160763	0.0001	0.0001	0.0001	0.0001	0.0001	0.00613899
916	2825	2.91482e-06	2.0505e-06	1e-08	7.38861e-07	8.09135e-08	7.14456e-07	4.92778e-06	4.9476e-06		916	1865	9.85531e-07	0.000184003	1.21126e-06	1.98326e-06	3.36405e-06	1.91775e-06	2.19012e-06	0.000148277				916	2825	0.0001	0.0001	0.0001	0.0001	0.0001	0.0001	0.000319569	0.0001		916	1865	0.0001	0.0201625	0.0001	0.0001	0.0001	0.0001	0.0001	0.00754506
917	2826	2.55687e-06	2.0505e-06	1e-08	9.95806e-07	8.09135e-08	7.14456e-07	6.04825e-06	5.35894e-06		917	1866	8.43169e-07	0.000176997	1.21126e-06	1.98326e-06	3.02679e-06	1.91775e-06	1.95624e-06	0.000147352				917	2826	0.0001	0.0001	0.0001	0.0001	0.0001	0.0001	0.000319569	0.0001		917	1866	0.0001	0.00311437	0.0001	0.0001	0.0001	0.0001	0.0001	0.00480354
918	2827	2.73356e-06	2.0505e-06	1e-08	9.95806e-07	8.09135e-08	1.38746e-06	6.04825e-06	3.4337e-06		918	1867	8.43169e-07	0.000166687	1.21126e-06	1.77147e-06	2.3947e-06	1.42292e-06	1.95624e-06	0.000150134				918	2827	0.0001	0.0001	0.0001	0.0001	0.0001	0.0001	0.000319569	0.0001		918	1867	0.0001	0.00280903	0.0001	0.0001	0.0001	0.0001	0.00102718	0.00301984
919	2828	2.73356e-06	2.0505e-06	1e-08	9.95806e-07	8.09135e-08	1.38746e-06	5.47686e-06	3.79193e-06		919	1868	7.09601e-07	0.000164428	1.05046e-06	1.37641e-06	1.55861e-06	1.42292e-06	1.95624e-06	0.000150134				919	2828	0.0001	0.0001	0.0001	0.0001	0.0001	0.0001	0.0001	0.0001		919	1868	0.0001	0.00478769	0.000442514	0.0001	0.0001	0.0001	0.00102718	0.00804823
920	2829	2.91482e-06	1.72568e-06	1e-08	1.28162e-06	8.09135e-08	1.38746e-06	5.47686e-06	3.79193e-06		920	1869	7.09601e-07	0.000165556	1.05046e-06	1.5691e-06	1.31171e-06	1.42292e-06	2.43416e-06	0.000154817				920	2829	0.0001	0.000726436	0.0001	0.0001	0.0001	0.0001	0.0001	0.0001		920	1869	0.0001	0.00533252	0.000442514	0.0001	0.0001	0.0001	0.00102718	0.00549319
921	2830	2.55687e-06	1.14367e-06	1e-08	9.95806e-07	1e-08	1.38746e-06	4.92778e-06	3.4337e-06		921	1870	8.43169e-07	0.00019471	1.21126e-06	1.98326e-06	1.82177e-06	1.91775e-06	3.2249e-06	0.000179058				921	2830	0.0001	0.000726436	0.0001	0.0001	0.0001	0.0001	0.0001	0.0001		921	1870	0.0001	0.00679749	0.000442514	0.0001	0.0001	0.0001	0.00179413	0.0072769
922	2831	2.73356e-06	1.14367e-06	1e-08	9.95806e-07	1e-08	1.38746e-06	6.04825e-06	3.79193e-06		922	1871	1.21492e-06	0.000237249	1.21126e-06	1.98326e-06	2.3947e-06	1.91775e-06	5.73224e-06	0.000206754				922	2831	0.0001	0.000726436	0.0001	0.0001	0.0001	0.0001	0.0001	0.0001		922	1871	0.00203724	0.0253351	0.000442514	0.00144601	0.00191597	0.00169102	0.00818543	0.0258465
923	2832	2.21745e-06	8.88619e-07	1e-08	7.38861e-07	1e-08	1.38746e-06	5.47686e-06	4.16384e-06		923	1872	1.29547e-06	0.000295614	1.21126e-06	2.67296e-06	2.70355e-06	3.07118e-06	6.81122e-06	0.000243795				923	2832	0.0001	0.000726436	0.0001	0.0001	0.0001	0.0001	0.0001	0.0001		923	1872	0.00203724	0.0253351	0.000442514	0.00144601	0.00191597	0.00169102	0.00435065	0.0270838
924	2833	2.21745e-06	8.88619e-07	1e-08	7.38861e-07	1e-08	1.38746e-06	5.47686e-06	4.16384e-06		924	1873	1.29547e-06	0.000331802	1.38083e-06	3.17609e-06	3.02679e-06	3.07118e-06	7.57016e-06	0.000266678				924	2833	0.0001	0.000726436	0.0001	0.0001	0.0001	0.0001	0.0001	0.0001		924	1873	0.00203724	0.0275144	0.000442514	0.00144601	0.00191597	0.00169102	0.00435065	0.0293335
925	2834	2.05486e-06	1.14367e-06	1e-08	9.95806e-07	1e-08	1.38746e-06	6.64145e-06	4.16384e-06		925	1874	1.37803e-06	0.000378901	1.7453e-06	3.71234e-06	3.02679e-06	3.72423e-06	7.96124e-06	0.000293971				925	2834	0.0001	0.000726436	0.0001	0.0001	0.0001	0.0001	0.0001	0.0001		925	1874	0.00203724	0.0225279	0.000442514	0.00144601	0.00191597	0.00169102	0.00252456	0.0304584
926	2835	1.89713e-06	1.14367e-06	1e-08	1.59473e-06	1e-08	1.38746e-06	4.92778e-06	4.54915e-06		926	1875	1.37803e-06	0.000425133	1.38083e-06	3.71234e-06	3.02679e-06	3.07118e-06	9.17987e-06	0.000313562				926	2835	0.0001	0.0001	0.0001	0.0001	0.0001	0.0001	0.0001	0.0001		926	1875	0.00346331	0.0218723	0.000442514	0.00144601	0.00191597	0.00169102	0.00127826	0.0270704
927	2836	1.89713e-06	1.14367e-06	1e-08	1.59473e-06	1e-08	1.38746e-06	4.92778e-06	4.54915e-06		927	1876	1.46255e-06	0.000464942	1.55891e-06	3.71234e-06	2.3947e-06	3.07118e-06	9.60095e-06	0.000328576				927	2836	0.0001	0.0001	0.0001	0.0001	0.0001	0.0001	0.0001	0.0001		927	1876	0.00346331	0.0311706	0.000442514	0.00144601	0.00191597	0.000768648	0.00127826	0.0314533
928	2837	1.89713e-06	1.14367e-06	1e-08	1.59473e-06	1e-08	1.38746e-06	4.92778e-06	4.54915e-06		928	1877	1.7277e-06	0.00051312	1.93976e-06	3.99253e-06	2.70355e-06	2.46819e-06	1.13577e-05	0.000359418				928	2837	0.0001	0.0001	0.0001	0.0001	0.0001	0.0001	0.0001	0.0001		928	1877	0.00203724	0.0105278	0.000442514	0.00066739	0.000884296	0.0001	0.0001	0.0049909
929	2838	1.5966e-06	8.88619e-07	1e-08	1.93383e-06	1e-08	1.38746e-06	4.40154e-06	4.54915e-06		929	1878	1.91388e-06	0.000534329	2.14214e-06	4.28059e-06	2.70355e-06	2.46819e-06	1.13577e-05	0.00038191				929	2838	0.0001	0.0001	0.0001	0.0001	0.0001	0.0001	0.0001	0.0001		929	1878	0.0001	0.00641309	0.000442514	0.0001	0.0001	0.0001	0.0001	0.00414725
930	2839	1.31663e-06	8.88619e-07	1e-08	1.93383e-06	1e-08	1.38746e-06	3.89871e-06	4.54915e-06		930	1879	2.20684e-06	0.000585106	2.14214e-06	4.87985e-06	3.02679e-06	2.46819e-06	1.27495e-05	0.000399466				930	2839	0.0001	0.0001	0.0001	0.0001	0.0001	0.0001	0.0001	0.0001		930	1879	0.0001	0.00077114	0.0001	0.0001	0.0001	0.0001	0.0001	0.000857039
931	2840	1.18464e-06	8.88619e-07	1e-08	2.68581e-06	1e-08	2.22194e-06	3.41995e-06	4.16384e-06		931	1880	2.30807e-06	0.000590653	2.35223e-06	5.19082e-06	2.3947e-06	2.46819e-06	1.22786e-05	0.000409046				931	2840	0.0001	0.0001	0.0001	0.0001	0.0001	0.00115297	0.0001	0.0001		931	1880	0.0001	0.000335281	0.0001	0.0001	0.0001	0.0001	0.0001	0.000482086
932	2841	1.18464e-06	8.88619e-07	4.66561e-08	2.68581e-06	1e-08	1.38746e-06	3.41995e-06	4.54915e-06		932	1881	2.20684e-06	0.000575908	2.35223e-06	5.50921e-06	2.3947e-06	2.46819e-06	1.22786e-05	0.000403561				932	2841	0.0001	0.0001	0.0001	0.0001	0.0001	0.00115297	0.0001	0.0001		932	1881	0.0001	0.00469387	0.0001	0.0001	0.0001	0.0001	0.0001	0.0001
933	2842	1.18464e-06	8.88619e-07	4.66561e-08	2.29784e-06	1e-08	1.38746e-06	3.89871e-06	4.54915e-06		933	1882	2.20684e-06	0.00056859	2.14214e-06	5.19082e-06	2.3947e-06	2.46819e-06	1.22786e-05	0.000400829				933	2842	0.0001	0.0001	0.0001	0.0001	0.0001	0.00115297	0.0001	0.0001		933	1882	0.0001	0.000335281	0.0001	0.0001	0.0001	0.0001	0.0001	0.0001
934	2843	8.22154e-07	8.88619e-07	4.66561e-08	2.29784e-06	1e-08	1.38746e-06	2.96595e-06	4.54915e-06		934	1883	2.20684e-06	0.000555871	2.14214e-06	4.87985e-06	2.10063e-06	2.46819e-06	1.13577e-05	0.000387279				934	2843	0.0001	0.0001	0.0001	0.0001	0.0001	0.00115297	0.0001	0.0001		934	1883	0.0001	0.00251458	0.0001	0.0001	0.0001	0.0001	0.0001	0.0001
935	2844	7.13012e-07	8.88619e-07	4.66561e-08	2.68581e-06	1e-08	1.38746e-06	3.41995e-06	4.54915e-06		935	1884	2.20684e-06	0.000539683	1.7453e-06	4.87985e-06	2.10063e-06	2.46819e-06	1.13577e-05	0.00037657				935	2844	0.0001	0.0001	0.0001	0.0001	0.0001	0.0001	0.0001	0.0001		935	1884	0.0001	0.0021793	0.0001	0.0001	0.0001	0.0001	0.0001	0.0001
936	2845	7.13012e-07	1.14367e-06	4.66561e-08	2.68581e-06	1e-08	1.38746e-06	2.96595e-06	4.54915e-06		936	1885	2.00972e-06	0.000521916	1.7453e-06	4.28059e-06	2.10063e-06	1.91775e-06	1.13577e-05	0.000362036				936	2845	0.0001	0.0001	0.0001	0.0001	0.0001	0.0001	0.0001	0.0001		936	1885	0.0001	0.0001	0.0001	0.0001	0.0001	0.0001	0.0001	0.0001
937	2846	8.22154e-07	1.14367e-06	4.66561e-08	2.68581e-06	1e-08	1.38746e-06	2.53751e-06	4.54915e-06		937	1886	2.10738e-06	0.00050787	1.38083e-06	3.99253e-06	2.3947e-06	2.46819e-06	1.18147e-05	0.00033746				937	2846	0.0001	0.0001	0.0001	0.0001	0.0001	0.0001	0.0001	0.0001		937	1886	0.0001	0.0001	0.0001	0.0001	0.0001	0.0001	0.0001	0.0001
938	2847	7.13012e-07	6.59332e-07	1.45099e-07	2.68581e-06	1e-08	1.38746e-06	2.13554e-06	3.79193e-06		938	1887	2.10738e-06	0.000500902	1.38083e-06	3.71234e-06	2.10063e-06	2.46819e-06	1.18147e-05	0.000334913				938	2847	0.0001	0.0001	0.0001	0.0001	0.0001	0.0001	0.0001	0.0001		938	1887	0.0001	0.0001	0.0001	0.0001	0.0001	0.0001	0.0001	0.0001
939	2848	6.10016e-07	6.59332e-07	1.45099e-07	2.68581e-06	1e-08	1.38746e-06	2.53751e-06	3.79193e-06		939	1888	2.20684e-06	0.000473409	1.38083e-06	3.71234e-06	2.10063e-06	2.46819e-06	1.09078e-05	0.00030126				939	2848	0.0001	0.0001	0.0001	0.0001	0.0001	0.0001	0.0001	0.0001		939	1888	0.0001	0.0001	0.0001	0.0001	0.0001	0.0001	0.0001	0.0001
940	2849	5.13382e-07	4.57585e-07	1.45099e-07	2.68581e-06	1e-08	1.38746e-06	2.53751e-06	3.4337e-06		940	1889	2.10738e-06	0.000470015	1.21126e-06	3.44015e-06	2.10063e-06	2.46819e-06	1.09078e-05	0.000296393				940	2849	0.0001	0.0001	0.0001	0.00233585	0.0001	0.0001	0.0001	0.0001		940	1889	0.0001	0.0001	0.0001	0.0001	0.0001	0.0001	0.0001	0.0001
941	2850	7.13012e-07	2.85733e-07	1.45099e-07	2.68581e-06	1e-08	1.38746e-06	2.53751e-06	2.75953e-06		941	1890	1.91388e-06	0.000434955	8.98721e-07	3.17609e-06	1.82177e-06	2.46819e-06	1.00294e-05	0.000256282				941	2850	0.0001	0.0001	0.0001	0.00233585	0.0001	0.0001	0.0001	0.0001		941	1890	0.0001	0.0001	0.0001	0.0001	0.0001	0.0001	0.0001	0.0001
942	2851	8.22154e-07	2.85733e-07	2.81778e-07	2.68581e-06	1e-08	1.38746e-06	2.13554e-06	2.44429e-06		942	1891	1.7277e-06	0.000402556	7.56353e-07	2.43421e-06	1.82177e-06	2.46819e-06	1.00294e-05	0.000223889				942	2851	0.000427824	0.0001	0.0001	0.0001	0.0001	0.000461191	0.0001	0.00168729		942	1891	0.0001	0.0001	0.0001	0.0001	0.0001	0.0001	0.0001	0.0001
943	2852	5.13382e-07	1.47135e-07	2.81778e-07	2.29784e-06	1e-08	7.14456e-07	2.13554e-06	1.59088e-06		943	1892	1.37803e-06	0.000382023	5.01264e-07	2.43421e-06	1.82177e-06	1.91775e-06	8.76617e-06	0.000190154				943	2852	0.000427824	0.0001	0.0001	0.0001	0.0001	0.000461191	0.0001	0.00168729		943	1892	0.0001	0.0001	0.0001	0.0001	0.0001	0.0001	0.0001	0.0001
944	2853	5.13382e-07	1.47135e-07	2.81778e-07	1.93383e-06	1e-08	7.14456e-07	1.76107e-06	1.33887e-06		944	1893	1.21492e-06	0.000346729	3.89476e-07	2.20425e-06	1.82177e-06	1.42292e-06	7.57016e-06	0.000176077				944	2853	0.000427824	0.0001	0.0001	0.0001	0.0001	0.000461191	0.0001	0.0001		944	1893	0.0001	0.0001	0.0001	0.0001	0.0001	0.0001	0.0001	0.0001
945	2854	6.10016e-07	1.47135e-07	2.81778e-07	1.59473e-06	8.09135e-08	7.14456e-07	1.76107e-06	1.59088e-06		945	1894	1.13639e-06	0.000270576	3.89476e-07	2.20425e-06	1.31171e-06	1.42292e-06	6.44354e-06	0.000150134				945	2854	0.000427824	0.0001	0.0001	0.0001	0.0001	0.000461191	0.0001	0.0001		945	1894	0.0001	0.0001	0.0001	0.0001	0.0001	0.0001	0.0001	0.0001
946	2855	6.10016e-07	1.47135e-07	2.81778e-07	1.93383e-06	8.09135e-08	7.14456e-07	2.53751e-06	1.85949e-06		946	1895	7.09601e-07	5.10729e-05	6.44884e-08	8.5948e-07	6.75451e-07	1.42292e-06	2.19012e-06	2.6735e-05				946	2855	0.000427824	0.0001	0.0001	0.0001	0.0001	0.000461191	0.0001	0.0001		946	1895	0.0001	0.0001	0.0001	0.0001	0.0001	0.0001	0.0001	0.0001
947	2856	6.10016e-07	1.47135e-07	2.81778e-07	1.93383e-06	8.09135e-08	7.14456e-07	2.96595e-06	2.14413e-06		947	1896	8.71772e-08	4.63209e-06	6.44884e-08	7.32812e-08	3.59616e-08	1.02103e-07	1.57154e-07	1.6853e-06				947	2856	0.000427824	0.0001	0.0001	0.0001	0.0001	0.000461191	0.0001	0.0001		947	1896	0.0001	0.0001	0.0001	0.0001	0.0001	0.0001	0.0001	0.0001
948	2857	7.13012e-07	1.47135e-07	2.81778e-07	2.29784e-06	8.09135e-08	7.14456e-07	2.53751e-06	2.14413e-06		948	1897	8.71772e-08	1.58079e-06	6.44884e-08	7.32812e-08	3.59616e-08	1.02103e-07	1.57154e-07	4.90709e-07				948	2857	0.000427824	0.0001	0.0001	0.0001	0.0001	0.000461191	0.0001	0.0001		948	1897	0.0001	0.0001	0.0001	0.0001	0.0001	0.0001	0.0001	0.0001
949	2858	8.22154e-07	2.85733e-07	2.81778e-07	1.93383e-06	8.09135e-08	7.14456e-07	2.53751e-06	2.14413e-06		949	1898	8.71772e-08	1.58079e-06	6.44884e-08	7.32812e-08	3.59616e-08	1.02103e-07	8.09247e-08	3.94364e-07				949	2858	0.000427824	0.0001	0.0001	0.0001	0.0001	0.000461191	0.0001	0.0001		949	1898	0.0001	0.0001	0.0001	0.0001	0.0001	0.0001	0.0001	0.0001
950	2859	8.22154e-07	4.57585e-07	2.81778e-07	1.28162e-06	8.09135e-08	7.14456e-07	2.53751e-06	2.14413e-06		950	1899	6.05022e-08	1.4002e-06	6.44884e-08	7.32812e-08	3.59616e-08	1.02103e-07	8.09247e-08	3.94364e-07				950	2859	0.000427824	0.0001	0.0001	0.0001	0.0001	0.000461191	0.0001	0.0001		950	1899	0.0001	0.0001	0.0001	0.0001	0.0001	0.0001	0.0001	0.0001
951	2860	8.22154e-07	4.57585e-07	2.81778e-07	1.28162e-06	8.09135e-08	7.14456e-07	2.96595e-06	2.44429e-06		951	1900	6.05022e-08	1.4002e-06	2.0736e-08	2.35633e-08	3.59616e-08	1.02103e-07	8.09247e-08	3.06416e-07				951	2860	0.000427824	0.00435859	0.0001	0.0001	0.0001	0.000461191	0.0001	0.000674919		951	1900	0.0001	0.0001	0.0001	0.0001	0.0001	0.0001	0.0001	0.0001
952	2861	8.22154e-07	4.57585e-07	2.81778e-07	1.28162e-06	8.09135e-08	7.14456e-07	2.53751e-06	2.75953e-06		952	1901	6.05022e-08	1.0652e-06	2.0736e-08	2.35633e-08	3.59616e-08	1.02103e-07	8.09247e-08	3.06416e-07				952	2861	0.0001	0.0001	0.0001	0.0001	0.0001	0.0001	0.0001	0.000674919		952	1901	0.0001	0.0001	0.0001	0.0001	0.0001	0.0001	0.0001	0.0001
953	2862	9.37249e-07	4.57585e-07	2.81778e-07	1.28162e-06	8.09135e-08	7.14456e-07	3.89871e-06	3.4337e-06		953	1902	3.77797e-08	9.11334e-07	2.0736e-08	2.35633e-08	1e-08	1e-08	2.60211e-08	3.06416e-07				953	2862	0.0001	0.0001	0.0001	0.0001	0.0001	0.0001	0.0001	0.000674919		953	1902	0.0001	0.0001	0.0001	0.0001	0.0001	0.0001	0.0001	0.0001
954	2863	1.05813e-06	2.85733e-07	2.81778e-07	1.28162e-06	8.09135e-08	7.14456e-07	2.96595e-06	3.4337e-06		954	1903	3.77797e-08	6.32478e-07	2.0736e-08	2.35633e-08	1e-08	1e-08	2.60211e-08	3.06416e-07				954	2863	0.0001	0.0001	0.0001	0.0001	0.0001	0.0001	0.0001	0.000674919		954	1903	0.0001	0.0001	0.0001	0.0001	0.0001	0.0001	0.0001	0.0001
955	2864	1.05813e-06	4.57585e-07	2.81778e-07	9.95806e-07	8.09135e-08	1.38746e-06	2.53751e-06	4.16384e-06		955	1904	1e-08	6.32478e-07	2.0736e-08	2.35633e-08	1e-08	1e-08	2.60211e-08	3.06416e-07				955	2864	0.0001	0.0001	0.0001	0.0001	0.0001	0.0001	0.0001	0.000674919		955	1904	0.0001	0.0001	0.0001	0.0001	0.0001	0.0001	0.0001	0.0001
956	2865	1.18464e-06	4.57585e-07	2.81778e-07	7.38861e-07	8.09135e-08	1.38746e-06	2.96595e-06	4.9476e-06		956	1905	1.94543e-08	7.66968e-07	2.0736e-08	2.35633e-08	1e-08	1e-08	2.60211e-08	9.85271e-08				956	2865	0.0001	0.0001	0.0001	0.0001	0.0001	0.0001	0.0001	0.00674916		956	1905	0.0001	0.0001	0.0001	0.0001	0.0001	0.0001	0.0001	0.0001
957	2866	1.31663e-06	4.57585e-07	2.81778e-07	7.38861e-07	8.09135e-08	1.38746e-06	2.96595e-06	4.54915e-06		957	1906	1.94543e-08	7.66968e-07	6.44884e-08	7.32812e-08	3.59616e-08	1e-08	2.60211e-08	1.57786e-07				957	2866	0.0001	0.0001	0.0001	0.00155724	0.0001	0.0001	0.0001	0.000562433		957	1906	0.0001	0.0001	0.0001	0.0001	0.0001	0.0001	0.0001	0.0001
958	2867	1.89713e-06	4.57585e-07	2.81778e-07	7.38861e-07	8.09135e-08	1.38746e-06	3.41995e-06	5.35894e-06		958	1907	1.94543e-08	7.66968e-07	6.44884e-08	3.28383e-07	3.47816e-07	1e-08	8.09247e-08	1.57786e-07				958	2867	0.0001	0.0001	0.0001	0.00155724	0.0001	0.0001	0.0001	0.000562433		958	1907	0.0001	0.0001	0.0001	0.0001	0.0001	0.0001	0.0001	0.0001
959	2868	1.89713e-06	6.59332e-07	2.81778e-07	7.38861e-07	8.09135e-08	1.38746e-06	3.41995e-06	5.35894e-06		959	1908	1.94543e-08	7.66968e-07	6.44884e-08	2.27902e-07	3.47816e-07	1e-08	8.09247e-08	9.85271e-08				959	2868	0.0001	0.0001	0.0001	0.00155724	0.0001	0.0001	0.0001	0.000562433		959	1908	0.0001	0.0001	0.0001	0.0001	0.0001	0.0001	0.0001	0.0001
960	2869	2.05486e-06	6.59332e-07	2.81778e-07	9.95806e-07	8.09135e-08	1.38746e-06	3.89871e-06	5.78296e-06		960	1909	1.94543e-08	7.66968e-07	2.0736e-08	2.27902e-07	3.47816e-07	1e-08	2.60211e-08	9.85271e-08				960	2869	0.0001	0.0001	0.0001	0.0001	0.0001	0.0001	0.0001	0.000562433		960	1909	0.0001	0.0001	0.0001	0.0001	0.0001	0.0001	0.0001	0.0001
961	2870	2.05486e-06	6.59332e-07	1.45099e-07	9.95806e-07	8.09135e-08	1.38746e-06	4.40154e-06	5.78296e-06		961	1910	1.94543e-08	7.66968e-07	2.0736e-08	2.27902e-07	3.47816e-07	1e-08	2.60211e-08	1.63139e-08				961	2870	0.0001	0.0001	0.0001	0.00233585	0.0001	0.0001	0.0001	0.00224972		961	1910	0.0001	0.0001	0.0001	0.0001	0.0001	0.0001	0.0001	0.0001
962	2871	2.05486e-06	6.59332e-07	1.45099e-07	9.95806e-07	8.09135e-08	1.38746e-06	4.92778e-06	6.21943e-06		962	1911	1.94543e-08	7.66968e-07	2.0736e-08	2.27902e-07	3.47816e-07	1e-08	2.60211e-08	1.63139e-08				962	2871	0.0001	0.0001	0.0001	0.00233585	0.0001	0.0001	0.0001	0.00224972		962	1911	0.0001	0.0001	0.0001	0.0001	0.0001	0.0001	0.0001	0.0001
963	2872	2.05486e-06	6.59332e-07	1.45099e-07	1.28162e-06	8.09135e-08	1.38746e-06	4.92778e-06	6.66816e-06		963	1912	3.77797e-08	7.66968e-07	2.0736e-08	2.27902e-07	3.47816e-07	1e-08	2.60211e-08	5.07355e-08				963	2872	0.0001	0.0001	0.0001	0.0001	0.0001	0.0001	0.0001	0.0001		963	1912	0.0001	0.0001	0.0001	0.0001	0.0001	0.0001	0.0001	0.0001
964	2873	2.05486e-06	6.59332e-07	1.45099e-07	1.59473e-06	8.09135e-08	1.38746e-06	4.92778e-06	7.12896e-06		964	1913	3.77797e-08	9.11334e-07	6.44884e-08	2.27902e-07	3.47816e-07	1e-08	2.60211e-08	5.07355e-08				964	2873	0.0001	0.0021793	0.0001	0.00233585	0.0001	0.0001	0.0001	0.0001		964	1913	0.0001	0.0001	0.0001	0.0001	0.0001	0.0001	0.0001	0.0001
965	2874	2.05486e-06	6.59332e-07	1.45099e-07	1.93383e-06	8.09135e-08	1.38746e-06	4.40154e-06	7.60166e-06		965	1914	6.05022e-08	1.4002e-06	6.44884e-08	2.27902e-07	3.47816e-07	1e-08	2.60211e-08	9.85271e-08				965	2874	0.0001	0.0021793	0.0001	0.00233585	0.0001	0.0001	0.0001	0.00168729		965	1914	0.0001	0.0001	0.0001	0.0001	0.0001	0.0001	0.0001	0.0001
966	2875	1.89713e-06	4.57585e-07	4.66561e-08	1.93383e-06	8.09135e-08	2.22194e-06	4.40154e-06	6.66816e-06		966	1915	6.05022e-08	1.4002e-06	6.44884e-08	2.27902e-07	3.47816e-07	1e-08	2.60211e-08	9.85271e-08				966	2875	0.0001	0.0001	0.0001	0.0001	0.0001	0.0001	0.0001	0.00168729		966	1915	0.0001	0.0001	0.0001	0.0001	0.0001	0.0001	0.0001	0.0001
967	2876	1.89713e-06	4.57585e-07	1e-08	1.93383e-06	8.09135e-08	2.22194e-06	4.92778e-06	7.12896e-06		967	1916	8.71772e-08	1.4002e-06	6.44884e-08	4.4258e-07	3.47816e-07	1e-08	2.60211e-08	9.85271e-08				967	2876	0.0001	0.0001	0.0012169	0.0001	0.0001	0.00115297	0.0001	0.00168729		967	1916	0.0001	0.0001	0.0001	0.0001	0.0001	0.0001	0.0001	0.0001
968	2877	1.89713e-06	4.57585e-07	1e-08	2.68581e-06	8.09135e-08	2.22194e-06	3.89871e-06	7.12896e-06		968	1917	8.71772e-08	1.4002e-06	6.44884e-08	4.4258e-07	3.47816e-07	1e-08	2.60211e-08	9.85271e-08				968	2877	0.0001	0.0001	0.0012169	0.0001	0.0001	0.00115297	0.0001	0.00168729		968	1917	0.0001	0.0001	0.0001	0.0001	0.0001	0.0001	0.0001	0.0001
969	2878	1.89713e-06	4.57585e-07	1e-08	2.29784e-06	8.09135e-08	2.22194e-06	3.89871e-06	7.60166e-06		969	1918	8.71772e-08	1.4002e-06	6.44884e-08	4.4258e-07	3.47816e-07	1e-08	2.60211e-08	9.85271e-08				969	2878	0.0001	0.0001	0.0012169	0.0001	0.0001	0.00115297	0.0001	0.0001		969	1918	0.0001	0.0001	0.0001	0.0001	0.0001	0.0001	0.0001	0.0001
970	2879	2.05486e-06	4.57585e-07	1e-08	2.29784e-06	8.09135e-08	1.38746e-06	3.89871e-06	7.60166e-06		970	1919	8.71772e-08	1.4002e-06	6.44884e-08	4.4258e-07	3.47816e-07	1e-08	2.60211e-08	9.85271e-08				970	2879	0.0001	0.0001	0.0012169	0.0001	0.0001	0.00115297	0.0001	0.0001		970	1919	0.0001	0.0001	0.0001	0.0001	0.0001	0.0001	0.0001	0.0001
971	2880	1.89713e-06	4.57585e-07	1e-08	2.29784e-06	8.09135e-08	1.38746e-06	3.89871e-06	6.66816e-06		971	1920	8.71772e-08	1.4002e-06	6.44884e-08	3.28383e-07	3.47816e-07	1e-08	2.60211e-08	9.85271e-08				971	2880	0.0001	0.0001	0.0001	0.0001	0.0001	0.0001	0.0001	0.0001		971	1920	0.0001	0.0001	0.0001	0.0001	0.0001	0.0001	0.0001	0.0001
972	2881	1.89713e-06	2.85733e-07	1e-08	2.29784e-06	1e-08	1.38746e-06	3.41995e-06	6.21943e-06		972	1921	8.71772e-08	1.4002e-06	1.25235e-07	4.4258e-07	3.47816e-07	1e-08	2.60211e-08	9.85271e-08				972	2881	0.0001	0.0001	0.0001	0.0046717	0.0001	0.0001	0.0001	0.00674916		972	1921	0.0001	0.0001	0.0001	0.0001	0.0001	0.0001	0.0001	0.0001
973	2882	2.21745e-06	2.85733e-07	1e-08	2.29784e-06	1e-08	1.38746e-06	3.41995e-06	5.78296e-06		973	1922	1.51217e-07	1.96699e-06	1.25235e-07	2.27902e-07	3.47816e-07	1e-08	2.60211e-08	9.85271e-08				973	2882	0.0001	0.0001	0.0001	0.0001	0.0001	0.0001	0.0001	0.0001		973	1922	0.0001	0.0001	0.0001	0.0001	0.0001	0.0001	0.0001	0.0001
974	2883	1.89713e-06	1.47135e-07	1e-08	2.29784e-06	1e-08	7.14456e-07	3.41995e-06	6.21943e-06		974	1923	1.51217e-07	2.60597e-06	1.25235e-07	1.4231e-07	2.17189e-07	1e-08	1e-08	9.85271e-08				974	2883	0.0001	0.0001	0.0001	0.0001	0.0001	0.00461187	0.0001	0.00168729		974	1923	0.0001	0.0001	0.0001	0.0001	0.0001	0.0001	0.0001	0.0001
975	2884	2.38481e-06	1.47135e-07	1e-08	2.29784e-06	1e-08	7.14456e-07	3.89871e-06	6.21943e-06		975	1924	1.51217e-07	2.83422e-06	6.44884e-08	2.27902e-07	3.59616e-08	1e-08	1e-08	5.07355e-08				975	2884	0.0001	0.0001	0.0001	0.0001	0.0001	0.0001	0.0001	0.00168729		975	1924	0.0001	0.0001	0.0001	0.0001	0.0001	0.0001	0.0001	0.0001
976	2885	2.38481e-06	4.73108e-08	4.66561e-08	1.93383e-06	1e-08	1.38746e-06	3.41995e-06	6.66816e-06		976	1925	1.51217e-07	2.60597e-06	6.44884e-08	3.28383e-07	1e-08	3.17536e-07	1e-08	5.07355e-08				976	2885	0.0001	0.000871722	0.0001	0.0001	0.0001	0.0001	0.0001	0.0001		976	1925	0.0001	0.0001	0.0001	0.0001	0.0001	0.0001	0.0001	0.0001
977	2886	1.74435e-06	4.73108e-08	4.66561e-08	1.93383e-06	1e-08	1.38746e-06	3.41995e-06	5.78296e-06		977	1926	1.51217e-07	3.06986e-06	1.25235e-07	3.28383e-07	1e-08	3.17536e-07	1e-08	9.85271e-08				977	2886	0.0001	0.000871722	0.0001	0.0001	0.0001	0.0001	0.0001	0.0001		977	1926	0.0001	0.0001	0.0001	0.0001	0.0001	0.0001	0.0001	0.0001
978	2887	1.74435e-06	4.73108e-08	4.66561e-08	2.68581e-06	1e-08	1.38746e-06	2.96595e-06	4.9476e-06		978	1927	1.17494e-07	3.06986e-06	1.25235e-07	3.28383e-07	1e-08	3.17536e-07	1e-08	9.85271e-08				978	2887	0.0001	0.000871722	0.0001	0.0001	0.0001	0.0001	0.0001	0.0001		978	1927	0.0001	0.0001	0.0001	0.0001	0.0001	0.0001	0.0001	0.0001
979	2888	1.74435e-06	4.73108e-08	4.66561e-08	2.68581e-06	1e-08	1.38746e-06	2.96595e-06	4.9476e-06		979	1928	1.17494e-07	3.31275e-06	1.25235e-07	3.28383e-07	1e-08	3.17536e-07	1e-08	1.57786e-07				979	2888	0.0001	0.000871722	0.0001	0.00222462	0.0001	0.00153729	0.0049	0.00393701		979	1928	0.0001	0.0001	0.0001	0.0001	0.0001	0.0001	0.0001	0.0001
980	2889	1.89713e-06	4.73108e-08	4.66561e-08	2.68581e-06	1e-08	1.38746e-06	2.96595e-06	5.35894e-06		980	1929	1.51217e-07	3.31275e-06	1.25235e-07	3.28383e-07	1e-08	3.17536e-07	1e-08	1.57786e-07				980	2889	0.0001	0.000871722	0.0001	0.00222462	0.0001	0.00384322	0.0049	0.00393701		980	1929	0.0001	0.0001	0.0001	0.0001	0.0001	0.0001	0.0001	0.0001
981	2890	1.5966e-06	2.85733e-07	4.66561e-08	1.93383e-06	1e-08	1.38746e-06	2.53751e-06	5.78296e-06		981	1930	1.51217e-07	3.56279e-06	1.25235e-07	4.4258e-07	1e-08	3.17536e-07	1e-08	1.57786e-07				981	2890	0.0001	0.0001	0.0001	0.00222462	0.0001	0.00384322	0.0049	0.00393701		981	1930	0.0001	0.0001	0.0001	0.0001	0.0001	0.0001	0.0001	0.0001
982	2891	1.454e-06	2.85733e-07	4.66561e-08	1.93383e-06	1e-08	1.38746e-06	2.53751e-06	5.78296e-06															982	2891	0.0001	0.0001	0.0001	0.00066739	0.0001	0.0001	0.00106522	0.00168729
983	2892	1.454e-06	2.85733e-07	4.66561e-08	1.93383e-06	1e-08	1.38746e-06	2.13554e-06	6.21943e-06															983	2892	0.0001	0.0001	0.0001	0.00066739	0.0001	0.0001	0.00106522	0.0001
984	2893	1.18464e-06	6.59332e-07	4.66561e-08	1.93383e-06	1e-08	1.38746e-06	2.13554e-06	6.21943e-06															984	2893	0.0001	0.0001	0.0001	0.00066739	0.0001	0.0001	0.00106522	0.0001
985	2894	1.05813e-06	8.88619e-07	4.66561e-08	2.68581e-06	1e-08	1.38746e-06	2.13554e-06	8.58205e-06															985	2894	0.0001	0.0001	0.0001	0.00066739	0.0001	0.0001	0.00042609	0.00337458
986	2895	1.05813e-06	8.88619e-07	4.66561e-08	2.29784e-06	1e-08	1.38746e-06	1.76107e-06	9.60811e-06															986	2895	0.0001	0.0001	0.0001	0.0001	0.0001	0.0001	0.00042609	0.0001
987	2896	1.31663e-06	1.14367e-06	4.66561e-08	2.68581e-06	1e-08	1.38746e-06	2.13554e-06	9.60811e-06															987	2896	0.0001	0.0001	0.0001	0.000934344	0.0001	0.0001	0.00042609	0.00337458
988	2897	1.454e-06	1.14367e-06	4.66561e-08	3.09692e-06	1e-08	7.14456e-07	2.13554e-06	8.58205e-06															988	2897	0.0001	0.0001	0.0001	0.000934344	0.0001	0.0001	0.0001	0.0001
989	2898	1.454e-06	1.42308e-06	4.66561e-08	2.68581e-06	1e-08	7.14456e-07	2.13554e-06	8.08607e-06															989	2898	0.0001	0.0001	0.0001	0.000934344	0.0001	0.0001	0.0001	0.0001
990	2899	1.454e-06	1.42308e-06	4.66561e-08	2.68581e-06	1e-08	7.14456e-07	2.96595e-06	7.12896e-06															990	2899	0.0001	0.0001	0.0001	0.000934344	0.0001	0.0001	0.0001	0.0001
991	2900	1.454e-06	1.42308e-06	4.66561e-08	1.93383e-06	1e-08	2.29731e-07	2.96595e-06	7.12896e-06															991	2900	0.0001	0.0001	0.0001	0.000934344	0.0001	0.0001	0.0001	0.0001
992	2901	1.18464e-06	1.42308e-06	4.66561e-08	1.93383e-06	1e-08	2.29731e-07	3.41995e-06	7.12896e-06															992	2901	0.0001	0.0001	0.0001	0.0001	0.0001	0.0001	0.0001	0.0001
993	2902	9.37249e-07	1.42308e-06	1.45099e-07	1.59473e-06	1e-08	1e-08	2.96595e-06	6.66816e-06															993	2902	0.0001	0.0001	0.0001	0.0001	0.0001	0.0001	0.0001	0.0001
994	2903	9.37249e-07	1.72568e-06	1.45099e-07	1.59473e-06	1e-08	1e-08	2.53751e-06	6.66816e-06															994	2903	0.0001	0.0001	0.0001	0.0001	0.0001	0.0001	0.0001	0.0001
995	2904	7.13012e-07	1.72568e-06	1.45099e-07	1.28162e-06	1e-08	1e-08	2.53751e-06	6.21943e-06															995	2904	0.0001	0.0001	0.0001	0.0001	0.0001	0.00153729	0.0001	0.0001
996	2905	7.13012e-07	2.0505e-06	1.45099e-07	1.59473e-06	8.09135e-08	2.29731e-07	2.53751e-06	6.21943e-06															996	2905	0.0001	0.0001	0.0001	0.0001	0.0001	0.00211378	0.0001	0.0001
997	2906	7.13012e-07	2.0505e-06	1.45099e-07	1.59473e-06	8.09135e-08	2.29731e-07	2.13554e-06	4.54915e-06															997	2906	0.0001	0.0001	0.0001	0.0001	0.0001	0.00242123	0.0001	0.00361562
998	2907	7.13012e-07	2.0505e-06	1.45099e-07	1.59473e-06	8.09135e-08	2.29731e-07	2.13554e-06	4.16384e-06															998	2907	0.0001	0.0001	0.0001	0.0001	0.0001	0.000883945	0.0001	0.000747232
999	2908	9.37249e-07	2.0505e-06	1.45099e-07	1.59473e-06	8.09135e-08	2.29731e-07	1.76107e-06	3.4337e-06															999	2908	0.0001	0.0001	0.0012169	0.00126804	0.0001	0.00354463	0.00191739	0.00351921
1000	2909	9.37249e-07	2.0505e-06	1.45099e-07	1.59473e-06	8.09135e-08	2.29731e-07	2.13554e-06	3.4337e-06															1000	2909	0.0001	0.00036322	0.00175775	0.00126804	0.0001	0.00354463	0.00191739	0.00351921
1001	2910	1.05813e-06	2.0505e-06	1.45099e-07	1.28162e-06	8.09135e-08	2.29731e-07	1.76107e-06	3.4337e-06															1001	2910	0.0001	0.00181608	0.00175775	0.0043825	0.0001	0.00508192	0.00809564	0.00691935
1002	2911	1.05813e-06	2.0505e-06	1.45099e-07	1.28162e-06	8.09135e-08	2.29731e-07	1.76107e-06	3.4337e-06															1002	2911	0.0001	0.00181608	0.00175775	0.0043825	0.0001	0.00508192	0.00298261	0.00691935
1003	2912	1.05813e-06	1.72568e-06	1.45099e-07	1.59473e-06	8.09135e-08	2.29731e-07	1.76107e-06	3.4337e-06															1003	2912	0.0001	0.00181608	0.000540849	0.0043825	0.0001	0.00277599	0.00106522	0.00270113
1004	2913	1.454e-06	1.14367e-06	1.45099e-07	1.28162e-06	8.09135e-08	2.29731e-07	1.4153e-06	2.14413e-06															1004	2913	0.0001	0.00036322	0.000540849	0.000333697	0.0001	0.000662221	0.00106522	0.00157627
1005	2914	1.18464e-06	1.14367e-06	1.45099e-07	1.28162e-06	8.09135e-08	2.29731e-07	1.76107e-06	2.44429e-06															1005	2914	0.0001	0.00036322	0.000540849	0.000333697	0.0001	0.000662221	0.00042609	0.00199809
1006	2915	1.05813e-06	1.42308e-06	2.81778e-07	1.28162e-06	8.09135e-08	2.29731e-07	1.76107e-06	2.75953e-06															1006	2915	0.0001	0.00036322	0.000540849	0.000333697	0.0001	0.000662221	0.00042609	0.00199809
1007	2916	9.37249e-07	1.42308e-06	2.81778e-07	1.28162e-06	8.09135e-08	2.29731e-07	1.76107e-06	2.75953e-06															1007	2916	0.0001	0.00123494	0.000540849	0.000333697	0.0001	0.000662221	0.00042609	0.00267301
1008	2917	9.37249e-07	1.42308e-06	2.81778e-07	9.95806e-07	8.09135e-08	2.29731e-07	1.76107e-06	2.75953e-06															1008	2917	0.0001	0.00123494	0.000540849	0.000333697	0.0001	0.000662221	0.00042609	0.00267301
1009	2918	7.13012e-07	1.14367e-06	1.45099e-07	9.95806e-07	8.09135e-08	2.29731e-07	1.4153e-06	2.75953e-06															1009	2918	0.0001	0.00123494	0.0001	0.000333697	0.0001	0.000662221	0.00042609	0.00267301
1010	2919	8.22154e-07	1.14367e-06	2.81778e-07	1.28162e-06	8.09135e-08	2.29731e-07	1.4153e-06	2.75953e-06															1010	2919	0.0001	0.00123494	0.0001	0.000333697	0.0001	0.000662221	0.0001	0.00239179
1011	2920	8.22154e-07	1.14367e-06	2.81778e-07	1.28162e-06	8.09135e-08	2.29731e-07	1.4153e-06	3.08946e-06															1011	2920	0.0001	0.00232459	0.0001	0.000333697	0.0001	0.000662221	0.0001	0.00215075
1012	2921	8.22154e-07	8.88619e-07	2.81778e-07	1.59473e-06	8.09135e-08	2.29731e-07	1.4153e-06	3.08946e-06															1012	2921	0.0001	0.00108965	0.0001	0.000333697	0.0001	0.0001	0.0001	0.00116905
1013	2922	8.22154e-07	8.88619e-07	2.81778e-07	1.93383e-06	8.09135e-08	2.29731e-07	8.15928e-07	2.75953e-06															1013	2922	0.0001	0.00108965	0.0001	0.0001	0.0001	0.0001	0.0001	0.0001
1014	2923	8.22154e-07	6.59332e-07	2.81778e-07	1.93383e-06	8.09135e-08	2.29731e-07	5.66265e-07	2.75953e-06															1014	2923	0.0001	0.00108965	0.0001	0.0001	0.0001	0.00115297	0.0001	0.0001
1015	2924	8.22154e-07	6.59332e-07	1.45099e-07	1.28162e-06	8.09135e-08	1e-08	5.66265e-07	2.44429e-06															1015	2924	0.0001	0.0001	0.0001	0.0001	0.0001	0.00115297	0.0001	0.000674919
1016	2925	8.22154e-07	6.59332e-07	1.45099e-07	9.95806e-07	8.09135e-08	1e-08	3.53596e-07	2.44429e-06															1016	2925	0.0001	0.000311332	0.00034769	0.00252124	0.0001	0.00115297	0.000273916	0.00308533
1017	2926	8.22154e-07	6.59332e-07	1.45099e-07	9.95806e-07	8.09135e-08	1e-08	5.66265e-07	1.85949e-06															1017	2926	0.0001	0.000311332	0.00034769	0.00252124	0.0001	0.00115297	0.000273916	0.00308533
1018	2927	7.13012e-07	6.59332e-07	1.45099e-07	9.95806e-07	8.09135e-08	1e-08	5.66265e-07	2.75953e-06															1018	2927	0.0001	0.000311332	0.00034769	0.00252124	0.0001	0.0001	0.000273916	0.00139804
1019	2928	8.22154e-07	6.59332e-07	1.45099e-07	9.95806e-07	8.09135e-08	1e-08	5.66265e-07	3.08946e-06															1019	2928	0.0001	0.000311332	0.00034769	0.00252124	0.0001	0.0034589	0.000273916	0.00207296
1020	2929	7.13012e-07	6.59332e-07	1.45099e-07	9.95806e-07	8.09135e-08	1e-08	5.66265e-07	3.08946e-06															1020	2929	0.0001	0.000311332	0.00034769	0.00252124	0.0001	0.00392009	0.000273916	0.00558559
1021	2930	8.22154e-07	4.57585e-07	2.81778e-07	9.95806e-07	8.09135e-08	1e-08	5.66265e-07	3.4337e-06															1021	2930	0.0001	0.00127991	0.00034769	0.00304032	0.0001	0.00212659	0.000273916	0.01046
1022	2931	9.37249e-07	6.59332e-07	2.81778e-07	9.95806e-07	8.09135e-08	1e-08	3.53596e-07	3.4337e-06															1022	2931	0.0001	0.00127991	0.00034769	0.00304032	0.0001	0.00212659	0.000273916	0.01046
1023	2932	1.05813e-06	6.59332e-07	2.81778e-07	1.28162e-06	8.09135e-08	1e-08	3.53596e-07	3.4337e-06															1023	2932	0.0001	0.00127991	0.00034769	0.00304032	0.0001	0.00097362	0.000273916	0.0070854
1024	2933	1.05813e-06	6.59332e-07	2.81778e-07	1.28162e-06	8.09135e-08	1e-08	3.53596e-07	3.4337e-06															1024	2933	0.0001	0.00127991	0.00034769	0.00304032	0.0001	0.00097362	0.000273916	0.00444198
1025	2934	1.18464e-06	6.59332e-07	1.45099e-07	1.28162e-06	8.09135e-08	1e-08	3.53596e-07	3.4337e-06															1025	2934	0.0001	0.00127991	0.00034769	0.00252124	0.0001	0.00097362	0.000273916	0.00376707
1026	2935	1.31663e-06	6.59332e-07	1.45099e-07	1.28162e-06	8.09135e-08	1e-08	3.53596e-07	4.16384e-06															1026	2935	0.0001	0.00200634	0.00034769	0.00368916	0.0001	0.00097362	0.000273916	0.00714164
1027	2936	1.05813e-06	4.57585e-07	1.45099e-07	1.59473e-06	8.09135e-08	1e-08	3.53596e-07	3.08946e-06															1027	2936	0.0001	0.00200634	0.00034769	0.00427313	0.0001	0.00097362	0.000273916	0.00714164
1028	2937	1.18464e-06	4.57585e-07	1.45099e-07	1.28162e-06	8.09135e-08	1e-08	5.66265e-07	2.75953e-06															1028	2937	0.0001	0.00473046	0.00034769	0.00894482	0.0001	0.0040482	0.00410869	0.00882893
1029	2938	1.05813e-06	4.57585e-07	1.45099e-07	9.95806e-07	1e-08	1e-08	1.09967e-06	3.4337e-06															1029	2938	0.0001	0.00473046	0.00034769	0.00894482	0.0001	0.0040482	0.00410869	0.00882893
1030	2939	1.18464e-06	4.57585e-07	1.45099e-07	9.95806e-07	1e-08	1e-08	1.09967e-06	3.4337e-06															1030	2939	0.0001	0.00127126	0.0001	0.000583967	0.0001	0.000768648	0.0001	0.00199407
1031	2940	1.31663e-06	4.57585e-07	1.45099e-07	9.95806e-07	1e-08	1e-08	1.09967e-06	3.4337e-06															1031	2940	0.0001	0.00127126	0.0001	0.000583967	0.0001	0.000768648	0.0001	0.000562433
1032	2941	1.454e-06	4.57585e-07	1.45099e-07	9.95806e-07	1e-08	1e-08	1.09967e-06	3.08946e-06															1032	2941	0.0001	0.000544828	0.0001	0.000583967	0.0001	0.000768648	0.0001	0.000562433
1033	2942	1.5966e-06	4.57585e-07	1.45099e-07	1.28162e-06	1e-08	1e-08	1.09967e-06	3.08946e-06															1033	2942	0.0001	0.000544828	0.0001	0.000583967	0.0001	0.000768648	0.0001	0.000562433
1034	2943	1.5966e-06	6.59332e-07	1.45099e-07	9.95806e-07	1e-08	1e-08	1.09967e-06	3.08946e-06															1034	2943	0.0001	0.000544828	0.0001	0.000583967	0.0001	0.0001	0.0001	0.0001
1035	2944	1.454e-06	4.57585e-07	1.45099e-07	9.95806e-07	1e-08	1e-08	1.4153e-06	3.08946e-06															1035	2944	0.0001	0.000544828	0.0001	0.0001	0.0001	0.0001	0.0001	0.0001
1036	2945	1.454e-06	4.57585e-07	1.45099e-07	9.95806e-07	1e-08	1e-08	1.4153e-06	3.4337e-06															1036	2945	0.0001	0.0001	0.0001	0.0001	0.0001	0.0001	0.0001	0.0001
1037	2946	1.31663e-06	6.59332e-07	1.45099e-07	9.95806e-07	1e-08	1e-08	1.4153e-06	4.16384e-06															1037	2946	0.0001	0.0001	0.0001	0.0001	0.0001	0.0001	0.000479351	0.0001
1038	2947	1.18464e-06	1.14367e-06	1.45099e-07	9.95806e-07	1e-08	1e-08	2.13554e-06	4.9476e-06															1038	2947	0.0001	0.0001	0.0001	0.00155724	0.0001	0.0001	0.000479351	0.00421823
1039	2948	1.18464e-06	1.14367e-06	1.45099e-07	9.95806e-07	1e-08	1e-08	3.41995e-06	5.35894e-06															1039	2948	0.0001	0.0001	0.0001	0.00155724	0.0001	0.0001	0.000479351	0.000843648
1040	2949	1.05813e-06	1.14367e-06	1.45099e-07	9.95806e-07	1e-08	1e-08	3.89871e-06	5.35894e-06															1040	2949	0.0001	0.00145287	0.0001	0.00389309	0.0001	0.0001	0.000479351	0.0120922
1041	2950	1.05813e-06	1.14367e-06	1.45099e-07	1.28162e-06	1e-08	1e-08	3.89871e-06	4.9476e-06															1041	2950	0.0001	0.00145287	0.0001	0.00233585	0.0001	0.0001	0.000479351	0.00534309
1042	2951	1.31663e-06	1.14367e-06	1.45099e-07	1.59473e-06	1e-08	1e-08	3.41995e-06	5.35894e-06															1042	2951	0.0001	0.00145287	0.0001	0.0001	0.0001	0.0001	0.000479351	0.00112486
1043	2952	1.454e-06	1.14367e-06	4.66561e-08	1.59473e-06	1e-08	1e-08	3.41995e-06	5.35894e-06															1043	2952	0.0001	0.0001	0.0001	0.00233585	0.0001	0.0001	0.00239674	0.00506187
1044	2953	1.5966e-06	1.14367e-06	4.66561e-08	1.59473e-06	1e-08	1e-08	4.40154e-06	6.66816e-06															1044	2953	0.0001	0.0001	0.0001	0.00233585	0.0001	0.0001	0.00239674	0.00168729
1045	2954	2.05486e-06	1.14367e-06	4.66561e-08	1.93383e-06	1e-08	1e-08	4.92778e-06	7.12896e-06															1045	2954	0.0001	0.0001	0.0001	0.0001	0.0001	0.0001	0.0001	0.0001
1046	2955	2.05486e-06	1.14367e-06	4.66561e-08	1.59473e-06	1e-08	1e-08	4.40154e-06	7.60166e-06															1046	2955	0.0001	0.0001	0.0001	0.0001	0.0001	0.0001	0.0001	0.0001
1047	2956	1.89713e-06	1.14367e-06	4.66561e-08	1.59473e-06	1e-08	1e-08	4.92778e-06	8.08607e-06															1047	2956	0.0001	0.0001	0.0001	0.00233585	0.0001	0.0001	0.0001	0.0001
1048	2957	1.89713e-06	1.14367e-06	4.66561e-08	1.28162e-06	1e-08	1e-08	4.92778e-06	8.08607e-06															1048	2957	0.0001	0.0001	0.0001	0.00233585	0.0001	0.0001	0.0001	0.0001
1049	2958	1.74435e-06	1.42308e-06	4.66561e-08	1.28162e-06	1e-08	1e-08	4.92778e-06	7.60166e-06															1049	2958	0.0001	0.0001	0.0001	0.0001	0.0001	0.0001	0.0001	0.0001
1050	2959	1.74435e-06	1.72568e-06	4.66561e-08	1.28162e-06	1e-08	1e-08	3.89871e-06	7.60166e-06															1050	2959	0.0001	0.0001	0.0001	0.00233585	0.0001	0.000768648	0.0001	0.0001
1051	2960	1.89713e-06	1.42308e-06	4.66561e-08	1.28162e-06	1e-08	1e-08	3.89871e-06	7.60166e-06															1051	2960	0.0001	0.0001	0.0001	0.00233585	0.0001	0.000768648	0.0001	0.0001
1052	2961	1.74435e-06	1.42308e-06	4.66561e-08	1.28162e-06	1e-08	1e-08	3.89871e-06	7.60166e-06															1052	2961	0.0001	0.0001	0.0001	0.0001	0.0001	0.000768648	0.0001	0.0001
1053	2962	1.5966e-06	1.42308e-06	4.66561e-08	1.28162e-06	1e-08	1e-08	3.89871e-06	7.12896e-06															1053	2962	0.0001	0.0001	0.0001	0.000934344	0.0001	0.000768648	0.0001	0.0001
1054	2963	1.74435e-06	1.42308e-06	4.66561e-08	1.28162e-06	1e-08	2.29731e-07	3.89871e-06	6.66816e-06															1054	2963	0.0001	0.0001	0.0001	0.00124579	0.0001	0.00142749	0.00034862	0.0001
1055	2964	1.74435e-06	1.42308e-06	4.66561e-08	1.28162e-06	1e-08	2.29731e-07	3.89871e-06	5.78296e-06															1055	2964	0.0001	0.0001	0.0001	0.00124579	0.0001	0.00142749	0.00034862	0.0001
1056	2965	1.74435e-06	8.88619e-07	4.66561e-08	1.28162e-06	1e-08	2.29731e-07	2.96595e-06	5.35894e-06															1056	2965	0.0001	0.0001	0.0001	0.00124579	0.0001	0.000658842	0.00034862	0.0001
1057	2966	1.5966e-06	8.88619e-07	4.66561e-08	1.28162e-06	1e-08	2.29731e-07	2.96595e-06	4.54915e-06															1057	2966	0.0001	0.0001	0.0001	0.00124579	0.0001	0.000658842	0.00034862	0.0001
1058	2967	1.31663e-06	8.88619e-07	4.66561e-08	9.95806e-07	1e-08	2.29731e-07	2.96595e-06	3.4337e-06															1058	2967	0.0001	0.0001	0.0001	0.000311451	0.0001	0.000658842	0.00034862	0.0001
1059	2968	1.18464e-06	4.57585e-07	4.66561e-08	7.38861e-07	1e-08	2.29731e-07	2.13554e-06	3.08946e-06															1059	2968	0.0001	0.0001	0.0001	0.000311451	0.0001	0.000658842	0.00034862	0.0001
1060	2969	1.05813e-06	2.85733e-07	1e-08	5.1278e-07	1e-08	2.29731e-07	2.13554e-06	3.08946e-06															1060	2969	0.0001	0.0001	0.0001	0.000311451	0.0001	0.000658842	0.00034862	0.0001
1061	2970	7.13012e-07	1.47135e-07	1e-08	3.20198e-07	1e-08	2.29731e-07	1.4153e-06	2.75953e-06															1061	2970	0.0001	0.0001	0.0001	0.000311451	0.0001	0.0001	0.00034862	0.0001
1062	2971	7.13012e-07	2.85733e-07	1e-08	3.20198e-07	8.09135e-08	2.29731e-07	1.09967e-06	2.75953e-06															1062	2971	0.0001	0.0001	0.0001	0.000311451	0.0001	0.0001	0.00034862	0.0001
1063	2972	6.10016e-07	2.85733e-07	1e-08	1.64883e-07	8.09135e-08	2.29731e-07	8.15928e-07	2.75953e-06															1063	2972	0.0001	0.0001	0.0001	0.000311451	0.0001	0.0001	0.00034862	0.0001
1064	2973	6.10016e-07	2.85733e-07	1e-08	1.64883e-07	8.09135e-08	2.29731e-07	8.15928e-07	2.14413e-06															1064	2973	0.0001	0.0001	0.0001	0.000311451	0.0001	0.0001	0.00034862	0.0001
1065	2974	6.10016e-07	4.57585e-07	1e-08	1.64883e-07	8.09135e-08	2.29731e-07	5.66265e-07	2.14413e-06															1065	2974	0.0001	0.0001	0.0001	0.000311451	0.0001	0.0001	0.0001	0.0001
1066	2975	6.10016e-07	4.57585e-07	1e-08	1.64883e-07	8.09135e-08	2.29731e-07	5.66265e-07	1.85949e-06															1066	2975	0.0001	0.0001	0.0001	0.000311451	0.0001	0.0001	0.0001	0.0001
1067	2976	5.13382e-07	4.57585e-07	1e-08	1.64883e-07	8.09135e-08	2.29731e-07	1.09967e-06	2.14413e-06															1067	2976	0.0001	0.0001	0.0001	0.000311451	0.0001	0.0001	0.0001	0.0001
1068	2977	5.13382e-07	4.57585e-07	1e-08	1.64883e-07	8.09135e-08	2.29731e-07	5.66265e-07	1.85949e-06															1068	2977	0.0001	0.0001	0.0001	0.000311451	0.0001	0.000419265	0.0001	0.0001
1069	2978	6.10016e-07	4.57585e-07	1e-08	1.64883e-07	8.09135e-08	2.29731e-07	5.66265e-07	1.85949e-06															1069	2978	0.0001	0.0001	0.0001	0.0001	0.0001	0.000419265	0.0001	0.0001
1070	2979	6.10016e-07	4.57585e-07	1e-08	5.30175e-08	8.09135e-08	2.29731e-07	5.66265e-07	1.85949e-06															1070	2979	0.0001	0.0001	0.0001	0.0001	0.0001	0.000419265	0.0001	0.0001
1071	2980	5.13382e-07	4.57585e-07	1e-08	5.30175e-08	8.09135e-08	2.29731e-07	5.66265e-07	1.59088e-06															1071	2980	0.0001	0.0001	0.0001	0.0001	0.0001	0.000419265	0.0001	0.0001
1072	2981	5.13382e-07	1.47135e-07	1e-08	5.30175e-08	8.09135e-08	2.29731e-07	5.66265e-07	1.33887e-06															1072	2981	0.0001	0.0001	0.0001	0.0001	0.0001	0.000419265	0.0001	0.0001
1073	2982	5.13382e-07	1.47135e-07	1e-08	5.30175e-08	8.09135e-08	2.29731e-07	5.66265e-07	1.33887e-06															1073	2982	0.0001	0.0001	0.0001	0.0021412	0.0001	0.000419265	0.0001	0.0001
1074	2983	5.13382e-07	1.47135e-07	1e-08	5.30175e-08	8.09135e-08	2.29731e-07	5.66265e-07	1.33887e-06															1074	2983	0.0001	0.0001	0.0001	0.0021412	0.0001	0.000419265	0.0001	0.0001
1075	2984	3.40238e-07	1.47135e-07	1e-08	5.30175e-08	8.09135e-08	2.29731e-07	3.53596e-07	1.33887e-06															1075	2984	0.0001	0.0001	0.0001	0.0021412	0.0001	0.000419265	0.0001	0.0001
1076	2985	3.40238e-07	1.47135e-07	1e-08	5.30175e-08	8.09135e-08	2.29731e-07	8.15928e-07	1.10409e-06															1076	2985	0.0001	0.0001	0.0001	0.000583967	0.0001	0.000419265	0.0001	0.00337458
1077	2986	3.40238e-07	1.47135e-07	1e-08	5.30175e-08	8.09135e-08	2.29731e-07	8.15928e-07	8.87318e-07															1077	2986	0.0001	0.0001	0.0001	0.000583967	0.0001	0.000419265	0.0001	0.00337458
1078	2987	3.40238e-07	1.47135e-07	1e-08	5.30175e-08	8.09135e-08	2.29731e-07	8.15928e-07	1.10409e-06															1078	2987	0.0001	0.0001	0.0001	0.000583967	0.0001	0.000419265	0.0001	0.0001
1079	2988	2.64361e-07	1.47135e-07	1e-08	5.30175e-08	8.09135e-08	2.29731e-07	8.15928e-07	1.10409e-06															1079	2988	0.0001	0.0001	0.0001	0.000583967	0.0001	0.0001	0.0001	0.0001
1080	2989	3.40238e-07	1.47135e-07	1e-08	5.30175e-08	1e-08	2.29731e-07	8.15928e-07	8.87318e-07															1080	2989	0.0001	0.0001	0.0001	0.000583967	0.0001	0.0001	0.0001	0.0001
1081	2990	3.40238e-07	1.47135e-07	1e-08	1e-08	1e-08	2.29731e-07	5.66265e-07	8.87318e-07															1081	2990	0.0001	0.0001	0.0001	0.0001	0.0001	0.0001	0.0001	0.0001
1082	2991	5.13382e-07	1.47135e-07	1e-08	1e-08	1e-08	1e-08	5.66265e-07	8.87318e-07															1082	2991	0.000427824	0.0001	0.0001	0.0001	0.0001	0.0001	0.0001	0.000482086
1083	2992	5.13382e-07	1.47135e-07	1e-08	5.30175e-08	1e-08	1e-08	3.53596e-07	6.89436e-07															1083	2992	0.000427824	0.0001	0.0001	0.0001	0.0001	0.0001	0.0001	0.000482086
1084	2993	3.40238e-07	1.47135e-07	1e-08	5.30175e-08	1e-08	1e-08	3.53596e-07	6.89436e-07															1084	2993	0.000427824	0.0001	0.0001	0.0001	0.0001	0.0001	0.0001	0.000482086
1085	2994	3.40238e-07	1.47135e-07	1e-08	5.30175e-08	1e-08	1e-08	3.53596e-07	8.87318e-07															1085	2994	0.000427824	0.0001	0.0001	0.0001	0.0001	0.0001	0.0001	0.000482086
1086	2995	2.64361e-07	1.47135e-07	1e-08	5.30175e-08	1e-08	1e-08	5.66265e-07	8.87318e-07															1086	2995	0.000427824	0.0001	0.0001	0.0001	0.0001	0.0001	0.0001	0.000482086
1087	2996	3.40238e-07	1.47135e-07	1e-08	1.64883e-07	1e-08	7.14456e-07	5.66265e-07	1.10409e-06															1087	2996	0.000427824	0.0001	0.0001	0.0001	0.0001	0.0001	0.0001	0.000482086
1088	2997	4.2336e-07	1.47135e-07	1e-08	1.64883e-07	1e-08	7.14456e-07	8.15928e-07	1.59088e-06															1088	2997	0.000427824	0.0001	0.0001	0.0001	0.0001	0.0001	0.0001	0.000482086
1089	2998	6.10016e-07	1.47135e-07	1e-08	1.64883e-07	1e-08	7.14456e-07	1.09967e-06	1.85949e-06															1089	2998	0.000427824	0.0001	0.0001	0.0001	0.0001	0.0001	0.0001	0.00168729
1090	2999	8.22154e-07	4.73108e-08	1e-08	1.64883e-07	1e-08	7.14456e-07	1.09967e-06	1.85949e-06															1090	2999	0.000427824	0.0001	0.0001	0.0001	0.0001	0.0001	0.0001	0.00168729
1091	3000	1.05813e-06	4.73108e-08	1e-08	1.64883e-07	1e-08	7.14456e-07	1.09967e-06	2.14413e-06															1091	3000	0.000427824	0.0001	0.0001	0.0001	0.0001	0.0001	0.0001	0.0001
1092	3001	9.37249e-07	1e-08	1e-08	1.64883e-07	1e-08	7.14456e-07	1.09967e-06	2.14413e-06															1092	3001	0.0001	0.0001	0.0001	0.0001	0.0001	0.0001	0.0001	0.0001
1093	3002	1.05813e-06	1e-08	1e-08	1.64883e-07	1e-08	7.14456e-07	1.09967e-06	2.44429e-06															1093	3002	0.0001	0.0001	0.0001	0.0001	0.0001	0.0001	0.0001	0.0001
1094	3003	1.05813e-06	4.73108e-08	1e-08	3.20198e-07	1e-08	7.14456e-07	1.09967e-06	3.08946e-06															1094	3003	0.0001	0.0001	0.0001	0.0001	0.0001	0.0001	0.0001	0.0001
1095	3004	1.05813e-06	4.73108e-08	1e-08	3.20198e-07	1e-08	7.14456e-07	8.15928e-07	2.75953e-06															1095	3004	0.0001	0.0001	0.0001	0.0001	0.0001	0.0001	0.0001	0.0001
1096	3005	1.18464e-06	4.73108e-08	1e-08	3.20198e-07	1e-08	7.14456e-07	8.15928e-07	3.4337e-06															1096	3005	0.0001	0.0001	0.0001	0.0001	0.0001	0.0001	0.0001	0.0001
1097	3006	1.18464e-06	4.73108e-08	1e-08	3.20198e-07	1e-08	7.14456e-07	5.66265e-07	4.16384e-06															1097	3006	0.0001	0.0001	0.0001	0.0001	0.0001	0.0001	0.0001	0.0001
1098	3007	1.31663e-06	4.73108e-08	1e-08	3.20198e-07	1e-08	7.14456e-07	5.66265e-07	4.16384e-06															1098	3007	0.0001	0.0001	0.0001	0.000934344	0.0001	0.0001	0.0001	0.0001
1099	3008	1.31663e-06	4.73108e-08	1e-08	3.20198e-07	1e-08	7.14456e-07	5.66265e-07	4.54915e-06															1099	3008	0.0001	0.0001	0.0001	0.000934344	0.0001	0.0001	0.0001	0.0001
1100	3009	1.31663e-06	4.73108e-08	1e-08	3.20198e-07	1e-08	7.14456e-07	5.66265e-07	4.54915e-06															1100	3009	0.0001	0.0001	0.0001	0.000934344	0.0001	0.0001	0.0001	0.0001
1101	3010	1.5966e-06	4.73108e-08	1e-08	3.20198e-07	1e-08	7.14456e-07	5.66265e-07	4.16384e-06															1101	3010	0.0001	0.0001	0.0001	0.000934344	0.0001	0.000922377	0.0001	0.0001
1102	3011	1.454e-06	4.73108e-08	1e-08	3.20198e-07	1e-08	7.14456e-07	5.66265e-07	4.16384e-06															1102	3011	0.0001	0.0001	0.0001	0.000934344	0.0001	0.000922377	0.0001	0.0001
1103	3012	1.454e-06	4.73108e-08	1e-08	3.20198e-07	1e-08	7.14456e-07	5.66265e-07	4.54915e-06															1103	3012	0.0001	0.00145287	0.0001	0.0001	0.0001	0.000922377	0.0001	0.0001
1104	3013	1.31663e-06	4.73108e-08	1e-08	3.20198e-07	1e-08	7.14456e-07	5.66265e-07	4.54915e-06															1104	3013	0.0001	0.00145287	0.0001	0.00700755	0.0001	0.00322831	0.0001	0.00449944
1105	3014	1.18464e-06	4.73108e-08	1e-08	3.20198e-07	1e-08	7.14456e-07	5.66265e-07	5.35894e-06															1105	3014	0.0001	0.00145287	0.0001	0.00233585	0.0001	0.00322831	0.0001	0.00506187
1106	3015	1.05813e-06	4.73108e-08	1e-08	3.20198e-07	1e-08	7.14456e-07	5.66265e-07	4.54915e-06															1106	3015	0.0001	0.0001	0.0001	0.0001	0.0001	0.0001	0.0001	0.00168729
1107	3016	9.37249e-07	4.73108e-08	1e-08	3.20198e-07	8.09135e-08	7.14456e-07	5.66265e-07	4.16384e-06															1107	3016	0.0001	0.0001	0.0001	0.0001	0.0001	0.0001	0.0001	0.000562433
1108	3017	1.05813e-06	4.73108e-08	1e-08	3.20198e-07	8.09135e-08	7.14456e-07	5.66265e-07	4.16384e-06															1108	3017	0.0001	0.0001	0.0001	0.0001	0.0001	0.0001	0.0001	0.000562433
1109	3018	1.18464e-06	4.73108e-08	1e-08	3.20198e-07	8.09135e-08	2.29731e-07	5.66265e-07	4.16384e-06															1109	3018	0.0001	0.0001	0.0001	0.0001	0.0001	0.0001	0.0001	0.000562433
1110	3019	1.18464e-06	4.73108e-08	1e-08	3.20198e-07	8.09135e-08	2.29731e-07	5.66265e-07	4.16384e-06															1110	3019	0.0001	0.0001	0.0001	0.0001	0.0001	0.0001	0.0001	0.000562433
1111	3020	1.18464e-06	4.73108e-08	1e-08	3.20198e-07	8.09135e-08	2.29731e-07	8.15928e-07	4.16384e-06															1111	3020	0.0001	0.0001	0.0001	0.0001	0.0001	0.0001	0.0001	0.0001
1112	3021	1.454e-06	1.47135e-07	1e-08	3.20198e-07	8.09135e-08	1e-08	8.15928e-07	4.54915e-06															1112	3021	0.0001	0.0001	0.0001	0.0001	0.0001	0.0001	0.0001	0.0001
1113	3022	1.31663e-06	1.47135e-07	1e-08	1.64883e-07	2.51638e-07	1e-08	8.15928e-07	4.16384e-06															1113	3022	0.0001	0.0001	0.0001	0.0001	0.0001	0.0001	0.0001	0.0001
1114	3023	1.31663e-06	1.47135e-07	1e-08	1.64883e-07	2.51638e-07	1e-08	5.66265e-07	3.79193e-06															1114	3023	0.0001	0.0001	0.0001	0.0001	0.0001	0.0001	0.0001	0.0001
1115	3024	1.31663e-06	1.47135e-07	1e-08	1.64883e-07	2.51638e-07	1e-08	5.66265e-07	3.79193e-06															1115	3024	0.0001	0.0001	0.0001	0.0001	0.0001	0.0001	0.0001	0.0001
1116	3025	1.18464e-06	1.47135e-07	1e-08	1.64883e-07	2.51638e-07	1e-08	8.15928e-07	3.4337e-06															1116	3025	0.0001	0.0001	0.0001	0.0001	0.0001	0.0001	0.0001	0.0001
1117	3026	1.18464e-06	1.47135e-07	1e-08	1.64883e-07	2.51638e-07	1e-08	1.09967e-06	2.75953e-06															1117	3026	0.0001	0.0001	0.0001	0.0001	0.0001	0.0001	0.0001	0.0001
1118	3027	1.18464e-06	4.73108e-08	1e-08	1.64883e-07	2.51638e-07	1e-08	1.09967e-06	2.75953e-06															1118	3027	0.0001	0.0001	0.0001	0.0001	0.0001	0.0001	0.0001	0.0001
1119	3028	1.05813e-06	4.73108e-08	1e-08	5.30175e-08	2.51638e-07	1e-08	1.09967e-06	3.4337e-06															1119	3028	0.0001	0.0001	0.0001	0.0001	0.0001	0.0001	0.0001	0.00168729
[truncated: 5,752 more rows]

## Sheet: Source_data_Figure_2b
	IPTG	-	+	-	+	-	+	-	+			IPTG	-	+	-	+	-	+	-	+					IPTG	-	+	-	+	-	+	-	+			IPTG	-	+	-	+	-	+	-	+					IPTG
[truncated: 6,875 more rows]
[truncated: 6 more columns]

## Sheet: Source_data_Figure_2c
	IPTG	+
	aTc	+
	Ara	+
[truncated: 77 more rows]

## Sheet: Source_data_Figure_2d
	IPTG	+			IPTG	+
	aTc	+			aTc	+
[truncated: 776 more rows]

## Sheet: Source_data_Figure_2e
	IPTG	-
[truncated: 717 more rows]

## Sheet: Source_data_Figure_3a_PhlF
	IPTG	-	+	-	+	-	+	-	+			IPTG	-	+	-	+	-	+	-	+				IPTG	-	+	-	+	-	+	-	+
[truncated: 164 more rows]

[truncated: 43 more sheets: Source_data_Figure_3a_SrpR, Source_data_Figure_3a_BM3R1, Source_data_Figure_3a_BetI, Source_data_Figure_3a_AmeR, Source_data_Figure_3a_HlyllR, Source_data_Figure_3a_AmtR, Source_data_Figure_3a_YFP, Source_data_Figure_3b, Source_data_Figure_3c, Source_data_Figure_3d, Source_data_Figure_4a, Source_data_Figure_4b, Source_data_Figure_5a, Source_data_Figure_5b, Source_data_Figure_5c, Source_data_Figure_6a, Source_data_Figure_6b, Source_data_Figure_6c, Source_data_Figure_6d, Source_data_Figure_6e …]
